# Supplementary material for: Crystal structure of CdSO4(H2O): a redetermination
Source: Acta Crystallogr E Crystallogr Commun. 2015 Sep 17;71(Pt 10):i8–9. doi: 10.1107/S2056989015016904 (PMC4647421; doi:10.1107/S2056989015016904)
Supplement: Supplementary file 1 [file e-71-000i8-sup1.cif]

##############################################################################
#                                                                            #
# This CIF contains the data in a paper accepted for publication in          #
# Acta Crystallographica Section E. It conforms to the requirements of       #
# Notes for Authors for Acta Crystallographica Section E, and has been       #
# peer reviewed under the auspices of the IUCr Commission on Journals.       #
#                                                                            #
# Full details of the Crystallographic Information File format               #
# are given in the paper "The Crystallographic Information File (CIF):       #
# a New Standard Archive File for Crystallography" by S. R. Hall, F. H.      #
# Allen and I. D. Brown [Acta Cryst. (1991), A47, 655-685].                  #
#                                                                            #
# The current version of the core CIF dictionary is obtainable from          #
# ftp://ftp.iucr.org/pub/cif_core.dic.                                       #
#                                                                            #
# Software is freely available for graphical display of the structure(s)     #
# in this CIF. For information consult the CIF software page                 #
# http://www.iucr.org/resources/cif/software.                                #
#                                                                            #
# This file may be used for bona fide research purposes within the           #
# scientific community so long as proper attribution is given to the journal # 
# article from which it was obtained.                                        #
#                                                                            #
##############################################################################
data_I
_audit_creation_method
;
Olex2 1.2
;
_journal_date_recd_electronic     2015-08-31
_journal_date_accepted     2015-09-09
_journal_name_full     'Acta Crystallographica, Section E'
_journal_year     2015
_journal_volume     71
_journal_issue     10
_journal_page_first     i8
_journal_page_last     i9
_journal_paper_category     HI
_journal_paper_doi     10.1107/S2056989015016904
_journal_coeditor_code     WM5211
_publ_contact_author_name     'Kittipong Chainok'
_publ_contact_author_address
;
Department of Physics
Faculty of Science and Technology
Thammasat University
Khlong Luang
Pathum Thani
12120
Thailand
;
_publ_contact_author_email     kc@tu.ac.th
_publ_contact_author_fax     66E306(2)
_publ_contact_author_phone     '66(2)5644490 # 2810'
_publ_section_title
;
Crystal structure of CdSO~4~(H~2~O): a redetermination
;
loop_
    _publ_author_name
    _publ_author_address
    'Theppitak, Chatphorn'
;
Department of Chemistry
Faculty of Science
Naresuan University
Muang
Phitsanulok
65000
Thailand
;
    'Chainok, Kittipong'
;
Department of Physics
Faculty of Science and Technology
Thammasat University
Khlong Luang
Pathum Thani
12120
Thailand
;
_database_code_depnum_ccdc_archive     'CCDC 1423357'
_chemical_name_systematic
;
Poly[(\m~2~-aqua)(\m~4~-sulfato)cadmium]
;
_chemical_name_common
;
Cadmium sulfate monohydrate
;
_chemical_formula_moiety     'Cd H2 O5 S'
_chemical_formula_sum     'Cd H2 O5 S'
_chemical_formula_iupac     'Cd S O4 (H2 O)'
_chemical_formula_weight     226.48
_chemical_melting_point     ?
_shelx_space_group_comment
;
The symmetry employed for this shelxl refinement is uniquely defined
by the following loop, which should always be used as a source of
symmetry information in preference to the above space-group names.
They are only intended as comments.
;
_space_group_crystal_system     monoclinic
_space_group_name_H-M_alt     'P 21/c'
_space_group_name_Hall     '-P 2ybc'
loop_
    _space_group_symop_operation_xyz
    'x, y, z'
    '-x, y+1/2, -z+1/2'
    '-x, -y, -z'
    'x, -y-1/2, z-1/2'
_cell_length_a     7.6195(3)
_cell_length_b     7.4517(3)
_cell_length_c     8.1457(3)
_cell_angle_alpha     90
_cell_angle_beta     122.2440(10)
_cell_angle_gamma     90
_cell_volume     391.17(3)
_cell_formula_units_Z     4
_cell_measurement_reflns_used     9894
_cell_measurement_theta_min     3.16
_cell_measurement_theta_max     30.52
_cell_measurement_temperature     296
_exptl_crystal_description     block
_exptl_crystal_colour     colourless
_exptl_crystal_size_max     0.26
_exptl_crystal_size_mid     0.22
_exptl_crystal_size_min     0.22
_exptl_crystal_density_diffrn     3.846
_exptl_crystal_density_meas     ?
_exptl_crystal_density_method     ?
_exptl_crystal_F_000     424
_exptl_absorpt_coefficient_mu     6.008
_exptl_absorpt_correction_type     multi-scan
_exptl_absorpt_process_details
;
(<i>SADABS</i>; Bruker, 2014)
;
_exptl_absorpt_correction_T_min     0.7010
_exptl_absorpt_correction_T_max     0.7461
_exptl_special_details
;
SADABS was used for absorption correction.
wR2(int) was 0.0449 before and 0.0357 after correction.
The Ratio of minimum to maximum transmission is 0.9396.
The \l/2 correction factor is 0.00150.
;
_diffrn_ambient_temperature     296
_diffrn_radiation_type     MoK\a
_diffrn_radiation_wavelength     0.71073
_diffrn_radiation_monochromator     'graphiteDouble Bounce Multilayer Mirror'
_diffrn_measurement_device_type     'Bruker APEXII D8 QUEST CMOS'
_diffrn_measurement_device     'four-circle KAPPA diffractometer'
_diffrn_measurement_method     '\w and \f scans'
_diffrn_detector_area_resol_mean     10.5
_diffrn_reflns_number     17459
_diffrn_reflns_av_R_equivalents     0.0228
_diffrn_reflns_theta_min     3.161
_diffrn_reflns_theta_max     28.697
_diffrn_reflns_theta_full     26.000
_diffrn_measured_fraction_theta_max     0.990
_diffrn_measured_fraction_theta_full     0.987
_diffrn_reflns_limit_h_min     -10
_diffrn_reflns_limit_h_max     10
_diffrn_reflns_limit_k_min     -10
_diffrn_reflns_limit_k_max     10
_diffrn_reflns_limit_l_min     -10
_diffrn_reflns_limit_l_max     10
_diffrn_standards_number     0
_refine_special_details     ?
_reflns_number_total     1004
_reflns_number_gt     958
_reflns_threshold_expression     I>2\s(I)
_refine_ls_structure_factor_coef     Fsqd
_refine_ls_matrix_type     full
_refine_ls_R_factor_all     0.0128
_refine_ls_R_factor_gt     0.0115
_refine_ls_wR_factor_gt     0.0260
_refine_ls_wR_factor_ref     0.0263
_refine_ls_goodness_of_fit_ref     1.178
_refine_ls_restrained_S_all     1.178
_refine_ls_number_reflns     1004
_refine_ls_number_parameters     72
_refine_ls_number_restraints     2
_refine_ls_hydrogen_treatment     refall
_refine_ls_weighting_scheme     calc
_refine_ls_weighting_details
              'w=1/[\s^2^(Fo^2^)+(0.0107P)^2^+0.2955P] where P=(Fo^2^+2Fc^2^)/3'
_atom_sites_solution_hydrogens     difmap
_atom_sites_solution_primary     direct
_atom_sites_solution_secondary     ?
_refine_ls_shift/su_max     0.001
_refine_ls_shift/su_mean     0.000
_refine_diff_density_max     0.285
_refine_diff_density_min     -0.333
_refine_ls_extinction_method     none
_refine_ls_extinction_coef     .
loop_
    _atom_type_symbol
    _atom_type_description
    _atom_type_scat_dispersion_real
    _atom_type_scat_dispersion_imag
    _atom_type_scat_source
    'Cd' 'Cd' -0.8075 1.2024
                         'International Tables Vol C Tables 4.2.6.8 and 6.1.1.4'
    'H' 'H' 0.0000 0.0000
                         'International Tables Vol C Tables 4.2.6.8 and 6.1.1.4'
    'O' 'O' 0.0106 0.0060
                         'International Tables Vol C Tables 4.2.6.8 and 6.1.1.4'
    'S' 'S' 0.1246 0.1234
                         'International Tables Vol C Tables 4.2.6.8 and 6.1.1.4'
_computing_data_collection
;
APEX2 (Bruker, 2014)
;
_computing_cell_refinement
;
SAINT (Bruker, 2014)
;
_computing_data_reduction
;
SAINT (Bruker, 2014)
;
_computing_structure_solution     'coordinates taken from previous refinement'
_computing_structure_refinement
;
SHELXL2014 (Sheldrick, 2015)
;
_computing_molecular_graphics
;
OLEX2 (Dolomanov <i>et al.</i>,  2009)
;
_computing_publication_material
;
OLEX2 (Dolomanov <i>et al.</i>,  2009) and publCIF (Westrip,
2010)
;
loop_
    _atom_site_type_symbol
    _atom_site_label
    _atom_site_fract_x
    _atom_site_fract_y
    _atom_site_fract_z
    _atom_site_U_iso_or_equiv
    _atom_site_adp_type
    _atom_site_calc_flag
    _atom_site_occupancy
    _atom_site_disorder_assembly
    _atom_site_disorder_group
    Cd Cd1 0.21887(2) 0.26013(2) 0.26053(2) 0.01330(5) Uani d 1 . .
    S S1 0.25524(6) 0.61729(5) 0.01217(5) 0.01018(8) Uani d 1 . .
    O O1 0.13754(18) 0.50022(16) -0.15811(17) 0.0183(2) Uani d 1 . .
    O O2 0.1103(2) 0.75977(15) -0.00480(19) 0.0169(3) Uani d 1 . .
    O O3 0.32756(18) 0.51255(16) 0.19211(17) 0.0168(2) Uani d 1 . .
    O O4 0.43393(18) 0.69973(18) 0.02148(18) 0.0184(2) Uani d 1 . .
    O O5 0.27603(19) 0.09752(16) 0.03844(17) 0.0140(2) Uani d 1 . .
    H H5A 0.400(3) 0.074(4) 0.110(3) 0.038(7) Uiso d 1 . .
    H H5B 0.216(3) -0.005(2) 0.016(3) 0.023(6) Uiso d 1 . .
loop_
    _atom_site_aniso_label
    _atom_site_aniso_U_11
    _atom_site_aniso_U_22
    _atom_site_aniso_U_33
    _atom_site_aniso_U_12
    _atom_site_aniso_U_13
    _atom_site_aniso_U_23
    Cd1 0.01176(7) 0.01373(7) 0.01200(7) -0.00165(4) 0.00472(5) 0.00087(4)
    S1 0.00809(16) 0.00898(17) 0.01063(17) 0.00001(13) 0.00310(14) 0.00041(13)
    O1 0.0156(6) 0.0170(6) 0.0158(6) -0.0004(5) 0.0041(5) -0.0054(5)
    O2 0.0122(6) 0.0134(6) 0.0206(6) 0.0027(4) 0.0058(5) -0.0018(4)
    O3 0.0155(6) 0.0153(6) 0.0147(5) -0.0019(5) 0.0048(5) 0.0046(4)
    O4 0.0101(5) 0.0224(6) 0.0198(6) -0.0022(5) 0.0061(5) 0.0047(5)
    O5 0.0120(5) 0.0133(5) 0.0145(5) -0.0008(4) 0.0055(5) -0.0001(4)
_geom_special_details
;
All e.s.d.'s (except the e.s.d. in the dihedral angle between two l.s. planes)
are estimated using the full covariance matrix. The cell e.s.d.'s are taken
into account individually in the estimation of e.s.d.'s in distances, angles
and torsion angles; correlations between e.s.d.'s in cell parameters are only
used when they are defined by crystal symmetry. An approximate (isotropic)
treatment of cell e.s.d.'s is used for estimating e.s.d.'s involving l.s.
planes.
;
loop_
    _geom_bond_atom_site_label_1
    _geom_bond_atom_site_label_2
    _geom_bond_site_symmetry_2
    _geom_bond_distance
    _geom_bond_publ_flag
    Cd1 O1 4_566 2.2417(12) ?
    Cd1 O2 3_565 2.2530(13) ?
    Cd1 O3 . 2.2421(12) ?
    Cd1 O4 2_645 2.3112(12) ?
    Cd1 O5 4_566 2.3210(12) ?
    Cd1 O5 . 2.4024(12) ?
    S1 O1 . 1.4703(12) ?
    S1 O2 . 1.4845(12) ?
    S1 O3 . 1.4831(12) ?
    S1 O4 . 1.4584(12) ?
    O1 Cd1 4_565 2.2417(12) ?
    O2 Cd1 3_565 2.2530(13) ?
    O4 Cd1 2_655 2.3112(12) ?
    O5 Cd1 4_565 2.3211(12) ?
    O5 H5A . 0.822(17) ?
    O5 H5B . 0.859(16) ?
loop_
    _geom_angle_atom_site_label_1
    _geom_angle_atom_site_label_2
    _geom_angle_atom_site_label_3
    _geom_angle_site_symmetry_1
    _geom_angle_site_symmetry_3
    _geom_angle
    _geom_angle_publ_flag
    O1 Cd1 O2 4_566 3_565 82.50(4) ?
    O1 Cd1 O3 4_566 . 175.24(4) ?
    O1 Cd1 O4 4_566 2_645 89.31(5) ?
    O1 Cd1 O5 4_566 4_566 92.57(4) ?
    O1 Cd1 O5 4_566 . 88.62(4) ?
    O2 Cd1 O4 3_565 2_645 161.94(4) ?
    O2 Cd1 O5 3_565 . 80.22(4) ?
    O2 Cd1 O5 3_565 4_566 117.97(4) ?
    O3 Cd1 O2 . 3_565 101.65(4) ?
    O3 Cd1 O4 . 2_645 86.05(4) ?
    O3 Cd1 O5 . . 89.80(4) ?
    O3 Cd1 O5 . 4_566 87.54(4) ?
    O4 Cd1 O5 2_645 4_566 78.31(4) ?
    O4 Cd1 O5 2_645 . 83.53(4) ?
    O5 Cd1 O5 4_566 . 161.78(6) ?
    O1 S1 O2 . . 106.70(7) ?
    O1 S1 O3 . . 109.76(7) ?
    O3 S1 O2 . . 109.52(8) ?
    O4 S1 O1 . . 112.43(8) ?
    O4 S1 O2 . . 109.35(7) ?
    O4 S1 O3 . . 109.03(7) ?
    S1 O1 Cd1 . 4_565 131.81(7) ?
    S1 O2 Cd1 . 3_565 116.42(7) ?
    S1 O3 Cd1 . . 134.06(7) ?
    S1 O4 Cd1 . 2_655 140.91(8) ?
    Cd1 O5 Cd1 4_565 . 119.27(5) ?
    Cd1 O5 H5A 4_565 . 109.7(18) ?
    Cd1 O5 H5A . . 99.9(18) ?
    Cd1 O5 H5B 4_565 . 113.3(14) ?
    Cd1 O5 H5B . . 108.6(14) ?
    H5A O5 H5B . . 104(2) ?
loop_
    _geom_torsion_atom_site_label_1
    _geom_torsion_atom_site_label_2
    _geom_torsion_atom_site_label_3
    _geom_torsion_atom_site_label_4
    _geom_torsion_site_symmetry_1
    _geom_torsion_site_symmetry_2
    _geom_torsion_site_symmetry_3
    _geom_torsion_site_symmetry_4
    _geom_torsion
    _geom_torsion_publ_flag
    O1 S1 O2 Cd1 . . . 3_565 2.46(10) ?
    O1 S1 O3 Cd1 . . . . -23.82(12) ?
    O1 S1 O4 Cd1 . . . 2_655 -135.57(12) ?
    O2 S1 O1 Cd1 . . . 4_565 -173.39(9) ?
    O2 S1 O3 Cd1 . . . . 93.01(11) ?
    O2 S1 O4 Cd1 . . . 2_655 106.10(13) ?
    O3 S1 O1 Cd1 . . . 4_565 -54.81(11) ?
    O3 S1 O2 Cd1 . . . 3_565 -116.29(8) ?
    O3 S1 O4 Cd1 . . . 2_655 -13.61(15) ?
    O4 S1 O1 Cd1 . . . 4_565 66.74(12) ?
    O4 S1 O2 Cd1 . . . 3_565 124.30(8) ?
    O4 S1 O3 Cd1 . . . . -147.38(10) ?
loop_
    _geom_hbond_atom_site_label_D
    _geom_hbond_atom_site_label_H
    _geom_hbond_atom_site_label_A
    _geom_hbond_site_symmetry_A
    _geom_hbond_distance_DH
    _geom_hbond_distance_HA
    _geom_hbond_distance_DA
    _geom_hbond_angle_DHA
    O5 H5A O3 2_645 0.822(17) 1.883(17) 2.6958(17) 170(3)
    O5 H5B O2 1_545 0.859(16) 1.899(17) 2.7530(17) 173(2)
_shelx_hkl_file
;
   1   0  -1   -1.40    0.40
   1   0  -1    0.00    0.40
   1   0  -1   -0.70    0.30
   1   0  -1    1.00    0.50
  -1   0   1   -0.40    0.40
  -1   0   1   -0.40    0.30
   2   0  -2  668.83   15.80
   2   0  -2  683.63   15.90
   2   0  -2  655.93   15.70
   2   0  -2  672.43   15.60
   2   0  -2  669.53   15.70
   2   0  -2  660.03   15.50
  -2   0   2  638.44   15.10
  -2   0   2  615.34   15.10
  -2   0   2  678.43   14.20
  -2   0   2  645.54   15.20
  -2   0   2  653.43   15.00
  -2   0   2  622.64   15.30
  -2   0   2  652.73   15.30
   3   0  -3   -0.90    0.90
   3   0  -3   -0.50    0.90
   3   0  -3    1.40    0.90
   3   0  -3   -0.40    0.70
   3   0  -3   -0.80    0.70
   3   0  -3    0.50    0.90
  -3   0   3   -0.30    0.80
  -3   0   3   -0.10    0.70
  -3   0   3    0.00    0.70
  -3   0   3   -0.20    0.60
  -3   0   3    1.00    0.80
  -3   0   3   -0.10    0.40
  -3   0   3   -0.20    0.50
  -3   0   3   -0.80    0.70
   4   0  -4 1481.65   34.80
   4   0  -4 1501.75   35.20
   4   0  -4 1504.45   34.70
   4   0  -4 1514.05   34.40
   4   0  -4 1500.95   35.00
   4   0  -4 1504.85   34.70
  -4   0   4 1525.05   33.00
  -4   0   4 1541.75   35.20
  -4   0   4 1557.24   35.30
  -4   0   4 1500.25   35.60
  -4   0   4 1543.55   35.30
  -4   0   4 1505.35   34.80
  -4   0   4 1491.45   35.40
   5   0  -5    1.40    1.40
   5   0  -5    0.90    1.30
   5   0  -5    0.40    1.30
   5   0  -5    4.00    1.70
   5   0  -5   -0.10    1.60
   5   0  -5    0.00    1.20
  -5   0   5    2.10    1.50
  -5   0   5    0.30    1.60
  -5   0   5    1.80    1.20
  -5   0   5    0.10    1.50
  -5   0   5    1.20    0.80
  -5   0   5    0.80    0.70
  -5   0   5   -1.30    1.30
  -5   0   5   -1.80    1.60
   6   0  -6  400.16   13.10
   6   0  -6  377.36   12.80
   6   0  -6  393.26   13.30
   6   0  -6  393.86   12.50
   6   0  -6  369.46   12.70
   6   0  -6  363.46   12.60
  -6   0   6  386.76   13.20
  -6   0   6  369.56   12.00
  -6   0   6  419.16   14.90
  -6   0   6  381.16   12.70
  -6   0   6  389.06   13.20
  -6   0   6  383.56    9.20
  -6   0   6  390.26   12.90
  -6   0   6  366.06   10.60
   7   0  -7    1.10    3.50
   7   0  -7    4.20    2.70
   7   0  -7   -1.20    2.60
   7   0  -7   -1.20    3.40
   7   0  -7    0.60    3.10
   7   0  -7   -1.40    2.60
  -7   0   7   -1.60    3.20
  -7   0   7   -0.10    2.80
  -7   0   7    1.30    3.20
  -7   0   7   -0.20    2.70
  -7   0   7   -3.70    3.10
  -7   0   7   -2.80    2.20
   8   0  -8    8.60    6.00
   8   0  -8   15.60    5.20
   8   0  -8    2.40    4.30
   8   0  -8    9.20    3.80
   8   0  -8    7.10    3.50
  -8   0   8    3.40    3.80
  -8   0   8    4.50    5.30
  -8   0   8    7.50    4.30
  -8   0   8    1.00    3.20
   9   0  -9   -4.50    4.80
   9   0  -9   -8.30    4.90
  -9   0   9   -3.70    6.30
  -9   0   9    5.00    5.60
  -9   1   9    0.70    5.60
  -9   1   9   -8.10    5.90
   9  -1  -9    8.00    5.00
   9  -1  -9   -0.20    5.00
  -8   1   8  607.54   20.80
  -8   1   8  614.24   20.60
  -8   1   8  593.54   20.00
  -8   1   8  588.24   20.20
   8  -1  -8  642.54   20.30
   8  -1  -8  632.94   20.70
   8  -1  -8  601.84   20.40
  -7   1   7   15.80    4.20
  -7   1   7   13.20    3.60
  -7   1   7   11.40    3.60
  -7   1   7   14.90    3.70
  -7   1   7   12.90    3.50
   7  -1  -7   14.50    3.90
   7  -1  -7   16.40    3.20
   7  -1  -7   14.80    3.40
   7  -1  -7   15.30    3.80
   7  -1  -7   14.40    3.90
   7  -1  -7   13.70    4.50
  -6   1   6 1612.14   39.10
  -6   1   6 1626.54   38.80
  -6   1   6 1603.74   39.90
  -6   1   6 1631.84   39.20
  -6   1   6 1617.44   39.10
  -6   1   6 1626.74   39.80
   6  -1  -6 1574.04   38.80
   6  -1  -6 1624.44   38.70
   6  -1  -6 1629.64   39.60
   6  -1  -6 1618.64   39.00
   6  -1  -6 1666.13   40.10
   6  -1  -6 1569.44   38.80
  -5   1   5   18.60    2.70
  -5   1   5   22.10    2.90
  -5   1   5   16.40    2.50
  -5   1   5   22.10    3.10
  -5   1   5   19.70    2.90
  -5   1   5   24.00    3.20
  -5   1   5   19.70    1.30
  -5   1   5   20.10    1.40
   5  -1  -5   20.80    2.70
   5  -1  -5   23.40    2.80
   5  -1  -5   24.80    3.10
   5  -1  -5   17.80    2.70
   5  -1  -5   18.50    3.20
   5  -1  -5   21.00    2.80
  -4   1   4 2188.58   48.20
  -4   1   4 2185.78   48.90
  -4   1   4 2129.19   48.30
  -4   1   4 2049.59   48.70
  -4   1   4 2115.69   48.20
  -4   1   4 2137.79   45.90
  -4   1   4 2227.78   48.20
   4  -1  -4 2230.38   48.50
   4  -1  -4 2193.18   48.60
   4  -1  -4 2172.38   48.50
   4  -1  -4 2156.28   48.30
   4  -1  -4 2099.49   49.10
   4  -1  -4 2100.69   48.90
  -3   1   3    4.30    1.10
  -3   1   3    6.50    1.30
  -3   1   3    7.10    1.40
  -3   1   3    7.50    1.30
  -3   1   3    6.80    1.30
  -3   1   3    7.30    0.80
  -3   1   3    6.50    1.30
   3  -1  -3    9.50    1.50
   3  -1  -3    5.40    1.20
   3  -1  -3    5.50    1.20
   3  -1  -3    7.60    1.20
   3  -1  -3    6.10    1.30
   3  -1  -3    8.60    1.00
   3  -1  -3    6.00    1.20
  -2   1   2 1807.32   39.00
  -2   1   2 1781.12   38.40
  -2   1   2 1818.72   39.70
  -2   1   2 1762.32   39.60
  -2   1   2 1819.02   39.30
   2  -1  -2 1785.52   38.50
   2  -1  -2 1792.12   38.90
   2  -1  -2 1803.52   38.00
   2  -1  -2 1779.12   38.80
   2  -1  -2 1709.73   39.10
   2  -1  -2 1763.42   38.80
   2  -1  -2 1797.52   39.30
  -1   1   1   30.20    1.60
  -1   1   1   29.20    1.80
  -1   1   1   29.40    1.70
  -1   1   1   30.50    1.30
  -1   1   1   30.40    1.50
   1  -1  -1   28.50    1.30
   1  -1  -1   30.80    1.60
   1  -1  -1   28.50    1.40
   1  -1  -1   29.60    1.80
   1  -1  -1   29.70    1.80
   1  -1  -1   28.80    1.60
   1   1  -1   30.10    1.80
   1   1  -1   29.20    1.70
   1   1  -1   29.70    1.70
   1   1  -1   31.50    1.30
   1   1  -1   29.10    1.60
   1   1  -1   32.30    1.80
  -1  -1   1   30.90    1.70
  -1  -1   1   31.30    1.30
  -1  -1   1   25.20    1.90
  -1  -1   1   29.90    1.80
  -1  -1   1   29.10    1.60
   2   1  -2 1854.71   39.70
   2   1  -2 1819.22   39.30
   2   1  -2 1781.62   40.20
   2   1  -2 1794.12   39.20
   2   1  -2 1828.92   40.00
  -2  -1   2 1778.82   39.90
  -2  -1   2 1776.12   40.10
  -2  -1   2 1844.22   39.50
  -2  -1   2 1834.32   39.80
  -2  -1   2 1870.91   40.40
  -2  -1   2 1836.72   39.40
   3   1  -3    5.80    1.20
   3   1  -3    8.50    1.50
   3   1  -3    5.40    1.20
   3   1  -3    5.80    1.10
   3   1  -3    7.20    1.20
   3   1  -3    6.50    1.50
  -3  -1   3    7.10    1.40
  -3  -1   3    5.80    1.30
  -3  -1   3    5.00    1.30
  -3  -1   3    7.60    1.10
  -3  -1   3    7.90    1.40
  -3  -1   3    4.50    1.00
  -3  -1   3    7.10    1.50
   4   1  -4 2109.19   48.40
   4   1  -4 2216.58   49.00
   4   1  -4 2206.68   48.20
   4   1  -4 2159.68   48.40
   4   1  -4 2064.99   48.90
   4   1  -4 2141.29   48.00
  -4  -1   4 2236.98   49.90
  -4  -1   4 2119.89   49.20
  -4  -1   4 2324.87   50.69
  -4  -1   4 2239.68   49.40
  -4  -1   4 2196.48   50.29
  -4  -1   4 2192.68   48.10
  -4  -1   4 2181.08   49.80
  -4  -1   4 2229.08   48.10
   5   1  -5   19.50    2.60
   5   1  -5   25.30    3.20
   5   1  -5   21.70    3.40
   5   1  -5   25.00    3.00
   5   1  -5   25.00    3.20
   5   1  -5   24.70    3.20
  -5  -1   5   18.30    2.40
  -5  -1   5   16.20    2.50
  -5  -1   5   21.40    1.90
  -5  -1   5   21.60    3.30
  -5  -1   5   22.00    1.90
  -5  -1   5   25.40    3.50
  -5  -1   5   18.00    2.60
  -5  -1   5   22.90    3.20
   6   1  -6 1563.64   39.20
   6   1  -6 1579.74   39.10
   6   1  -6 1609.24   38.00
   6   1  -6 1598.14   38.60
   6   1  -6 1586.54   38.10
   6   1  -6 1568.44   38.50
  -6  -1   6 1588.34   39.00
  -6  -1   6 1623.74   39.90
  -6  -1   6 1632.84   38.60
  -6  -1   6 1647.74   39.70
  -6  -1   6 1553.64   38.00
  -6  -1   6 1583.34   35.70
  -6  -1   6 1616.84   39.10
   7   1  -7   16.60    4.40
   7   1  -7   17.10    3.90
   7   1  -7   14.50    4.20
   7   1  -7   23.20    4.00
   7   1  -7   11.00    4.00
   7   1  -7   14.10    3.10
  -7  -1   7   17.60    4.60
  -7  -1   7   16.20    3.20
  -7  -1   7   20.10    4.40
  -7  -1   7   13.20    3.30
  -7  -1   7   15.90    1.90
  -7  -1   7   19.20    4.20
  -7  -1   7   13.90    1.80
  -7  -1   7   10.30    3.60
   8   1  -8  572.04   19.80
   8   1  -8  619.64   19.70
   8   1  -8  633.54   20.60
   8   1  -8  619.84   21.80
   8   1  -8  628.94   20.80
  -8  -1   8  619.74   20.40
  -8  -1   8  491.35   28.30
  -8  -1   8  614.14   18.60
  -8  -1   8  605.14   20.10
   9   1  -9    2.70    4.90
   9   1  -9   -0.10    5.20
  -9  -1   9    8.50    4.80
  -9  -1   9   -5.20    5.30
  -9  -1   9   12.80    6.40
  -9   2   9   86.79   10.80
  -9   2   9   84.09    9.40
   9  -2  -9   75.59    9.40
   9  -2  -9   53.79    7.20
  -8   2   8  231.68   12.20
  -8   2   8  211.68   11.30
  -8   2   8  206.88   11.80
   8  -2  -8  198.78   11.40
   8  -2  -8  220.08   11.80
   8  -2  -8  211.88   10.60
  -7   2   7  102.89    8.40
  -7   2   7   86.79    7.20
  -7   2   7   91.79    7.10
  -7   2   7   92.79    7.50
  -7   2   7   86.29    7.20
   7  -2  -7   97.49    7.20
   7  -2  -7   82.39    6.90
   7  -2  -7   84.99    7.60
   7  -2  -7   98.09    7.20
   7  -2  -7   89.39    8.00
   7  -2  -7   98.49    8.40
  -6   2   6   17.60    3.40
  -6   2   6   20.60    3.40
  -6   2   6   15.60    3.00
  -6   2   6   17.90    3.40
  -6   2   6   17.70    3.00
   6  -2  -6   17.60    3.40
   6  -2  -6   13.50    2.70
   6  -2  -6   15.70    2.60
   6  -2  -6   17.20    3.60
   6  -2  -6   12.80    2.80
   6  -2  -6   16.20    3.20
  -5   2   5  660.73   15.00
  -5   2   5  682.03   18.70
  -5   2   5  616.94   18.30
  -5   2   5  667.93   17.90
  -5   2   5  642.54   17.70
  -5   2   5  658.53   17.30
   5  -2  -5  672.43   17.90
   5  -2  -5  635.84   18.50
   5  -2  -5  645.84   17.80
   5  -2  -5  639.34   17.80
   5  -2  -5  653.83   15.00
   5  -2  -5  676.33   18.70
   5  -2  -5  648.34   17.10
  -4   2   4  304.47    8.80
  -4   2   4  306.67    7.70
  -4   2   4  302.67    9.40
  -4   2   4  314.77   10.10
  -4   2   4  287.07    9.30
  -4   2   4  297.47   10.00
   4  -2  -4  358.76   10.10
   4  -2  -4  300.37   10.10
   4  -2  -4  327.47    9.10
   4  -2  -4  306.07    8.00
   4  -2  -4  316.97   10.30
   4  -2  -4  303.97    9.90
   4  -2  -4  284.47   10.30
  -3   2   3  216.78    6.20
  -3   2   3  222.48    7.40
  -3   2   3  210.28    7.30
  -3   2   3  221.18    6.90
  -3   2   3  220.38    6.00
   3  -2  -3  220.58    7.40
   3  -2  -3  204.48    6.90
   3  -2  -3  213.08    7.70
   3  -2  -3  222.38    6.90
   3  -2  -3  221.48    6.00
   3  -2  -3  213.28    6.20
   3  -2  -3  219.28    7.40
  -2   2   2 6834.02  146.89
  -2   2   2 6640.74  147.29
  -2   2   2 6635.24  141.69
  -2   2   2 6608.84  144.29
  -2   2   2 6637.14  143.79
  -2   2   2 6400.16  141.99
   2  -2  -2 6537.35  147.49
   2  -2  -2 6572.04  141.49
   2  -2  -2 6750.12  142.79
   2  -2  -2 6190.78  142.29
   2  -2  -2 6879.31  144.99
   2  -2  -2 6863.11  145.79
   2  -2  -2 6605.34  142.69
  -1   2   1 1914.11   42.00
  -1   2   1 1956.70   42.20
  -1   2   1 1947.71   42.50
  -1   2   1 1852.21   42.10
  -1   2   1 1993.50   42.70
  -1   2   1 1946.91   42.00
   1  -2  -1 2015.20   42.20
   1  -2  -1 1914.21   42.70
   1  -2  -1 1940.01   42.10
   1  -2  -1 1936.41   42.40
   1  -2  -1 1949.30   42.60
   1  -2  -1 1900.71   42.30
   0   2   0 4557.84   94.59
   0   2   0 4121.89   93.39
   0   2   0 4563.44   96.79
   0   2   0 4109.89   92.79
   0   2   0 4290.47   96.69
   0   2   0 4254.77   93.09
   0  -2   0 4094.69   94.29
   0  -2   0 4128.89   93.39
   0  -2   0 4583.14   97.79
   0  -2   0 4442.56   93.39
   0  -2   0 4153.08   93.79
   0  -2   0 4269.47   92.09
   0  -2   0 4575.74   95.39
   1   2  -1 1927.31   41.90
   1   2  -1 1992.00   41.70
   1   2  -1 1900.81   41.90
   1   2  -1 1855.21   41.80
   1   2  -1 1863.71   41.80
  -1  -2   1 1990.10   42.60
  -1  -2   1 1958.20   42.50
  -1  -2   1 1931.61   42.60
  -1  -2   1 1895.21   42.30
  -1  -2   1 1918.11   42.30
  -1  -2   1 1949.01   42.50
   2   2  -2 6653.93  150.88
   2   2  -2 6533.45  144.19
   2   2  -2 6944.00  148.89
   2   2  -2 6673.63  146.19
   2   2  -2 6863.21  144.59
   2   2  -2 6909.71  148.19
   2   2  -2 6642.54  148.89
  -2  -2   2 6931.61  149.99
  -2  -2   2 6781.72  149.79
  -2  -2   2 6887.31  150.98
  -2  -2   2 6920.11  153.68
  -2  -2   2 6805.22  149.79
  -2  -2   2 6669.53  146.79
   3   2  -3  217.28    6.10
   3   2  -3  216.98    6.50
   3   2  -3  209.88    7.00
   3   2  -3  218.28    7.10
   3   2  -3  217.18    6.90
   3   2  -3  209.78    7.10
   3   2  -3  209.28    7.40
  -3  -2   3  214.48    7.10
  -3  -2   3  217.78    6.20
  -3  -2   3  210.98    7.10
  -3  -2   3  223.98    6.60
  -3  -2   3  223.88    6.90
  -3  -2   3  206.28    7.20
  -3  -2   3  211.08    7.50
   4   2  -4  301.07    9.70
   4   2  -4  278.27   10.80
   4   2  -4  299.07    8.70
   4   2  -4  295.17   10.10
   4   2  -4  301.47    9.70
   4   2  -4  325.47    9.60
  -4  -2   4  303.87   10.10
  -4  -2   4  309.57    9.90
  -4  -2   4  318.17   10.00
  -4  -2   4  313.27    9.40
  -4  -2   4  309.87   10.50
  -4  -2   4  307.87    9.10
  -4  -2   4  315.37    8.80
   5   2  -5  643.24   18.40
   5   2  -5  647.14   18.00
   5   2  -5  663.23   17.70
   5   2  -5  653.03   18.80
   5   2  -5  636.44   17.00
   5   2  -5  666.13   18.20
  -5  -2   5  628.54   17.40
  -5  -2   5  671.63   18.70
  -5  -2   5  654.93   19.00
  -5  -2   5  661.33   17.20
  -5  -2   5  657.23   16.40
  -5  -2   5  656.73   18.20
  -5  -2   5  672.93   18.40
   6   2  -6   14.50    3.30
   6   2  -6   12.30    2.60
   6   2  -6   16.50    3.40
   6   2  -6   14.90    3.30
   6   2  -6   14.90    3.40
   6   2  -6   17.20    2.90
  -6  -2   6   16.10    2.30
  -6  -2   6   19.00    3.00
  -6  -2   6   14.10    3.00
  -6  -2   6   12.40    2.10
  -6  -2   6   13.80    3.30
  -6  -2   6   14.40    3.30
  -6  -2   6   16.00    3.80
   7   2  -7   88.89    7.50
   7   2  -7   97.99    7.80
   7   2  -7   94.29    7.30
   7   2  -7   85.49    9.10
   7   2  -7   90.79    6.20
   7   2  -7   83.09    8.40
  -7  -2   7   90.19    8.30
  -7  -2   7   88.99    4.80
  -7  -2   7   90.49    7.70
  -7  -2   7  105.39    8.60
  -7  -2   7   87.99    4.70
  -7  -2   7   91.29    6.10
  -7  -2   7   95.99    7.30
   8   2  -8  217.68   12.00
   8   2  -8  209.78   10.30
   8   2  -8  222.18   14.90
   8   2  -8  230.88   12.30
   8   2  -8  206.78   12.20
  -8  -2   8  223.98   12.40
  -8  -2   8  211.78   11.70
  -8  -2   8  223.78    7.40
  -8  -2   8  224.28   13.80
  -8  -2   8  213.78   10.40
   9   2  -9   69.59    8.20
   9   2  -9   79.59    9.40
  -9  -2   9   82.49    9.20
  -9  -2   9   93.99   11.90
  -9  -2   9   56.39    8.40
  -8   3   8  591.74   20.10
  -8   3   8  618.14   19.30
  -8   3   8  577.24   20.80
   8  -3  -8  610.34   21.40
   8  -3  -8  616.34   18.80
  -7   3   7   64.49    6.60
  -7   3   7   56.29    6.80
  -7   3   7   58.89    6.10
  -7   3   7   46.40    5.50
   7  -3  -7   62.79    6.60
   7  -3  -7   58.89    7.20
   7  -3  -7   58.69    5.30
   7  -3  -7   53.89    6.40
   7  -3  -7   53.09    6.10
  -6   3   6 1205.68   31.10
  -6   3   6 1171.78   30.80
  -6   3   6 1243.48   32.30
  -6   3   6 1213.88   27.10
  -6   3   6 1270.47   30.30
  -6   3   6 1251.27   32.50
   6  -3  -6 1170.88   30.70
   6  -3  -6 1223.68   27.00
   6  -3  -6 1229.48   32.20
   6  -3  -6 1220.08   30.80
   6  -3  -6 1222.78   29.40
   6  -3  -6 1212.88   31.10
   6  -3  -6 1208.88   32.00
  -5   3   5  145.09    4.80
  -5   3   5  158.18    6.80
  -5   3   5  141.89    7.20
  -5   3   5  144.29    7.30
  -5   3   5  153.18    5.90
   5  -3  -5  158.28    5.80
   5  -3  -5  148.59    6.90
   5  -3  -5  151.58    5.60
   5  -3  -5  153.68    7.20
   5  -3  -5  156.98    7.50
   5  -3  -5  150.58    7.00
   5  -3  -5  145.69    7.30
  -4   3   4 1919.11   43.80
  -4   3   4 1943.11   43.70
  -4   3   4 1903.51   42.10
  -4   3   4 1912.61   44.60
  -4   3   4 1913.21   44.80
  -4   3   4 1870.01   42.00
   4  -3  -4 1898.21   44.50
   4  -3  -4 1878.61   44.10
   4  -3  -4 1937.01   42.60
   4  -3  -4 2006.10   45.40
   4  -3  -4 1907.41   45.10
   4  -3  -4 1921.31   44.70
   4  -3  -4 1966.20   44.00
   4  -3  -4 1952.00   42.80
  -3   3   3   57.39    3.80
  -3   3   3   62.99    2.40
  -3   3   3   59.19    3.40
  -3   3   3   62.19    3.40
  -3   3   3   61.79    3.00
  -3   3   3   65.49    3.90
   3  -3  -3   63.89    3.90
   3  -3  -3   57.29    3.70
   3  -3  -3   64.69    3.50
   3  -3  -3   65.39    3.60
   3  -3  -3   58.99    4.00
   3  -3  -3   62.99    3.50
   3  -3  -3   60.69    3.70
  -2   3   2 1200.58   27.90
  -2   3   2 1217.88   27.40
  -2   3   2 1198.18   27.40
  -2   3   2 1179.98   27.30
   2  -3  -2 1193.68   27.20
   2  -3  -2 1187.68   27.80
   2  -3  -2 1120.49   27.80
   2  -3  -2 1199.18   27.20
   2  -3  -2 1191.68   27.20
   2  -3  -2 1245.48   28.30
  -1   3   1    0.10    0.70
  -1   3   1    0.40    0.70
  -1   3   1    1.90    1.00
  -1   3   1    0.40    1.00
  -1   3   1    1.10    0.80
  -1   3   1    2.20    1.00
   1  -3  -1    1.50    0.90
   1  -3  -1    0.70    1.00
   1  -3  -1    0.00    0.90
   1  -3  -1    1.10    0.90
   1  -3  -1    0.00    0.70
   1  -3  -1   -0.70    1.00
   0   3   0   -2.40    0.60
   0   3   0   -2.70    0.60
   0   3   0   -2.50    0.80
   0   3   0   -1.80    0.60
   0   3   0   -2.40    0.70
   0   3   0   -2.10    0.90
   0  -3   0   -1.40    0.90
   0  -3   0   -3.30    0.70
   0  -3   0   -2.30    0.80
   0  -3   0   -2.10    0.70
   0  -3   0   -1.40    0.80
   0  -3   0    0.00    0.70
   0  -3   0   -1.70    0.70
   1   3  -1    0.10    0.60
   1   3  -1    0.00    1.00
   1   3  -1    1.70    0.90
   1   3  -1    0.40    0.90
  -1  -3   1    1.00    1.00
  -1  -3   1    0.80    0.90
  -1  -3   1    0.70    0.90
  -1  -3   1    2.30    1.10
  -1  -3   1    1.40    0.90
  -1  -3   1    1.20    1.00
   2   3  -2 1202.68   27.60
   2   3  -2 1236.48   27.80
   2   3  -2 1184.18   27.90
   2   3  -2 1151.68   27.50
   2   3  -2 1178.08   28.00
   2   3  -2 1186.38   27.70
  -2  -3   2 1259.07   28.40
  -2  -3   2 1207.18   28.50
  -2  -3   2 1263.17   28.90
  -2  -3   2 1194.38   28.70
  -2  -3   2 1257.57   28.50
  -2  -3   2 1178.98   28.20
   3   3  -3   64.79    3.80
   3   3  -3   62.49    2.50
   3   3  -3   63.49    3.50
   3   3  -3   62.19    3.70
   3   3  -3   63.89    3.80
   3   3  -3   62.39    2.50
   3   3  -3   64.29    4.10
  -3  -3   3   65.79    3.70
  -3  -3   3   61.69    3.70
  -3  -3   3   63.09    3.90
  -3  -3   3   64.59    4.00
  -3  -3   3   60.39    3.50
   4   3  -4 1901.81   45.20
   4   3  -4 1924.21   43.50
   4   3  -4 2001.80   44.80
   4   3  -4 1837.72   44.10
   4   3  -4 1928.21   42.40
  -4  -3   4 1947.61   43.70
  -4  -3   4 1936.61   45.60
  -4  -3   4 1921.01   44.50
  -4  -3   4 1927.91   45.00
  -4  -3   4 1892.21   44.50
  -4  -3   4 1962.60   44.30
   5   3  -5  147.69    7.30
   5   3  -5  152.98    5.90
   5   3  -5  155.58    7.40
   5   3  -5  155.68    7.20
   5   3  -5  160.78    7.70
   5   3  -5  156.58    7.80
  -5  -3   5  160.68    6.20
  -5  -3   5  148.89    7.40
  -5  -3   5  154.18    8.00
  -5  -3   5  148.89    6.60
  -5  -3   5  146.69    7.40
   6   3  -6 1239.38   36.00
   6   3  -6 1222.28   31.60
   6   3  -6 1253.97   32.50
   6   3  -6 1218.28   31.00
   6   3  -6 1198.98   29.50
   6   3  -6 1206.98   32.60
  -6  -3   6 1211.88   29.80
  -6  -3   6 1261.87   32.00
  -6  -3   6 1209.18   32.20
  -6  -3   6 1261.37   32.00
  -6  -3   6 1210.68   30.70
  -6  -3   6 1217.48   32.90
   7   3  -7   55.29    7.00
   7   3  -7   60.39    8.00
   7   3  -7   51.19    6.50
   7   3  -7   60.99    5.30
   7   3  -7   68.09    7.40
   7   3  -7   58.69    6.30
  -7  -3   7   40.80    5.40
  -7  -3   7   56.39    6.60
  -7  -3   7   53.89    4.60
  -7  -3   7   48.00    5.00
  -7  -3   7   58.99    5.90
  -7  -3   7   60.09    6.80
   8   3  -8  618.54   22.90
   8   3  -8  642.44   22.20
   8   3  -8  625.04   22.30
  -8  -3   8  595.94   23.10
  -8  -3   8  604.84   16.60
  -8  -3   8  563.54   23.80
  -8  -3   8  633.44   19.30
  -8  -3   8  613.94   21.30
  -8   4   8  343.77   15.00
  -8   4   8  350.36   16.00
   8  -4  -8  343.17   15.30
   8  -4  -8  350.76   12.30
   8  -4  -8  311.87   15.30
  -7   4   7   91.09    6.70
  -7   4   7  109.59   10.30
  -7   4   7   97.29    7.70
  -7   4   7   96.99    8.30
   7  -4  -7  104.19    8.50
   7  -4  -7   96.19    5.90
   7  -4  -7   94.49    8.20
   7  -4  -7   97.49    8.00
  -6   4   6  172.68    8.50
  -6   4   6  172.88    8.30
  -6   4   6  165.88    9.00
  -6   4   6  166.08    9.50
  -6   4   6  161.48    5.70
  -6   4   6  173.08    6.80
   6  -4  -6  165.08    9.00
   6  -4  -6  166.98    9.30
   6  -4  -6  149.59    9.10
   6  -4  -6  166.98    8.70
   6  -4  -6  170.18    6.10
   6  -4  -6  167.68    8.80
   6  -4  -6  172.38    6.50
   6  -4  -6  167.48    9.00
  -5   4   5   74.59    5.30
  -5   4   5   75.49    5.20
  -5   4   5   67.29    5.60
  -5   4   5   83.19    6.00
  -5   4   5   75.99    3.80
  -5   4   5   73.19    5.70
   5  -4  -5   76.79    5.40
   5  -4  -5   68.49    5.80
   5  -4  -5   83.79    6.10
   5  -4  -5   79.09    5.70
   5  -4  -5   78.39    4.40
   5  -4  -5   81.79    6.10
   5  -4  -5   75.29    5.70
   5  -4  -5   76.79    3.70
  -4   4   4   11.50    2.80
  -4   4   4   10.30    2.30
  -4   4   4    8.80    1.70
  -4   4   4    9.50    1.30
  -4   4   4    9.90    2.10
   4  -4  -4    5.00    2.10
   4  -4  -4    9.80    2.50
   4  -4  -4    7.50    1.10
   4  -4  -4   10.60    2.40
   4  -4  -4    6.10    2.10
   4  -4  -4    6.30    1.90
   4  -4  -4    6.90    2.10
  -3   4   3  427.16   11.80
  -3   4   3  419.66   11.80
  -3   4   3  420.66   13.00
  -3   4   3  430.46   12.60
  -3   4   3  408.76   11.50
   3  -4  -3  439.46   13.10
   3  -4  -3  426.56   11.90
   3  -4  -3  429.86   12.10
   3  -4  -3  411.76   12.80
   3  -4  -3  432.76   12.90
   3  -4  -3  430.96   12.00
  -2   4   2 4158.88   91.99
  -2   4   2 4317.27   90.69
  -2   4   2 4209.08   90.69
  -2   4   2 4234.38   91.29
  -2   4   2 4083.99   90.89
   2  -4  -2 4132.59   92.29
   2  -4  -2 4380.06   92.29
   2  -4  -2 4212.18   92.89
   2  -4  -2 4255.47   91.79
   2  -4  -2 4294.37   93.79
  -1   4   1   16.60    2.00
  -1   4   1   11.10    1.70
  -1   4   1   16.30    1.80
  -1   4   1   15.80    2.20
   1  -4  -1   16.70    2.20
   1  -4  -1   15.40    1.00
   1  -4  -1   17.10    2.10
   1  -4  -1   15.40    1.90
   1  -4  -1   14.10    1.80
   1  -4  -1   14.20    2.10
   1  -4  -1   14.00    1.80
   0   4   0 4103.89   88.59
   0   4   0 4139.09   87.79
   0   4   0 3915.31   86.99
   0   4   0 4021.10   87.39
   0   4   0 4264.67   87.69
   0   4   0 3974.80   88.49
   0  -4   0 4356.96   89.69
   0  -4   0 4117.49   90.39
   0  -4   0 4043.50   88.79
   0  -4   0 3938.11   90.29
   0  -4   0 4039.50   89.49
   0  -4   0 4413.06   90.79
   0  -4   0 4194.98   89.59
   1   4  -1   16.30    2.10
   1   4  -1   15.30    1.90
   1   4  -1   23.50    2.40
  -1  -4   1   19.10    2.40
  -1  -4   1   18.00    2.30
  -1  -4   1   15.80    2.00
  -1  -4   1   18.50    2.10
  -1  -4   1   14.30    2.10
  -1  -4   1   18.70    2.50
   2   4  -2 4400.96   94.09
   2   4  -2 4375.26   93.89
   2   4  -2 4186.08   93.89
   2   4  -2 4297.97   93.49
   2   4  -2 4301.57   93.49
   2   4  -2 4314.17   93.99
  -2  -4   2 4388.36   92.49
  -2  -4   2 4201.08   91.89
  -2  -4   2 4009.80   92.19
  -2  -4   2 4296.87   91.99
  -2  -4   2 4350.86   92.39
  -2  -4   2 4178.38   92.59
   3   4  -3  442.36   12.90
   3   4  -3  422.96   12.60
   3   4  -3  434.16   12.60
   3   4  -3  430.16   13.10
   3   4  -3  436.06   12.60
   3   4  -3  419.36   12.60
  -3  -4   3  453.15   12.80
  -3  -4   3  426.26   12.70
  -3  -4   3  431.36   13.30
  -3  -4   3  429.36   13.20
  -3  -4   3  461.85   13.00
  -3  -4   3  429.66   12.80
   4   4  -4    5.50    2.10
   4   4  -4   10.70    1.30
   4   4  -4    9.30    2.00
   4   4  -4    8.80    2.70
   4   4  -4    9.40    1.30
   4   4  -4    8.80    2.10
   4   4  -4   10.00    2.50
   4   4  -4    9.30    2.30
  -4  -4   4    7.90    2.20
  -4  -4   4   11.40    2.40
  -4  -4   4   11.80    2.60
  -4  -4   4    7.60    2.30
  -4  -4   4    6.90    2.00
  -4  -4   4    4.90    2.10
   5   4  -5   77.29    5.80
   5   4  -5   77.09    3.80
   5   4  -5   73.19    3.80
   5   4  -5   86.29    6.10
   5   4  -5   74.49    5.80
   5   4  -5   78.79    6.60
   5   4  -5   80.89    6.00
  -5  -4   5   80.59    6.30
  -5  -4   5   74.19    5.10
  -5  -4   5   78.79    6.10
  -5  -4   5   73.69    5.90
  -5  -4   5   78.29    5.20
  -5  -4   5   76.89    6.00
   6   4  -6  178.98   10.60
   6   4  -6  173.88    6.90
   6   4  -6  163.48    8.90
   6   4  -6  166.48    6.70
   6   4  -6  158.68    9.10
   6   4  -6  167.68    9.40
   6   4  -6  179.78    9.30
  -6  -4   6  174.18    8.00
  -6  -4   6  135.09    9.50
  -6  -4   6  166.78    7.70
  -6  -4   6  176.78    9.60
  -6  -4   6  161.18    9.30
  -6  -4   6  169.88    9.20
   7   4  -7   89.79    9.00
   7   4  -7  110.59   11.20
   7   4  -7   80.99    8.80
   7   4  -7   93.99    6.60
   7   4  -7   96.79    6.00
   7   4  -7   88.29    8.30
  -7  -4   7   85.49    6.10
  -7  -4   7   92.09    7.00
  -7  -4   7   88.89    8.10
  -7  -4   7   94.19    9.70
  -7  -4   7   99.49    9.40
  -7  -4   7  101.39    7.20
   8   4  -8  369.06   13.20
   8   4  -8  362.26   16.80
   8   4  -8  337.47   16.60
  -8  -4   8  342.87   17.00
  -8  -4   8  335.87   15.90
  -8  -4   8  344.67   14.20
  -8  -4   8  358.06   12.30
  -8   5   8  393.86   16.40
   8  -5  -8  373.46   17.30
  -7   5   7   -2.00    3.60
  -7   5   7    7.00    4.50
   7  -5  -7   -0.90    4.00
   7  -5  -7    0.70    4.50
   7  -5  -7    3.60    2.40
  -6   5   6  677.83   20.10
  -6   5   6  700.13   20.10
  -6   5   6  677.83   17.60
  -6   5   6  698.83   22.00
   6  -5  -6  678.93   21.20
   6  -5  -6  693.33   20.40
   6  -5  -6  669.03   21.60
   6  -5  -6  684.73   16.20
   6  -5  -6  693.23   17.90
  -5   5   5    4.60    1.90
  -5   5   5    1.00    2.40
  -5   5   5   -1.90    3.00
  -5   5   5    0.20    2.00
  -5   5   5    8.90    2.90
   5  -5  -5    2.40    2.80
   5  -5  -5    1.90    2.80
   5  -5  -5    2.80    2.70
   5  -5  -5    3.40    2.60
   5  -5  -5    2.90    3.10
   5  -5  -5   -1.50    2.50
  -4   5   4 1262.87   33.60
  -4   5   4 1366.76   32.10
  -4   5   4 1330.27   34.30
  -4   5   4 1400.16   34.00
  -4   5   4 1388.46   32.50
   4  -5  -4 1424.36   33.70
   4  -5  -4 1424.96   35.10
   4  -5  -4 1365.56   33.20
   4  -5  -4 1416.36   35.60
   4  -5  -4 1385.86   35.00
   4  -5  -4 1391.16   33.60
   4  -5  -4 1389.56   35.00
  -3   5   3  127.19    5.50
  -3   5   3  122.99    5.70
  -3   5   3  123.09    6.40
  -3   5   3  113.99    6.40
  -3   5   3  127.69    6.30
   3  -5  -3  126.79    6.30
   3  -5  -3  146.59    7.10
   3  -5  -3  124.59    5.90
   3  -5  -3  126.89    6.50
   3  -5  -3  126.19    5.70
   3  -5  -3  126.19    6.00
  -2   5   2  963.30   23.20
  -2   5   2  930.91   22.70
  -2   5   2  907.11   24.20
  -2   5   2  928.81   22.80
  -2   5   2  934.21   23.50
   2  -5  -2  978.40   24.80
   2  -5  -2  913.61   24.40
   2  -5  -2  966.10   23.20
   2  -5  -2  959.50   23.20
   2  -5  -2  955.60   23.70
   2  -5  -2  949.80   23.90
  -1   5   1  132.09    3.90
  -1   5   1  136.79    6.30
  -1   5   1  130.49    5.10
  -1   5   1  136.79    5.40
  -1   5   1  131.79    5.90
  -1   5   1  126.99    5.40
   1  -5  -1  135.59    3.90
   1  -5  -1  136.59    5.50
   1  -5  -1  125.89    6.10
   1  -5  -1  134.19    6.20
   1  -5  -1  128.49    5.20
   1  -5  -1  136.69    6.00
   1  -5  -1  133.29    5.40
   0   5   0   -0.20    1.10
   0   5   0   -0.10    1.30
   0   5   0    0.40    0.90
   0   5   0    1.70    1.00
   0   5   0    0.90    1.40
   0   5   0    0.50    1.40
   0  -5   0    1.10    0.90
   0  -5   0    1.00    1.20
   0  -5   0    0.60    1.40
   0  -5   0    0.60    1.30
   0  -5   0    1.70    1.10
   0  -5   0    1.40    1.30
   0  -5   0    3.40    1.40
   1   5  -1  133.59    5.40
   1   5  -1  130.09    6.00
   1   5  -1  141.09    6.20
   1   5  -1  129.99    5.40
  -1  -5   1  130.49    5.70
  -1  -5   1  131.89    6.10
  -1  -5   1  142.19    6.30
  -1  -5   1  135.99    6.10
  -1  -5   1  135.29    5.40
   2   5  -2  952.60   23.80
   2   5  -2  938.71   23.30
   2   5  -2  932.51   23.40
   2   5  -2  922.71   23.70
   2   5  -2  934.31   24.00
  -2  -5   2  922.21   24.20
  -2  -5   2  981.90   24.40
  -2  -5   2  943.71   23.50
  -2  -5   2  940.91   23.60
  -2  -5   2  949.21   24.40
   3   5  -3  125.19    6.20
   3   5  -3  117.59    6.30
   3   5  -3  125.49    6.50
   3   5  -3  123.49    6.20
   3   5  -3  129.79    6.40
   3   5  -3  115.99    6.10
  -3  -5   3  122.89    6.40
  -3  -5   3  132.59    6.70
  -3  -5   3  129.79    6.60
  -3  -5   3  130.79    6.50
  -3  -5   3  127.99    6.50
   4   5  -4 1410.56   34.60
   4   5  -4 1319.97   33.80
   4   5  -4 1366.46   34.90
   4   5  -4 1398.26   33.90
   4   5  -4 1354.16   33.80
   4   5  -4 1403.16   34.00
  -4  -5   4 1343.47   34.20
  -4  -5   4 1408.16   35.30
  -4  -5   4 1406.46   34.40
  -4  -5   4 1361.76   35.00
  -4  -5   4 1378.56   34.30
  -4  -5   4 1459.65   34.50
   5   5  -5   -2.50    2.60
   5   5  -5    1.40    2.10
   5   5  -5    2.40    2.80
   5   5  -5    1.70    3.50
   5   5  -5    5.10    2.90
   5   5  -5    1.90    2.30
   5   5  -5    0.30    1.10
  -5  -5   5   -1.30    2.90
  -5  -5   5    3.90    2.40
  -5  -5   5    0.60    2.80
  -5  -5   5    0.40    2.80
  -5  -5   5    0.50    3.20
  -5  -5   5   -0.40    4.70
   6   5  -6  692.83   16.70
   6   5  -6  677.33   22.10
   6   5  -6  659.83   21.50
   6   5  -6  703.23   21.30
   6   5  -6  652.13   21.20
   6   5  -6  667.33   20.70
   6   5  -6  675.93   16.60
  -6  -5   6  676.73   20.40
  -6  -5   6  686.43   21.70
  -6  -5   6  697.73   20.20
  -6  -5   6  723.23   21.80
  -6  -5   6  706.53   22.00
   7   5  -7    7.30    2.90
   7   5  -7    6.80    4.90
   7   5  -7    2.20    4.60
  -7  -5   7    2.10    3.70
  -7  -5   7    8.00    4.70
  -7  -5   7    2.00    6.60
  -7  -5   7   -2.60    5.30
  -7  -5   7    9.20    4.30
   8   5  -8  459.95   20.30
  -8  -5   8  426.56   20.70
  -8  -5   8  433.96   16.70
  -8  -5   8  413.16   18.60
  -7   6   7  233.78   13.70
  -7   6   7  248.48   11.80
   7  -6  -7  215.18   13.60
   7  -6  -7  239.18   14.20
  -6   6   6   32.40    5.00
  -6   6   6   31.40    5.10
  -6   6   6   22.80    4.10
  -6   6   6   32.30    3.70
   6  -6  -6   31.00    5.60
   6  -6  -6   32.60    4.70
   6  -6  -6   32.40    5.80
   6  -6  -6   28.70    4.90
  -5   6   5    1.40    3.30
  -5   6   5   -1.50    2.30
  -5   6   5    4.70    3.90
  -5   6   5    7.20    2.50
  -5   6   5    2.50    3.00
   5  -6  -5    1.50    3.60
   5  -6  -5   -0.40    3.20
   5  -6  -5    0.90    3.30
   5  -6  -5   -2.50    3.10
  -4   6   4  517.95   15.10
  -4   6   4  525.95   17.40
  -4   6   4  517.45   15.20
  -4   6   4  506.55   15.20
  -4   6   4  511.05   16.50
   4  -6  -4  518.95   16.50
   4  -6  -4  505.45   16.80
   4  -6  -4  527.45   15.40
   4  -6  -4  522.15   15.60
   4  -6  -4  503.15   15.30
   4  -6  -4  501.35   17.10
  -3   6   3  900.31   22.90
  -3   6   3  889.61   24.90
  -3   6   3  929.21   23.90
  -3   6   3  867.01   22.70
  -3   6   3  887.31   23.40
   3  -6  -3  907.31   23.80
   3  -6  -3  928.51   23.30
   3  -6  -3  904.11   24.90
   3  -6  -3  895.91   24.10
   3  -6  -3  899.71   23.20
   3  -6  -3  906.81   25.20
  -2   6   2 1024.90   25.00
  -2   6   2 1017.30   26.10
  -2   6   2 1035.30   25.40
  -2   6   2  992.60   25.10
   2  -6  -2  951.60   26.30
   2  -6  -2 1024.60   24.80
   2  -6  -2 1008.40   25.10
   2  -6  -2  980.40   26.40
   2  -6  -2 1019.00   24.80
  -1   6   1   73.29    5.40
  -1   6   1   76.49    4.10
  -1   6   1   68.59    4.90
  -1   6   1   70.59    4.10
   1  -6  -1   68.39    4.40
   1  -6  -1   69.29    5.20
   1  -6  -1   68.89    5.10
   1  -6  -1   70.59    4.70
   1  -6  -1   70.49    5.00
   1  -6  -1   69.49    4.00
   0   6   0 2073.59   49.70
   0   6   0 2135.09   48.30
   0   6   0 2151.78   49.80
   0   6   0 2111.89   48.50
   0   6   0 2171.38   47.20
   0   6   0 2140.69   47.30
   0  -6   0 2054.89   49.99
   0  -6   0 2188.48   50.29
   0  -6   0 2175.28   47.40
   0  -6   0 2177.98   50.19
   0  -6   0 2120.09   47.20
   0  -6   0 2081.39   50.29
   0  -6   0 2179.88   48.80
   0  -6   0 2168.48   48.60
   1   6  -1   69.89    4.10
   1   6  -1   66.69    4.80
   1   6  -1   65.99    4.80
   1   6  -1   68.49    4.40
   1   6  -1   73.89    5.30
  -1  -6   1   66.99    5.00
  -1  -6   1   69.99    4.30
  -1  -6   1   77.29    4.70
  -1  -6   1   76.69    5.20
  -1  -6   1   68.29    5.30
  -1  -6   1   72.39    4.90
  -1  -6   1   68.89    5.10
   2   6  -2 1033.90   26.30
   2   6  -2  993.80   25.30
   2   6  -2  988.50   25.60
   2   6  -2 1002.00   26.40
  -2  -6   2 1037.80   26.00
  -2  -6   2  991.20   26.80
  -2  -6   2 1013.60   26.90
  -2  -6   2 1007.90   25.80
  -2  -6   2 1041.10   26.00
  -2  -6   2 1058.19   27.00
   3   6  -3  891.01   23.60
   3   6  -3  918.31   24.50
   3   6  -3  883.51   24.20
   3   6  -3  885.01   23.80
   3   6  -3  910.71   24.30
  -3  -6   3  898.31   23.60
  -3  -6   3  914.41   24.20
  -3  -6   3  895.71   24.20
  -3  -6   3  882.81   24.50
  -3  -6   3  881.81   24.00
  -3  -6   3  858.71   23.40
   4   6  -4  519.55   16.40
   4   6  -4  500.05   18.10
   4   6  -4  508.25   16.10
   4   6  -4  486.45   21.30
   4   6  -4  530.15   16.50
  -4  -6   4  534.75   16.50
  -4  -6   4  451.45   18.80
  -4  -6   4  511.45   16.20
  -4  -6   4  512.55   16.60
  -4  -6   4  537.45   16.70
  -4  -6   4  532.55   17.30
   5   6  -5   -5.50    2.60
   5   6  -5    4.90    4.20
   5   6  -5    1.70    3.10
   5   6  -5    2.50    4.30
   5   6  -5    1.40    3.60
   5   6  -5   -0.20    2.60
  -5  -6   5   -1.90    5.80
  -5  -6   5    3.70    3.80
  -5  -6   5    6.40    3.40
  -5  -6   5    1.20    4.40
  -5  -6   5   -3.70    3.40
  -5  -6   5    1.00    2.80
   6   6  -6   20.90    4.80
   6   6  -6   16.80    6.40
   6   6  -6   26.90    5.30
  -6  -6   6   34.80    6.00
  -6  -6   6   24.80    4.40
  -6  -6   6   15.00    5.90
  -6  -6   6   35.40    5.80
  -6  -6   6   35.20    5.70
   7   6  -7  242.38   14.30
   7   6  -7  260.47   14.20
  -7  -6   7  267.57   12.80
  -7  -6   7  247.08   14.10
  -6   7   6  558.34   18.30
  -6   7   6  586.64   17.30
  -6   7   6  561.04   21.30
   6  -7  -6  562.54   21.00
   6  -7  -6  593.64   21.10
  -5   7   5   36.80    4.60
  -5   7   5   36.60    5.10
  -5   7   5   34.50    4.70
  -5   7   5   31.50    5.20
   5  -7  -5   31.30    5.70
   5  -7  -5   38.10    5.50
   5  -7  -5   38.40    6.70
   5  -7  -5   38.10    5.40
  -4   7   4  703.83   19.40
  -4   7   4  682.93   19.40
  -4   7   4  701.53   21.30
  -4   7   4  685.73   19.90
  -4   7   4  685.63   21.90
   4  -7  -4  689.83   20.40
   4  -7  -4  694.23   21.90
   4  -7  -4  692.63   21.10
   4  -7  -4  704.23   20.10
  -3   7   3  144.59    8.20
  -3   7   3  144.09    7.30
  -3   7   3  147.89    7.70
   3  -7  -3  136.89    7.40
   3  -7  -3  143.69    8.50
   3  -7  -3  146.09    8.20
   3  -7  -3  151.38    7.90
   3  -7  -3  136.19    8.90
   3  -7  -3  138.99    7.70
  -2   7   2  399.56   12.60
  -2   7   2  431.26   13.10
  -2   7   2  405.16   13.80
  -2   7   2  403.56   12.80
   2  -7  -2  388.16   14.30
   2  -7  -2  399.46   12.80
   2  -7  -2  414.86   12.90
   2  -7  -2  389.76   14.10
   2  -7  -2  424.16   14.10
   2  -7  -2  375.96   12.50
  -1   7   1  133.79    6.50
  -1   7   1  127.59    6.30
  -1   7   1  141.39    6.00
  -1   7   1  127.39    7.40
  -1   7   1  126.09    7.90
   1  -7  -1  135.89    6.90
   1  -7  -1  142.79    7.80
   1  -7  -1  126.29    6.60
   1  -7  -1  129.19    7.90
   1  -7  -1  133.49    7.70
   1  -7  -1  143.19    6.30
   0   7   0   -3.20    2.70
   0   7   0   -0.40    2.60
   0   7   0    2.40    1.60
   0   7   0    2.70    1.60
   0  -7   0    3.50    1.70
   0  -7   0    2.30    2.50
   0  -7   0    2.90    2.70
   0  -7   0    3.90    2.30
   0  -7   0    1.40    2.50
   0  -7   0    3.70    1.60
   0  -7   0    4.60    2.60
   1   7  -1  117.99    6.90
   1   7  -1  142.89    8.30
   1   7  -1  135.99    6.30
   1   7  -1  122.59    7.10
  -1  -7   1  145.29    7.90
  -1  -7   1  129.89    7.90
  -1  -7   1  133.69    7.90
  -1  -7   1  132.09    7.20
  -1  -7   1  149.88    7.40
  -1  -7   1  116.39   11.20
  -1  -7   1  132.69    7.10
   2   7  -2  427.46   14.80
   2   7  -2  408.06   14.30
   2   7  -2  397.96   13.20
   2   7  -2  402.96   13.20
  -2  -7   2  401.06   14.30
  -2  -7   2  380.26   13.90
  -2  -7   2  408.46   13.40
  -2  -7   2  391.06   13.20
  -2  -7   2  400.26   13.30
  -2  -7   2  397.46   14.60
   3   7  -3  149.69    8.10
   3   7  -3  139.09    8.40
   3   7  -3  147.69    8.20
   3   7  -3  148.69    9.00
   3   7  -3  145.89    7.80
  -3  -7   3  143.99    8.40
  -3  -7   3  134.89    8.50
  -3  -7   3  140.99    8.50
  -3  -7   3  137.19    8.70
  -3  -7   3  145.29    8.40
  -3  -7   3  121.99    8.10
   4   7  -4  699.43   21.40
   4   7  -4  698.83   20.70
   4   7  -4  695.13   21.20
   4   7  -4  649.43   21.10
   4   7  -4  693.93   21.10
  -4  -7   4  711.03   21.90
  -4  -7   4  694.23   21.20
  -4  -7   4  676.13   21.80
  -4  -7   4  658.73   20.90
  -4  -7   4  705.53   20.90
   5   7  -5   27.90    5.00
   5   7  -5   31.20    5.30
   5   7  -5   35.20    4.90
  -5  -7   5   42.40    6.00
  -5  -7   5   34.40    6.10
  -5  -7   5   33.60    5.10
   6   7  -6  586.14   20.80
   6   7  -6  578.14   21.50
  -6  -7   6  568.64   21.10
  -6  -7   6  569.04   19.60
  -5   8   5  386.76   17.40
  -5   8   5  372.16   13.90
  -5   8   5  402.66   14.70
   5  -8  -5  392.76   17.20
   5  -8  -5  413.46   18.20
   5  -8  -5  405.16   17.10
  -4   8   4  393.46   14.40
  -4   8   4  388.76   15.20
  -4   8   4  402.06   13.70
   4  -8  -4  390.46   16.50
   4  -8  -4  411.96   15.70
   4  -8  -4  389.66   17.30
  -3   8   3   14.60    3.30
  -3   8   3   13.90    3.70
  -3   8   3   17.30    4.00
  -3   8   3   20.40    4.60
   3  -8  -3   21.80    4.70
   3  -8  -3   21.10    5.50
   3  -8  -3   11.70    4.80
   3  -8  -3   13.60    5.50
  -2   8   2  117.49    7.80
  -2   8   2  113.49    7.20
  -2   8   2  110.99    6.60
  -2   8   2  132.79    7.60
   2  -8  -2  118.49    6.90
   2  -8  -2  116.39    7.80
   2  -8  -2   91.79    9.40
   2  -8  -2  116.39    8.50
  -1   8   1  112.59    7.00
  -1   8   1  106.69    6.20
  -1   8   1  106.49    7.40
  -1   8   1  110.19    7.30
   1  -8  -1  107.79    7.60
   1  -8  -1  108.19    5.90
   1  -8  -1  112.09    7.90
   1  -8  -1  116.89    8.10
   0   8   0 2239.88   54.09
   0   8   0 2220.18   49.80
   0   8   0 2219.78   51.99
   0   8   0 2224.38   51.69
   0  -8   0 2214.38   54.69
   0  -8   0 2279.57   49.90
   0  -8   0 2227.68   49.40
   0  -8   0 2244.68   54.49
   0  -8   0 2201.38   51.99
   1   8  -1  113.19    7.50
   1   8  -1  105.79    6.20
   1   8  -1  112.19    7.90
   1   8  -1  111.49    6.80
  -1  -8   1  118.49    8.40
  -1  -8   1  106.49    7.60
  -1  -8   1  117.99    8.10
  -1  -8   1  109.99    6.60
   2   8  -2  116.19    7.40
   2   8  -2  118.49    7.40
   2   8  -2  116.59    8.00
   2   8  -2  122.69    8.60
  -2  -8   2  146.49    8.50
  -2  -8   2  126.09    8.80
  -2  -8   2  119.79    8.50
  -2  -8   2  113.39    8.30
   3   8  -3   15.30    4.10
   3   8  -3   10.00    4.60
   3   8  -3   14.10    4.10
   3   8  -3   16.90    4.10
  -3  -8   3   23.20    5.00
  -3  -8   3   20.50    5.10
  -3  -8   3   15.60    4.70
  -3  -8   3   13.30    4.00
   4   8  -4  392.76   15.00
   4   8  -4  384.76   15.50
   4   8  -4  389.46   15.50
  -4  -8   4  403.56   16.10
  -4  -8   4  415.06   17.10
   5   8  -5  413.86   16.80
   5   8  -5  374.86   17.00
   5   8  -5  400.76   16.40
  -5  -8   5  403.16   17.00
  -5  -8   5  398.86   17.80
  -4   9   4  315.77   14.50
   4  -9  -4  321.07   15.40
  -3   9   3   94.99    9.00
  -3   9   3   92.19    7.30
   3  -9  -3  113.59    9.20
   3  -9  -3  117.69   10.80
  -2   9   2  281.47   11.10
  -2   9   2  269.47   13.10
   2  -9  -2  296.67   11.80
   2  -9  -2  290.67   14.30
  -1   9   1  196.58    9.40
  -1   9   1  201.08   13.60
  -1   9   1  203.28   11.30
   1  -9  -1  206.98    8.60
   1  -9  -1  208.48   12.30
   1  -9  -1  210.38   11.90
   0   9   0   -0.30    2.40
   0   9   0    5.40    3.30
   0   9   0   -2.80    3.60
   0  -9   0    0.40    4.40
   0  -9   0    7.50    4.40
   0  -9   0    3.00    2.10
   1   9  -1  196.18   11.00
   1   9  -1  203.28    9.10
   1   9  -1  191.68    9.50
  -1  -9   1  219.28   12.30
  -1  -9   1  204.28   11.60
  -1  -9   1  202.38    9.60
   2   9  -2  279.17   13.40
   2   9  -2  279.57   12.20
   2   9  -2  283.77   12.00
  -2  -9   2  268.37   14.10
  -2  -9   2  273.47   13.80
  -2  -9   2  289.67   12.70
   3   9  -3   85.39    9.10
   3   9  -3  103.79    9.10
   3   9  -3  102.89    9.50
  -3  -9   3   79.79   10.50
  -3  -9   3  104.09   10.90
  -3  -9   3   90.59   10.50
   4   9  -4  318.57   15.40
   4   9  -4  339.67   15.40
   4   9  -4  316.47   15.00
  -4  -9   4  319.27   16.00
  -4  -9   4  337.47   17.30
  -1  10   1  126.99   10.70
   0  10   0  104.89   13.40
   0 -10   0   98.49   11.20
   0 -10   0   91.39   11.40
  -1 -10   1  123.19   12.10
  -1 -10   1  138.49   14.00
  -1 -10   0   28.60    7.10
   0 -10  -1  148.89   14.30
   0  10   1  157.98   13.80
  -4  -9   3  430.76   19.20
  -4  -9   3  449.46   18.50
   4   9  -3  442.96   17.40
   4   9  -3  427.76   18.00
   4   9  -3  412.76   16.10
  -3  -9   2  482.15   18.70
  -3  -9   2  512.05   19.90
  -3  -9   2  517.05   19.30
   3   9  -2  511.05   17.10
   3   9  -2  510.15   17.90
   3   9  -2  525.65   19.40
  -2  -9   1   10.40    5.10
  -2  -9   1   16.60    5.10
  -2  -9   1   16.50    5.30
   2   9  -1   12.00    3.90
   2   9  -1   15.10    4.20
   2   9  -1    7.50    4.00
  -1  -9   0  284.97   13.60
  -1  -9   0  275.97   11.10
  -1  -9   0  262.67   13.50
   1   9   0  260.17   10.50
   1   9   0  273.67   12.60
   1   9   0  262.77   10.20
   1   9   0  256.77   11.20
   0  -9  -1   56.39    4.50
   0  -9  -1   46.20    6.50
   0  -9  -1   59.99    8.00
   0   9   1   46.80    5.30
   0   9   1   57.49    6.60
   0   9   1   58.69    7.00
   1  -9  -2  737.43   20.10
   1  -9  -2  720.33   24.20
   1  -9  -2  737.43   24.10
  -1   9   2  738.23   19.80
  -1   9   2  685.83   22.70
  -1   9   2  723.93   20.20
   2  -9  -3  197.48   12.40
   2  -9  -3  196.58   10.30
  -2   9   3  209.18    9.90
  -2   9   3  203.58    9.00
  -2   9   3  201.28   11.40
   3  -9  -4  139.09   10.50
   3  -9  -4  126.39   11.90
  -3   9   4  126.49    7.70
  -3   9   4  114.19    9.60
  -6  -8   5   16.20    6.60
  -6  -8   5    0.70    5.60
   6   8  -5   16.00    6.70
   6   8  -5   13.70    6.10
  -5  -8   4  414.06   17.90
  -5  -8   4  427.56   16.50
   5   8  -4  421.06   16.00
   5   8  -4  400.46   16.80
  -4  -8   3   49.40    6.30
  -4  -8   3   40.30    8.60
  -4  -8   3   47.80    6.60
   4   8  -3   37.80    5.00
   4   8  -3   52.19    6.50
   4   8  -3   43.90    6.20
  -3  -8   2  187.78   10.30
  -3  -8   2  194.38   10.00
  -3  -8   2  179.08   10.60
  -3  -8   2  173.28   10.10
   3   8  -2  177.48    8.80
   3   8  -2  152.18   14.20
   3   8  -2  193.38   10.20
  -2  -8   1  317.77   11.90
  -2  -8   1  316.37   13.20
  -2  -8   1  300.17   11.80
  -2  -8   1  322.27   13.50
   2   8  -1  308.37   11.70
   2   8  -1  302.87   11.50
   2   8  -1  298.17   14.30
   2   8  -1  298.57   12.50
   2   8  -1  301.77   11.00
  -1  -8   0   95.79    7.60
  -1  -8   0  109.99   11.70
  -1  -8   0  110.89    8.10
  -1  -8   0   95.89    6.20
   1   8   0   93.59    7.20
   1   8   0   96.89    5.80
   1   8   0  102.59    6.10
   1   8   0  103.29    6.80
   1   8   0  104.39    9.50
   0  -8  -1  266.07    8.80
   0  -8  -1  275.27   12.10
   0  -8  -1  287.07    8.70
   0  -8  -1  264.57   12.20
   0  -8  -1  285.27   10.70
   0   8   1  290.47   10.20
   0   8   1  263.77    9.60
   0   8   1  284.37   12.00
   1  -8  -2   22.90    4.50
   1  -8  -2   23.10    5.70
   1  -8  -2   22.10    4.10
   1  -8  -2   20.40    4.70
   1  -8  -2   23.50    3.30
  -1   8   2   27.80    3.70
  -1   8   2   21.50    4.10
  -1   8   2   19.70    3.10
   2  -8  -3  104.49    7.30
   2  -8  -3  104.09    8.80
   2  -8  -3  122.49    8.60
   2  -8  -3  112.79    7.20
  -2   8   3  111.79    6.50
  -2   8   3  107.69    6.00
  -2   8   3  112.49    7.50
   3  -8  -4  375.56   15.00
   3  -8  -4  389.86   14.30
   3  -8  -4  380.96   13.30
   3  -8  -4  368.96   15.60
  -3   8   4  396.66   12.60
  -3   8   4  367.76   14.00
  -3   8   4  376.36   12.10
  -3   8   4  409.56   15.00
   4  -8  -5    2.70    4.90
   4  -8  -5    4.90    4.80
   4  -8  -5    0.60    5.40
  -4   8   5   -1.20    3.10
  -4   8   5   -1.10    4.00
  -4   8   5    5.80    3.70
   5  -8  -6  548.65   20.90
  -5   8   6  582.94   18.50
  -7  -7   6   21.90    6.80
  -7  -7   6   38.50    6.20
   7   7  -6   20.10    6.60
   7   7  -6   14.10    6.40
  -6  -7   5  229.68   11.40
  -6  -7   5  215.68   13.30
   6   7  -5  210.78   11.90
   6   7  -5  219.98   12.50
  -5  -7   4    6.20    3.90
  -5  -7   4    8.50    5.60
  -5  -7   4   13.60    4.20
   5   7  -4   11.70    5.00
   5   7  -4   17.20    5.00
   5   7  -4   17.20    4.30
   5   7  -4   20.80    4.40
  -4  -7   3   16.90    4.20
  -4  -7   3   19.80    4.10
  -4  -7   3   18.20    4.00
  -4  -7   3   20.40    4.60
  -4  -7   3   19.10    4.00
   4   7  -3   21.40    4.60
   4   7  -3   13.90    3.80
   4   7  -3   17.90    3.50
   4   7  -3   15.10    3.50
  -3  -7   2  892.41   24.20
  -3  -7   2  895.81   25.80
  -3  -7   2  926.31   25.10
  -3  -7   2  923.51   27.60
  -3  -7   2  924.31   26.30
  -3  -7   2  946.11   24.40
   3   7  -2  968.80   24.80
   3   7  -2  944.71   25.70
   3   7  -2  939.61   25.00
   3   7  -2  927.01   25.70
   3   7  -2  939.71   26.30
  -2  -7   1  489.55   16.50
  -2  -7   1  491.55   16.20
  -2  -7   1  502.55   14.80
  -2  -7   1  480.95   16.40
  -2  -7   1  474.65   14.60
  -2  -7   1  497.85   16.10
  -2  -7   1  492.75   15.00
   2   7  -1  491.95   16.10
   2   7  -1  491.35   15.10
   2   7  -1  494.15   14.70
   2   7  -1  494.85   16.00
   2   7  -1  485.55   14.40
  -1  -7   0  777.62   19.70
  -1  -7   0  736.93   19.60
  -1  -7   0  743.43   19.90
  -1  -7   0  741.73   22.10
  -1  -7   0  749.42   21.70
  -1  -7   0  742.63   22.10
  -1  -7   0  778.22   21.90
   1   7   0  741.23   19.40
   1   7   0  744.13   21.50
   1   7   0  751.62   19.80
   1   7   0  744.33   19.80
   1   7   0  765.92   21.60
   0  -7  -1   99.59    7.00
   0  -7  -1  104.29    7.30
   0  -7  -1  100.69    4.70
   0  -7  -1  106.39    8.90
   0  -7  -1  114.19    5.90
   0  -7  -1  110.69    7.00
   0  -7  -1   97.69    4.70
   0   7   1  110.89    5.60
   0   7   1  107.19    7.40
   0   7   1   84.19    9.50
   0   7   1  106.09    4.80
   0   7   1  105.39    5.20
   1  -7  -2 1799.12   46.10
   1  -7  -2 1831.22   43.40
   1  -7  -2 2170.48   55.09
   1  -7  -2 1862.41   41.00
   1  -7  -2 1822.82   46.00
   1  -7  -2 1891.51   43.30
   1  -7  -2 1896.01   43.60
  -1   7   2 1827.32   42.20
  -1   7   2 1852.81   42.00
  -1   7   2 1835.92   44.50
   2  -7  -3   24.70    3.90
   2  -7  -3   24.50    4.20
   2  -7  -3   16.80    3.20
   2  -7  -3   26.90    4.20
   2  -7  -3   25.80    3.50
   2  -7  -3   24.10    3.40
  -2   7   3   26.00    3.70
  -2   7   3   24.40    2.90
  -2   7   3   30.00    3.80
  -2   7   3   25.90    3.70
   3  -7  -4  151.88    7.60
   3  -7  -4  143.49    8.20
   3  -7  -4  140.49    8.30
   3  -7  -4  156.28    9.00
  -3   7   4  158.18    8.80
  -3   7   4  157.48    7.80
  -3   7   4  154.78    6.80
  -3   7   4  144.79    6.90
   4  -7  -5  244.18   11.60
   4  -7  -5  239.18   10.30
   4  -7  -5  232.38   10.40
   4  -7  -5  231.28   11.80
  -4   7   5  234.38    9.60
  -4   7   5  211.48   11.60
  -4   7   5  210.48   11.60
  -4   7   5  233.28    8.90
  -4   7   5  248.88    9.40
   5  -7  -6  101.69    9.50
   5  -7  -6   99.29    8.20
   5  -7  -6   93.59    9.30
  -5   7   6  105.39    7.80
  -5   7   6  101.49    6.80
  -5   7   6  102.29    9.30
  -5   7   6   99.89    6.90
   6  -7  -7   51.59    7.40
   6  -7  -7   68.99    8.60
  -6   7   7   50.79    7.80
  -6   7   7   61.79    7.40
  -7  -6   6  415.56   15.00
  -7  -6   6  409.16   17.80
   7   6  -6  415.46   16.90
   7   6  -6  393.66   17.60
  -6  -6   5   -1.60    3.70
  -6  -6   5    2.90    4.60
  -6  -6   5    0.70    3.30
  -6  -6   5   -2.30    4.90
  -6  -6   5   -5.20    3.90
   6   6  -5   -0.80    4.30
   6   6  -5    0.20    3.60
   6   6  -5   -1.70    5.10
   6   6  -5   -1.00    3.20
  -5  -6   4  721.13   20.90
  -5  -6   4  650.63   26.00
  -5  -6   4  713.43   21.20
  -5  -6   4  691.43   20.20
  -5  -6   4  716.23   22.00
  -5  -6   4  706.03   20.60
   5   6  -4  699.53   20.20
   5   6  -4  681.03   21.60
   5   6  -4  674.13   20.50
   5   6  -4  709.63   21.80
   5   6  -4  699.63   20.40
  -4  -6   3   84.19    6.80
  -4  -6   3   91.39    6.50
  -4  -6   3   94.19    6.60
  -4  -6   3   92.19    6.30
  -4  -6   3   80.29    6.70
  -4  -6   3  101.39    7.20
   4   6  -3   89.59    6.50
   4   6  -3   83.49    5.90
   4   6  -3   84.79    6.40
   4   6  -3   84.79    6.30
  -3  -6   2  750.92   19.90
  -3  -6   2  740.13   20.60
  -3  -6   2  728.73   21.40
  -3  -6   2  760.32   21.20
  -3  -6   2  713.43   19.70
  -3  -6   2  764.52   20.80
   3   6  -2  761.32   20.80
   3   6  -2  737.53   20.90
   3   6  -2  733.83   20.10
   3   6  -2  760.02   20.00
   3   6  -2  765.62   21.40
  -2  -6   1  361.66   12.40
  -2  -6   1  379.86   12.80
  -2  -6   1  346.57   12.10
  -2  -6   1  366.06   11.30
  -2  -6   1  372.96   11.80
  -2  -6   1  354.16   11.20
   2   6  -1  371.36   11.40
   2   6  -1  368.16   12.40
   2   6  -1  341.07   10.90
   2   6  -1  365.56   11.80
   2   6  -1  359.26   12.00
  -1  -6   0  113.69    6.50
  -1  -6   0  122.79    6.60
  -1  -6   0  117.49    5.50
  -1  -6   0  111.69    6.20
  -1  -6   0  121.39    5.50
  -1  -6   0  129.39    5.50
  -1  -6   0  110.79    6.40
   1   6   0  113.89    6.10
   1   6   0  114.09    6.30
   1   6   0  112.29    5.40
   1   6   0  119.99    5.40
   1   6   0  116.59    5.10
   0  -6  -1  256.97    8.50
   0  -6  -1  268.07   10.10
   0  -6  -1  259.67    8.50
   0  -6  -1  262.37    7.90
   0  -6  -1  274.27   10.40
   0  -6  -1  255.77   10.10
   0  -6  -1  263.87    9.80
   0  -6  -1  267.67    8.00
   0   6   1  243.98    8.20
   0   6   1  253.67    8.10
   0   6   1  263.27    7.90
   0   6   1  254.37    9.70
   0   6   1  249.38    9.40
   1  -6  -2   41.50    2.40
   1  -6  -2   36.90    4.60
   1  -6  -2   45.00    4.50
   1  -6  -2   45.60    5.30
   1  -6  -2   44.80    3.60
   1  -6  -2   40.10    4.10
   1  -6  -2   40.30    3.50
   1  -6  -2   43.20    2.40
  -1   6   2   40.50    3.90
  -1   6   2   42.00    3.10
  -1   6   2   45.50    3.70
  -1   6   2   42.30    3.20
   2  -6  -3   26.10    3.90
   2  -6  -3   29.70    3.70
   2  -6  -3   30.60    3.80
   2  -6  -3   24.50    2.90
   2  -6  -3   20.80    3.20
   2  -6  -3   31.00    3.80
  -2   6   3   22.60    2.90
  -2   6   3   29.40    3.50
  -2   6   3   29.30    3.90
  -2   6   3   26.10    3.20
   3  -6  -4 1199.88   30.50
   3  -6  -4 1207.58   29.60
   3  -6  -4 1179.68   31.20
   3  -6  -4 1188.08   28.70
   3  -6  -4 1188.98   28.70
   3  -6  -4 1182.28   31.50
  -3   6   4 1170.58   28.20
  -3   6   4 1168.38   29.20
  -3   6   4 1172.38   28.30
  -3   6   4 1187.08   31.30
  -3   6   4 1191.68   30.10
   4  -6  -5   34.10    4.70
   4  -6  -5   43.90    5.30
   4  -6  -5   64.59    6.80
   4  -6  -5   55.99    5.50
   4  -6  -5   47.60    5.10
   4  -6  -5   59.19    5.80
   4  -6  -5   60.79    6.80
  -4   6   5   47.50    4.90
  -4   6   5   51.59    4.40
  -4   6   5   49.00    4.30
  -4   6   5   48.10    5.90
  -4   6   5   49.70    6.60
   5  -6  -6  642.64   20.40
   5  -6  -6  598.84   20.20
   5  -6  -6  616.14   17.40
   5  -6  -6  608.24   18.30
  -5   6   6  590.14   20.00
  -5   6   6  601.94   16.50
  -5   6   6  609.64   17.50
  -5   6   6  609.84   17.40
   6  -6  -7   25.70    5.60
   6  -6  -7   20.80    5.30
  -6   6   7   20.10    6.00
  -6   6   7   15.30    3.60
  -6   6   7   18.30    4.20
  -8  -5   7   -0.70    3.90
  -8  -5   7   -2.90    5.40
  -8  -5   7    0.10    4.20
   8   5  -7    6.00    6.10
   8   5  -7    4.30    5.50
  -7  -5   6   60.49    6.40
  -7  -5   6   68.99    8.20
  -7  -5   6   61.19    7.20
  -7  -5   6   60.69    7.40
  -7  -5   6   55.89    6.00
   7   5  -6   64.09    7.70
   7   5  -6   72.39    8.80
   7   5  -6   64.19    7.30
   7   5  -6   61.39    4.20
   7   5  -6   65.09    5.00
   7   5  -6   59.59    6.60
  -6  -5   5  218.08   10.10
  -6  -5   5  219.88   10.90
  -6  -5   5  211.58   10.50
  -6  -5   5  214.58   10.80
  -6  -5   5  210.38    9.00
   6   5  -5  217.38    9.80
   6   5  -5  218.28   10.80
   6   5  -5  232.78   11.20
   6   5  -5  185.78   10.50
  -5  -5   4  472.75   15.30
  -5  -5   4  492.05   14.90
  -5  -5   4  506.35   15.60
  -5  -5   4  476.75   16.40
  -5  -5   4  501.15   15.70
   5   5  -4  493.35   16.30
   5   5  -4  484.45   15.30
   5   5  -4  477.55   15.40
   5   5  -4  484.85   14.90
  -4  -5   3   74.69    5.40
  -4  -5   3   75.39    4.90
  -4  -5   3   66.69    5.30
  -4  -5   3   84.89    5.80
  -4  -5   3   68.39    5.50
  -4  -5   3   71.19    5.40
   4   5  -3   77.49    5.80
   4   5  -3   70.49    4.90
   4   5  -3   60.99    4.80
   4   5  -3   76.39    5.50
   4   5  -3   64.69    5.30
   4   5  -3   82.19    5.30
  -3  -5   2  549.65   15.40
  -3  -5   2  571.94   16.40
  -3  -5   2  575.64   16.40
  -3  -5   2  556.54   15.90
  -3  -5   2  555.84   16.60
  -3  -5   2  561.94   15.50
   3   5  -2  561.34   16.10
   3   5  -2  558.74   16.40
   3   5  -2  562.74   15.60
   3   5  -2  542.65   15.20
   3   5  -2  551.84   16.20
  -2  -5   1   78.39    4.00
  -2  -5   1   69.29    4.50
  -2  -5   1   62.29    4.40
  -2  -5   1   61.59    4.00
  -2  -5   1   72.79    4.70
   2   5  -1   62.19    4.30
   2   5  -1   60.39    3.70
   2   5  -1   65.19    4.40
   2   5  -1   66.49    4.10
   2   5  -1   61.19    3.90
  -1  -5   0 2467.75   58.69
  -1  -5   0 2819.62   60.09
  -1  -5   0 2814.92   59.99
  -1  -5   0 2818.92   60.49
  -1  -5   0 2743.13   61.59
  -1  -5   0 2779.52   61.49
  -1  -5   0 2700.03   61.99
   1   5   0 2788.82   61.79
   1   5   0 2792.32   60.69
   1   5   0 2611.24   60.39
   1   5   0 2803.62   61.39
   1   5   0 2699.03   59.99
   0  -5  -1    0.40    1.20
   0  -5  -1   -0.30    1.10
   0  -5  -1    2.30    1.50
   0  -5  -1    2.00    1.00
   0  -5  -1   -1.40    1.40
   0  -5  -1    5.40    1.20
   0   5   1    2.20    1.10
   0   5   1    0.30    1.20
   0   5   1    3.30    1.00
   0   5   1    3.40    1.60
   0   5   1    0.60    1.20
   0   5   1    1.60    0.90
   1  -5  -2 1706.83   38.30
   1  -5  -2 1709.93   37.40
   1  -5  -2 1713.63   39.00
   1  -5  -2 1741.83   40.80
   1  -5  -2 1631.74   40.20
   1  -5  -2 1755.82   38.50
   1  -5  -2 1722.53   39.80
  -1   5   2 1724.93   39.80
  -1   5   2 1701.23   38.90
  -1   5   2 1729.43   38.20
  -1   5   2 1686.63   38.30
   2  -5  -3   12.20    2.20
   2  -5  -3   18.10    2.60
   2  -5  -3   14.30    2.10
   2  -5  -3   20.80    3.00
   2  -5  -3   15.50    2.60
   2  -5  -3   16.50    2.20
  -2   5   3   17.80    2.10
  -2   5   3   14.00    2.60
  -2   5   3   12.70    2.10
  -2   5   3   14.30    2.00
  -2   5   3   16.90    2.40
   3  -5  -4 1645.34   40.80
   3  -5  -4 1659.93   39.20
   3  -5  -4 1717.83   41.00
   3  -5  -4 1709.13   41.20
   3  -5  -4 1707.83   38.70
   3  -5  -4 1692.03   38.60
   3  -5  -4 1679.63   40.50
  -3   5   4 1705.63   39.20
  -3   5   4 1693.63   39.20
  -3   5   4 1705.83   39.60
  -3   5   4 1749.62   41.10
  -3   5   4 1742.43   42.00
   4  -5  -5  591.94   15.70
   4  -5  -5  574.44   16.10
   4  -5  -5  600.04   18.50
   4  -5  -5  584.04   13.80
   4  -5  -5  591.94   16.00
   4  -5  -5  556.24   18.80
   4  -5  -5  593.44   17.80
   4  -5  -5  563.44   17.70
  -4   5   5  547.95   15.20
  -4   5   5  560.14   15.50
  -4   5   5  588.24   17.60
  -4   5   5  581.24   15.00
  -4   5   5  494.65   21.60
   5  -5  -6    0.40    2.80
   5  -5  -6    1.60    1.50
   5  -5  -6    0.30    3.40
   5  -5  -6    6.30    3.00
   5  -5  -6    1.10    2.30
   5  -5  -6    0.50    3.00
   5  -5  -6    4.50    4.00
   5  -5  -6   -1.50    3.40
  -5   5   6   -3.00    3.20
  -5   5   6   -0.50    2.00
  -5   5   6    0.70    2.60
  -5   5   6    0.90    1.70
  -5   5   6    1.00    2.30
   6  -5  -7   26.10    4.90
   6  -5  -7   32.60    5.10
   6  -5  -7   27.70    3.00
   6  -5  -7   27.00    3.00
   6  -5  -7   31.30    5.30
  -6   5   7   27.40    4.40
  -6   5   7   24.60    4.80
  -6   5   7   30.80    4.70
   7  -5  -8   35.90    6.30
   7  -5  -8   32.00    6.40
  -7   5   8   25.40    6.10
  -8  -4   7   43.10    5.30
  -8  -4   7   42.60    7.50
  -8  -4   7   30.70    8.50
  -8  -4   7   52.29    6.10
  -8  -4   7   47.20    6.50
  -8  -4   7   50.89    5.80
   8   4  -7   43.90    5.00
   8   4  -7   45.80    7.10
   8   4  -7   47.40    6.70
   8   4  -7   59.49    8.20
  -7  -4   6 1547.65   37.20
  -7  -4   6 1530.05   39.20
  -7  -4   6 1499.65   36.90
  -7  -4   6 1528.25   37.10
  -7  -4   6 1513.85   39.10
  -7  -4   6 1461.75   39.70
   7   4  -6 1434.86   39.40
   7   4  -6 1533.95   38.50
   7   4  -6 1470.85   38.40
   7   4  -6 1466.15   34.90
   7   4  -6 1505.45   37.00
  -6  -4   5    8.30    3.90
  -6  -4   5    5.70    2.20
  -6  -4   5    1.70    3.00
  -6  -4   5    1.20    2.90
  -6  -4   5    5.80    3.00
  -6  -4   5    3.20    2.50
   6   4  -5    1.30    3.00
   6   4  -5    4.30    2.70
   6   4  -5    1.90    1.70
   6   4  -5    4.40    3.30
   6   4  -5    2.20    3.10
   6   4  -5    0.00    2.70
  -5  -4   4 1322.37   32.70
  -5  -4   4 1312.77   32.70
  -5  -4   4 1326.37   32.30
  -5  -4   4 1347.37   34.10
  -5  -4   4 1325.47   31.90
  -5  -4   4 1297.37   33.50
   5   4  -4 1326.47   33.80
   5   4  -4 1337.77   33.30
   5   4  -4 1316.37   32.40
   5   4  -4 1294.97   31.70
   5   4  -4 1282.07   29.30
   5   4  -4 1302.97   32.50
  -4  -4   3   76.49    4.80
  -4  -4   3   76.89    5.10
  -4  -4   3   76.99    4.50
  -4  -4   3   86.89    5.50
  -4  -4   3   72.29    4.80
  -4  -4   3   80.59    4.70
   4   4  -3   73.29    5.10
   4   4  -3   79.19    5.10
   4   4  -3   69.39    4.50
   4   4  -3   78.79    4.70
   4   4  -3   75.39    5.20
   4   4  -3   79.79    5.20
  -3  -4   2  711.33   18.80
  -3  -4   2  674.23   17.70
  -3  -4   2  679.33   18.90
  -3  -4   2  701.73   17.90
  -3  -4   2  716.93   18.50
  -3  -4   2  692.93   17.90
   3   4  -2  683.63   17.50
   3   4  -2  707.33   18.60
   3   4  -2  665.43   18.40
   3   4  -2  690.43   17.50
   3   4  -2  664.23   18.00
  -2  -4   1  430.86   12.10
  -2  -4   1  433.86   11.40
  -2  -4   1  414.26   11.40
  -2  -4   1  412.66   11.80
  -2  -4   1  430.06   13.30
  -2  -4   1  422.66   12.50
   2   4  -1  425.06   12.10
   2   4  -1  428.66   11.40
   2   4  -1  420.26   12.20
   2   4  -1  415.56   11.70
   2   4  -1  418.26   11.40
  -1  -4   0  373.76    9.90
  -1  -4   0  349.96   11.10
  -1  -4   0  374.56    8.80
  -1  -4   0  379.46   11.00
  -1  -4   0  374.76    9.90
  -1  -4   0  374.56   10.80
  -1  -4   0  378.26   10.30
   1   4   0  360.56    9.70
   1   4   0  356.96   10.70
   1   4   0  367.16    9.80
   1   4   0  374.76   10.40
   1   4   0  366.46   10.60
   0  -4  -1  364.26   10.40
   0  -4  -1  354.86    9.30
   0  -4  -1  343.17   10.40
   0  -4  -1  355.36    9.30
   0  -4  -1  355.76    9.20
   0  -4  -1  349.77    9.20
   0   4   1  350.16    9.20
   0   4   1  354.36    9.10
   0   4   1  349.37   10.30
   0   4   1  357.76    9.10
   0   4   1  342.07   10.30
   0   4   1  353.66    9.40
   1  -4  -2  353.66    9.30
   1  -4  -2  352.16    9.30
   1  -4  -2  349.87   10.90
   1  -4  -2  356.46   10.20
   1  -4  -2  347.67    8.80
   1  -4  -2  348.07    9.90
   1  -4  -2  348.27    8.80
  -1   4   2  349.77    9.30
  -1   4   2  362.96   10.00
  -1   4   2  344.97   10.20
   2  -4  -3    1.00    1.30
   2  -4  -3    0.70    0.80
   2  -4  -3    2.30    1.00
   2  -4  -3    0.60    1.30
   2  -4  -3    1.70    0.70
   2  -4  -3    1.20    1.30
   2  -4  -3    2.50    1.40
   2  -4  -3   -0.40    1.30
  -2   4   3    1.20    1.00
  -2   4   3    2.00    1.30
  -2   4   3    2.60    1.10
  -2   4   3    6.60    1.40
  -2   4   3    2.10    1.30
   3  -4  -4  764.32   17.90
   3  -4  -4  797.82   19.20
   3  -4  -4  774.52   20.80
   3  -4  -4  792.12   19.10
   3  -4  -4  755.62   20.60
   3  -4  -4  773.82   19.20
   3  -4  -4  792.02   20.80
   3  -4  -4  782.22   21.00
  -3   4   4  792.72   20.60
  -3   4   4  772.82   18.80
  -3   4   4  759.72   20.80
  -3   4   4  772.72   19.00
  -3   4   4  766.42   18.90
   4  -4  -5    2.00    2.60
   4  -4  -5    0.50    1.50
   4  -4  -5    8.10    2.20
   4  -4  -5    1.10    1.80
   4  -4  -5    1.30    1.90
   4  -4  -5    1.90    1.20
   4  -4  -5    3.20    1.90
   4  -4  -5    1.80    1.90
  -4   4   5    2.20    1.70
  -4   4   5    3.70    1.30
  -4   4   5    0.80    1.40
  -4   4   5    2.40    1.90
  -4   4   5    3.70    2.10
   5  -4  -6 2355.36   52.29
   5  -4  -6 2383.46   55.49
   5  -4  -6 2311.97   55.39
   5  -4  -6 2307.37   53.79
   5  -4  -6 2328.77   55.79
   5  -4  -6 2389.66   53.69
   5  -4  -6 2347.07   56.09
  -5   4   6 2384.26   53.89
  -5   4   6 2397.16   52.59
  -5   4   6 2303.37   55.79
  -5   4   6 2361.26   53.69
  -5   4   6 2346.27   51.19
  -5   4   6 2320.57   55.99
   6  -4  -7    6.70    2.20
   6  -4  -7    5.90    3.50
   6  -4  -7    8.50    3.50
   6  -4  -7    9.50    3.60
  -6   4   7    6.40    3.30
  -6   4   7    6.40    3.20
  -6   4   7    1.40    2.80
  -6   4   7   10.00    3.10
   7  -4  -8  395.26   13.10
   7  -4  -8  390.56   16.30
   7  -4  -8  400.76   16.20
  -7   4   8  367.86   13.90
  -7   4   8  362.76   15.50
  -7   4   8  388.96   14.20
   8  -4  -9   -1.60    6.10
  -8   4   9   -4.60    5.30
  -8   4   9    2.20    5.30
  -9  -3   8   82.09    9.70
  -9  -3   8  103.49   11.50
  -9  -3   8  110.49    9.00
   9   3  -8   95.59   10.90
   9   3  -8  102.19   11.70
   9   3  -8  113.69    9.60
  -8  -3   7   50.69    7.10
  -8  -3   7   51.99    5.50
  -8  -3   7   39.60    5.80
  -8  -3   7   53.39    5.80
  -8  -3   7   46.30    6.60
  -8  -3   7   60.59    6.20
   8   3  -7   57.19    8.20
   8   3  -7   47.50    6.00
   8   3  -7   46.40    6.20
   8   3  -7   42.00    6.00
   8   3  -7   63.39    6.70
  -7  -3   6   53.59    5.90
  -7  -3   6   51.89    4.90
  -7  -3   6   54.89    5.10
  -7  -3   6   60.19    7.70
  -7  -3   6   43.70    6.40
  -7  -3   6   53.59    6.50
  -7  -3   6   57.39    4.90
   7   3  -6   53.49    6.50
   7   3  -6   52.39    6.30
   7   3  -6   54.89    4.90
   7   3  -6   49.40    6.10
   7   3  -6   49.00    6.20
  -6  -3   5    4.80    2.80
  -6  -3   5    8.70    3.40
  -6  -3   5    4.30    2.90
  -6  -3   5   11.40    2.50
  -6  -3   5    4.20    2.00
  -6  -3   5    7.30    2.00
  -6  -3   5    6.70    2.00
  -6  -3   5    9.60    3.20
   6   3  -5    4.90    2.70
   6   3  -5    8.80    3.00
   6   3  -5    2.90    3.40
   6   3  -5    4.40    2.50
   6   3  -5    5.90    2.00
   6   3  -5    5.30    2.30
  -5  -3   4  489.95   14.40
  -5  -3   4  452.35   14.10
  -5  -3   4  461.25   14.80
  -5  -3   4  468.65   12.30
  -5  -3   4  469.95   13.40
  -5  -3   4  467.15   13.20
  -5  -3   4  490.05   15.20
   5   3  -4  457.45   13.90
   5   3  -4  456.45   12.30
   5   3  -4  473.05   15.00
   5   3  -4  471.55   13.40
   5   3  -4  469.55   14.50
   5   3  -4  473.85   14.30
  -4  -3   3  111.59    5.40
  -4  -3   3   97.59    5.00
  -4  -3   3  104.89    3.70
  -4  -3   3  100.09    5.40
  -4  -3   3  104.49    4.70
  -4  -3   3  103.39    5.50
  -4  -3   3  107.19    5.00
   4   3  -3  109.69    4.80
   4   3  -3   98.89    3.70
   4   3  -3  110.79    5.40
   4   3  -3  100.79    5.20
   4   3  -3  104.89    5.10
   4   3  -3  111.09    5.70
  -3  -3   2  725.93   17.90
  -3  -3   2  725.93   18.80
  -3  -3   2  725.73   17.70
  -3  -3   2  730.23   18.20
  -3  -3   2  721.43   17.90
  -3  -3   2  727.43   15.90
  -3  -3   2  688.63   18.60
   3   3  -2  673.43   17.90
   3   3  -2  789.82   18.80
   3   3  -2  687.83   17.70
   3   3  -2  709.93   15.80
   3   3  -2  731.23   17.60
   3   3  -2  676.33   18.50
   3   3  -2  739.73   17.90
  -2  -3   1  350.86    9.50
  -2  -3   1  356.36   10.40
  -2  -3   1  361.56    9.60
  -2  -3   1  365.66   10.20
  -2  -3   1  360.86   10.20
  -2  -3   1  344.27    9.70
   2   3  -1  364.66    9.70
   2   3  -1  361.76    9.60
   2   3  -1  363.16   10.30
   2   3  -1  351.56    9.70
   2   3  -1  340.67   10.10
   2   3  -1  359.06   10.40
  -1  -3   0 4167.38   92.99
  -1  -3   0 4436.46   93.79
  -1  -3   0 4340.67   91.99
  -1  -3   0 4229.48   95.69
  -1  -3   0 4437.46   92.29
  -1  -3   0 4393.46   93.89
  -1  -3   0 4363.56   93.09
   1   3   0 4273.87   92.39
   1   3   0 4192.68   89.99
   1   3   0 4205.48   89.79
   1   3   0 4123.29   90.19
   1   3   0 4108.19   91.39
   0  -3  -1   39.80    2.00
   0  -3  -1   39.60    1.90
   0  -3  -1   37.80    2.50
   0  -3  -1   39.20    1.90
   0  -3  -1   42.50    2.50
   0  -3  -1   39.90    2.10
   0  -3  -1   42.50    2.70
   0   3   1   39.90    2.60
   0   3   1   41.80    2.00
   0   3   1   44.50    2.20
   0   3   1   41.20    2.10
   0   3   1   42.40    1.90
   0   3   1   37.50    2.40
   1  -3  -2 4578.94   96.99
   1  -3  -2 4440.26   97.39
   1  -3  -2 4509.75   98.39
   1  -3  -2 4584.04   97.09
   1  -3  -2 4545.15   96.69
   1  -3  -2 4534.05   97.09
   1  -3  -2 4406.76   98.39
  -1   3   2 4471.85   96.59
  -1   3   2 4587.74   96.99
  -1   3   2 4460.95   98.29
  -1   3   2 4528.45   95.89
  -1   3   2 4539.45   97.69
   2  -3  -3  454.95   12.60
   2  -3  -3  436.06   12.40
   2  -3  -3  455.95   11.20
   2  -3  -3  438.86   12.30
   2  -3  -3  438.06   11.80
   2  -3  -3  446.86   10.80
   2  -3  -3  433.76   12.50
  -2   3   3  436.66   11.20
  -2   3   3  440.26   11.10
  -2   3   3  443.26   12.50
  -2   3   3  454.65   12.30
  -2   3   3  445.96   11.30
   3  -3  -4 2543.75   56.69
   3  -3  -4 2513.85   56.79
   3  -3  -4 2461.25   54.99
   3  -3  -4 2474.25   54.29
   3  -3  -4 2514.85   54.59
   3  -3  -4 2519.95   56.39
   3  -3  -4 2501.85   55.19
  -3   3   4 2449.66   54.69
  -3   3   4 2485.35   53.89
  -3   3   4 2492.85   56.29
  -3   3   4 2513.45   56.29
  -3   3   4 2492.85   54.29
   4  -3  -5    6.30    1.50
   4  -3  -5    6.40    1.90
   4  -3  -5    5.40    1.20
   4  -3  -5    6.70    1.90
   4  -3  -5    0.70    1.90
   4  -3  -5    5.90    2.00
   4  -3  -5   10.70    2.20
  -4   3   5    5.70    1.80
  -4   3   5    4.80    1.80
  -4   3   5    5.30    1.00
  -4   3   5    5.40    1.70
  -4   3   5    4.90    1.80
  -4   3   5    5.30    1.90
   5  -3  -6   -0.40    1.40
   5  -3  -6    1.00    2.20
   5  -3  -6    0.90    2.00
   5  -3  -6    0.40    2.40
   5  -3  -6    3.00    2.00
   5  -3  -6    1.20    2.20
  -5   3   6    0.10    2.30
  -5   3   6    1.30    2.00
  -5   3   6    8.40    2.40
  -5   3   6    2.10    2.00
   6  -3  -7  211.38    9.70
   6  -3  -7  214.78   10.40
   6  -3  -7  213.58   10.10
   6  -3  -7  203.28   10.50
   6  -3  -7  221.08    8.60
   6  -3  -7  211.78    9.60
  -6   3   7  212.88   10.00
  -6   3   7  224.48    9.20
  -6   3   7  209.08   10.50
  -6   3   7  214.48    9.40
  -6   3   7  224.78    9.40
   7  -3  -8   46.70    5.30
   7  -3  -8   34.80    5.30
   7  -3  -8   45.50    6.10
  -7   3   8   60.99    7.00
  -7   3   8   58.89    6.70
  -7   3   8   47.50    5.90
  -7   3   8   55.99    7.20
   8  -3  -9    3.20    4.30
   8  -3  -9    0.70    5.00
  -8   3   9   -0.80    5.20
  -8   3   9   10.60    5.40
  -9  -2   8  572.84   21.10
  -9  -2   8  531.75   20.60
  -9  -2   8  551.04   17.80
   9   2  -8  547.25   19.00
   9   2  -8  528.25   20.60
   9   2  -8  556.14   20.60
  -8  -2   7    5.10    3.90
  -8  -2   7   -1.30    2.70
  -8  -2   7   -5.60    3.80
  -8  -2   7   -2.20    4.70
  -8  -2   7   -0.80    2.40
  -8  -2   7   -4.00    2.70
  -8  -2   7    1.40    4.50
   8   2  -7    2.80    3.10
   8   2  -7    1.10    3.50
   8   2  -7   -2.90    5.10
   8   2  -7   -0.10    4.00
   8   2  -7    5.70    4.30
  -7  -2   6 1217.38   30.30
  -7  -2   6 1222.58   29.00
  -7  -2   6 1195.68   31.60
  -7  -2   6 1232.88   31.90
  -7  -2   6 1185.18   32.30
  -7  -2   6 1182.18   29.70
  -7  -2   6 1215.88   30.30
  -7  -2   6 1202.68   32.70
   7   2  -6 1198.88   32.60
   7   2  -6 1178.78   31.60
   7   2  -6 1220.18   30.50
   7   2  -6 1259.07   32.10
   7   2  -6 1210.18   32.70
   7   2  -6 1215.18   30.50
  -6  -2   5   14.60    2.90
  -6  -2   5   17.70    2.40
  -6  -2   5   15.90    2.50
  -6  -2   5   10.20    2.70
  -6  -2   5   18.80    3.50
  -6  -2   5   22.40    2.70
  -6  -2   5   14.60    2.50
  -6  -2   5   15.20    3.70
   6   2  -5   17.50    3.20
   6   2  -5   14.10    2.80
   6   2  -5   16.00    2.80
   6   2  -5   14.80    3.00
   6   2  -5   12.60    2.50
   6   2  -5   15.30    2.40
  -5  -2   4 1995.00   45.70
  -5  -2   4 2031.10   47.90
  -5  -2   4 2024.70   47.80
  -5  -2   4 2048.79   45.70
  -5  -2   4 2051.99   45.70
  -5  -2   4 2086.09   47.00
  -5  -2   4 2046.10   47.10
  -5  -2   4 1999.80   45.70
   5   2  -4 1966.90   45.50
   5   2  -4 2004.60   46.80
   5   2  -4 2051.29   45.80
   5   2  -4 2076.59   48.00
   5   2  -4 2006.10   46.80
   5   2  -4 2072.69   47.60
  -4  -2   3  102.99    4.20
  -4  -2   3  112.09    5.00
  -4  -2   3  117.79    5.50
  -4  -2   3  101.49    4.90
  -4  -2   3   79.19    6.80
  -4  -2   3  108.29    4.50
   4   2  -3  103.69    5.20
   4   2  -3  102.59    4.00
   4   2  -3  103.59    4.90
   4   2  -3  108.79    4.40
   4   2  -3   99.99    5.10
   4   2  -3  108.29    5.00
  -3  -2   2 2322.67   50.49
  -3  -2   2 2310.77   49.30
  -3  -2   2 2238.78   51.09
  -3  -2   2 2236.88   51.19
  -3  -2   2 2270.17   50.39
  -3  -2   2 2270.47   50.39
  -3  -2   2 2375.26   49.90
   3   2  -2 2252.07   48.20
   3   2  -2 2314.07   50.09
   3   2  -2 2231.18   48.80
   3   2  -2 2164.68   50.09
   3   2  -2 2208.78   49.30
  -2  -2   1  253.47    7.10
  -2  -2   1  255.37    7.50
  -2  -2   1  258.27    7.80
  -2  -2   1  267.47    6.20
  -2  -2   1  252.67    7.70
  -2  -2   1  262.57    7.00
  -2  -2   1  265.17    7.20
   2   2  -1  261.87    7.70
   2   2  -1  250.57    7.40
   2   2  -1  256.77    6.90
   2   2  -1  260.37    7.10
   2   2  -1  260.17    6.20
  -1  -2   0  213.48    5.50
  -1  -2   0  210.88    5.90
  -1  -2   0  213.68    6.20
  -1  -2   0  210.58    5.10
  -1  -2   0  214.78    6.20
  -1  -2   0  216.88    5.50
  -1  -2   0  211.98    6.30
   1   2   0  207.18    5.50
   1   2   0  206.08    5.80
   1   2   0  216.28    6.20
   1   2   0  218.58    6.40
   1   2   0  214.08    6.20
   1   2   0  216.88    5.50
   0  -2  -1   -3.50    0.80
   0  -2  -1   -2.60    1.00
   0  -2  -1   -1.10    0.70
   0  -2  -1   -2.70    0.60
   0  -2  -1   -4.00    0.70
   0  -2  -1   -3.60    0.90
   0  -2  -1   -1.80    1.00
   0   2   1   -2.20    0.70
   0   2   1   -2.90    1.00
   0   2   1   -1.20    1.00
   1  -2  -2  621.94   13.90
   1  -2  -2  616.54   14.80
   1  -2  -2  608.64   14.20
   1  -2  -2  624.04   13.90
   1  -2  -2  594.74   14.20
  -1   2   2  608.94   13.70
  -1   2   2  611.04   14.10
  -1   2   2  621.64   14.80
  -1   2   2  587.24   14.80
   2  -2  -3   53.09    3.10
   2  -2  -3   55.09    2.60
   2  -2  -3   55.29    3.10
   2  -2  -3   57.39    2.70
   2  -2  -3   50.59    3.10
   2  -2  -3   54.69    2.20
   2  -2  -3   57.79    2.60
  -2   2   3   54.09    3.10
  -2   2   3   56.69    2.20
  -2   2   3   58.49    2.70
  -2   2   3   56.79    2.70
  -2   2   3   55.09    2.60
  -2   2   3   57.99    3.20
   3  -2  -4 3076.79   65.89
   3  -2  -4 2906.91   65.89
   3  -2  -4 3014.90   66.99
   3  -2  -4 2996.30   64.29
   3  -2  -4 3043.60   65.89
   3  -2  -4 3002.90   66.79
   3  -2  -4 3147.59   67.29
  -3   2   4 3011.60   65.39
  -3   2   4 3002.30   65.49
  -3   2   4 2863.71   66.39
  -3   2   4 3089.39   63.79
  -3   2   4 3025.80   66.69
  -3   2   4 3041.60   65.49
   4  -2  -5   36.70    3.40
   4  -2  -5   36.70    3.10
   4  -2  -5   45.30    3.70
   4  -2  -5   36.60    3.50
   4  -2  -5   37.20    3.20
   4  -2  -5   40.40    3.70
  -4   2   5   33.70    3.10
  -4   2   5   37.70    3.50
  -4   2   5   38.60    3.10
  -4   2   5   37.00    3.10
   5  -2  -6 1394.36   35.20
   5  -2  -6 1422.66   33.90
   5  -2  -6 1370.26   35.00
   5  -2  -6 1401.06   34.00
   5  -2  -6 1417.06   34.70
   5  -2  -6 1477.85   34.00
  -5   2   6 1419.96   33.80
  -5   2   6 1404.36   33.80
  -5   2   6 1401.06   34.80
  -5   2   6 1389.16   34.90
   6  -2  -7   28.40    3.70
   6  -2  -7   27.90    4.20
   6  -2  -7   26.70    4.10
   6  -2  -7   26.60    4.00
   6  -2  -7   26.50    4.30
   6  -2  -7   33.40    4.50
  -6   2   7   33.10    4.30
  -6   2   7   26.20    5.00
  -6   2   7   29.50    4.10
  -6   2   7   28.80    4.20
   7  -2  -8  698.93   21.40
   7  -2  -8  708.93   22.30
   7  -2  -8  708.93   20.80
  -7   2   8  693.63   21.00
  -7   2   8  703.63   20.90
  -7   2   8  663.53   20.70
  -7   2   8  700.63   21.70
   8  -2  -9   44.10    5.90
   8  -2  -9   48.80    7.40
  -8   2   9   37.00    5.90
  -8   2   9   45.40    6.60
  -9  -1   8  388.76   17.20
  -9  -1   8  391.46   14.50
  -9  -1   8  385.26   16.80
   9   1  -8  379.06   18.40
   9   1  -8  392.56   16.60
   9   1  -8  347.47   18.50
   9   1  -8  382.06   15.20
   9   1  -8  387.66   16.30
  -8  -1   7   37.10    5.50
  -8  -1   7   48.00    6.90
  -8  -1   7   41.80    4.00
  -8  -1   7   35.80    4.40
  -8  -1   7   37.80    5.50
  -8  -1   7   35.40    3.70
  -8  -1   7   37.80    5.70
   8   1  -7   48.90    6.50
   8   1  -7   47.60    6.00
   8   1  -7   37.30    5.20
   8   1  -7   45.40    6.50
   8   1  -7   32.20    4.90
  -7  -1   6   15.40    3.40
  -7  -1   6   11.70    2.20
  -7  -1   6    7.10    2.80
  -7  -1   6   19.00    3.20
  -7  -1   6    8.80    3.40
  -7  -1   6   12.40    2.30
  -7  -1   6    9.40    2.40
  -7  -1   6   14.50    3.90
   7   1  -6   13.80    4.40
   7   1  -6    8.00    2.70
   7   1  -6   10.80    3.10
   7   1  -6   13.30    3.60
   7   1  -6   15.20    3.70
   7   1  -6   12.40    3.70
  -6  -1   5   12.80    1.80
  -6  -1   5   13.80    2.00
  -6  -1   5   18.70    3.50
  -6  -1   5   11.40    2.60
  -6  -1   5   11.90    2.50
  -6  -1   5   14.50    2.10
  -6  -1   5    9.40    2.20
  -6  -1   5   14.30    2.80
   6   1  -5   12.30    2.40
   6   1  -5   11.10    2.90
   6   1  -5   13.00    2.60
   6   1  -5   15.00    3.10
   6   1  -5   16.00    3.00
   6   1  -5   11.90    2.90
  -5  -1   4  116.79    5.80
  -5  -1   4  127.79    6.10
  -5  -1   4  112.89    4.60
  -5  -1   4  115.69    5.60
  -5  -1   4  102.09    5.60
  -5  -1   4  106.19    4.60
  -5  -1   4  113.19    4.50
  -5  -1   4  112.59    5.20
   5   1  -4  112.09    5.70
   5   1  -4  111.09    5.80
   5   1  -4  114.29    4.90
   5   1  -4  113.19    5.20
   5   1  -4  121.99    6.00
  -4  -1   3  267.47    7.60
  -4  -1   3  274.47    8.90
  -4  -1   3  266.57    8.50
  -4  -1   3  264.77    8.00
  -4  -1   3  266.17    8.90
  -4  -1   3  274.47    7.80
  -4  -1   3  262.67    7.60
  -4  -1   3  265.77    8.50
   4   1  -3  268.07    8.50
   4   1  -3  270.37    8.60
   4   1  -3  268.57    7.80
   4   1  -3  273.37    8.90
   4   1  -3  264.87    8.80
   4   1  -3  271.47    8.10
  -3  -1   2 1839.72   40.50
  -3  -1   2 1843.02   40.50
  -3  -1   2 1834.82   41.50
  -3  -1   2 1818.32   40.50
  -3  -1   2 1878.71   41.50
  -3  -1   2 1845.12   40.10
  -3  -1   2 1862.01   41.00
   3   1  -2 1808.52   40.80
   3   1  -2 1762.52   40.30
   3   1  -2 1861.01   39.60
   3   1  -2 1794.22   41.00
   3   1  -2 1857.71   40.00
  -2  -1   1  718.83   15.50
  -2  -1   1  678.73   16.00
  -2  -1   1  687.13   16.50
  -2  -1   1  680.23   15.70
  -2  -1   1  677.03   16.00
   2   1  -1  627.74   15.80
   2   1  -1  694.03   15.40
   2   1  -1  692.53   16.00
   2   1  -1  717.73   16.50
  -1  -1   0 2992.90   65.39
  -1  -1   0 2781.22   63.99
  -1  -1   0 3070.79   64.39
  -1  -1   0 2957.60   64.89
  -1  -1   0 2905.61   64.99
  -1  -1   0 3203.88   64.59
  -1  -1   0 2865.81   64.19
   1   1   0 2968.60   64.39
   1   1   0 2891.81   65.29
   1   1   0 3112.09   65.49
   1   1   0 2999.30   65.49
   1   1   0 3005.90   66.39
   1   1   0 3125.29   65.19
   0  -1  -1  530.15   12.20
   0  -1  -1  540.55   12.40
   1  -1  -2 8583.64  187.18
   1  -1  -2 8608.04  182.78
   1  -1  -2 8650.83  186.38
   1  -1  -2 8557.04  186.78
   1  -1  -2 8558.94  185.08
   1  -1  -2 8199.88  182.68
   1  -1  -2 8579.24  181.98
  -1   1   2 8046.79  187.08
  -1   1   2 8790.82  185.78
  -1   1   2 8869.61  188.98
  -1   1   2 8875.41  188.68
  -1   1   2 8602.54  189.98
  -1   1   2 8896.11  186.98
   2  -1  -3    2.40    0.90
   2  -1  -3    2.60    0.80
   2  -1  -3    5.70    1.10
   2  -1  -3    4.90    1.00
   2  -1  -3    3.70    1.00
   2  -1  -3    4.50    1.00
  -2   1   3    7.80    1.30
  -2   1   3    3.60    0.90
  -2   1   3    5.00    1.20
  -2   1   3    4.30    0.90
  -2   1   3    3.60    1.00
   3  -1  -4 2357.16   54.69
   3  -1  -4 2547.75   54.59
   3  -1  -4 2548.05   55.29
   3  -1  -4 2453.75   54.89
   3  -1  -4 2506.45   55.29
   3  -1  -4 2515.65   55.49
  -3   1   4 2433.66   55.29
  -3   1   4 2521.05   55.19
  -3   1   4 2445.06   54.79
  -3   1   4 2564.74   55.69
  -3   1   4 2516.75   55.39
   4  -1  -5   26.70    3.00
   4  -1  -5   23.00    2.80
   4  -1  -5   18.20    2.50
   4  -1  -5   18.70    2.50
   4  -1  -5   19.90    2.70
   4  -1  -5   19.10    2.50
  -4   1   5   23.10    2.90
  -4   1   5   21.10    2.70
  -4   1   5   22.30    2.80
  -4   1   5   21.20    2.70
  -4   1   5   25.00    3.00
   5  -1  -6  210.18    8.70
   5  -1  -6  206.58    8.50
   5  -1  -6  195.48    7.90
   5  -1  -6  203.88    8.20
   5  -1  -6  204.58    8.30
   5  -1  -6  201.78    8.10
  -5   1   6  203.18    8.40
  -5   1   6  200.28    8.00
  -5   1   6  201.28    8.10
  -5   1   6  213.18    8.20
  -5   1   6  203.18    8.30
  -5   1   6  215.68    8.70
   6  -1  -7   65.99    6.50
   6  -1  -7   71.29    6.40
   6  -1  -7   65.99    9.80
   6  -1  -7   90.59    7.10
   6  -1  -7   71.19    5.60
   6  -1  -7   74.79    6.40
  -6   1   7   73.69    5.60
  -6   1   7   63.09    6.30
  -6   1   7   78.09    6.10
  -6   1   7   81.19    5.70
  -6   1   7   70.59    5.80
  -6   1   7   79.99    6.30
   7  -1  -8  399.46   14.30
   7  -1  -8  361.76   14.90
   7  -1  -8  373.06   14.70
   7  -1  -8  378.86   13.90
   7  -1  -8  391.26   14.60
   7  -1  -8  365.06   14.30
  -7   1   8  385.46   14.50
  -7   1   8  387.06   14.90
  -7   1   8  379.36   14.20
  -7   1   8  381.26   14.20
  -7   1   8  406.76   14.30
   8  -1  -9   11.20    4.30
   8  -1  -9   13.70    4.50
  -8   1   9    6.10    4.50
  -8   1   9    4.60    4.70
  -9   0   8  491.05   19.00
  -9   0   8  477.95   19.10
   9   0  -8  460.45   17.80
   9   0  -8  472.75   17.90
   9   0  -8  490.05   18.60
  -8   0   7    2.50    3.70
  -8   0   7    0.50    4.10
  -8   0   7    1.90    4.20
  -8   0   7    2.10    1.80
  -8   0   7    0.80    1.70
  -8   0   7    2.50    3.80
  -8   0   7    4.60    4.60
   8   0  -7    3.00    3.80
   8   0  -7   -0.40    2.90
   8   0  -7   -0.60    3.20
   8   0  -7    2.40    3.80
   8   0  -7   -0.20    4.90
  -7   0   6 1721.13   44.00
  -7   0   6 1812.92   43.70
  -7   0   6 1821.32   43.50
  -7   0   6 1795.12   42.00
  -7   0   6 1770.72   43.50
  -7   0   6 1780.92   39.70
  -7   0   6 1777.52   43.80
  -7   0   6 1791.72   39.80
   7   0  -6 1810.92   43.90
   7   0  -6 1857.51   42.50
   7   0  -6 1813.52   43.80
   7   0  -6 1752.42   43.50
   7   0  -6 1731.33   44.30
   7   0  -6 1787.42   43.70
  -6   0   5   -2.00    1.30
  -6   0   5    0.70    1.10
  -6   0   5   -0.60    1.80
  -6   0   5    0.10    2.40
  -6   0   5    0.80    1.20
  -6   0   5   -1.20    1.90
  -6   0   5    1.70    2.00
  -6   0   5   -1.80    1.60
   6   0  -5   -4.80    1.80
   6   0  -5    1.30    1.70
   6   0  -5    0.30    1.70
   6   0  -5    1.90    1.70
   6   0  -5   -0.10    2.70
  -5   0   4 3205.38   65.69
  -5   0   4 3085.69   67.19
  -5   0   4 3117.99   64.89
  -5   0   4 3090.79   67.49
  -5   0   4 2576.54   71.19
  -5   0   4 2750.22   67.49
  -5   0   4 3086.79   66.89
   5   0  -4 3059.99   70.19
   5   0  -4 3135.89   70.19
   5   0  -4 3214.78   70.99
   5   0  -4 3172.98   70.49
   5   0  -4 3126.29   70.29
   5   0  -4 3259.97   69.29
  -4   0   3    0.20    1.10
  -4   0   3   -0.20    0.90
  -4   0   3   -0.70    0.70
  -4   0   3   -0.20    0.80
  -4   0   3   -1.00    1.00
  -4   0   3    2.10    1.30
  -4   0   3   -0.70    1.00
   4   0  -3    0.00    0.90
   4   0  -3   -1.30    0.90
   4   0  -3    0.00    1.30
   4   0  -3    0.20    1.00
   4   0  -3    0.90    1.00
   4   0  -3   -0.30    1.20
  -3   0   2  917.11   21.10
  -3   0   2  896.81   21.80
  -3   0   2  918.81   22.10
  -3   0   2  953.90   21.90
  -3   0   2  944.71   21.00
  -3   0   2  937.71   21.80
  -3   0   2  943.61   21.90
   3   0  -2  955.90   22.10
   3   0  -2  960.50   21.40
   3   0  -2  949.40   21.20
   3   0  -2  937.61   22.40
   3   0  -2  924.91   22.00
   3   0  -2  918.91   22.10
  -2   0   1    0.10    0.50
  -2   0   1    0.80    0.50
  -2   0   1   -0.60    0.60
  -2   0   1    0.60    0.50
  -2   0   1    0.40    0.50
  -2   0   1    0.10    0.30
  -2   0   1    0.30    0.60
   2   0  -1    0.40    0.50
   2   0  -1   -0.30    0.50
   2   0  -1    1.90    0.50
   2   0  -1    0.00    0.50
   2   0  -1    0.00    1.00
   2   0  -1    0.40    0.50
   1   0   0  178.38    5.00
   1   0   0  166.98    4.90
   1   0   0  179.38    4.80
   0   0  -1   -0.90    0.50
   0   0  -1   -1.00    0.30
   0   0   1    0.60    0.50
   0   0   1   -0.20    0.20
   0   0   1   -1.00    0.30
   0   0   1   -1.20    0.30
   0   0   1   -1.60    0.40
   0   0   1   -0.80    0.30
   1   0  -2  371.26    9.00
   1   0  -2  380.36    8.40
   1   0  -2  379.86    9.40
   1   0  -2  350.76    9.00
   1   0  -2  363.86    9.10
   1   0  -2  419.76    9.70
   1   0  -2  370.96    9.40
  -1   0   2  371.36    8.80
  -1   0   2  369.66    8.20
  -1   0   2  357.46    9.30
  -1   0   2  359.96    9.10
  -1   0   2  369.66    8.80
   2   0  -3    0.80    0.80
   2   0  -3    0.40    0.80
   2   0  -3   -0.10    0.60
   2   0  -3    0.60    0.70
   2   0  -3   -0.40    0.60
   2   0  -3    0.00    0.60
  -2   0   3    0.10    0.60
  -2   0   3   -0.20    0.60
  -2   0   3   -0.60    0.50
  -2   0   3    0.50    0.70
  -2   0   3   -0.40    0.50
  -2   0   3   -0.70    0.60
   3   0  -4 2557.94   56.19
   3   0  -4 2510.45   55.89
   3   0  -4 2519.85   55.99
   3   0  -4 2566.04   55.59
   3   0  -4 2555.34   55.89
   3   0  -4 2448.06   55.69
  -3   0   4 2590.14   56.79
  -3   0   4 2446.16   56.49
  -3   0   4 2578.54   56.69
  -3   0   4 2587.74   56.99
  -3   0   4 2645.64   56.49
  -3   0   4 2554.14   56.39
   4   0  -5   -0.80    1.50
   4   0  -5   -0.90    1.50
   4   0  -5    1.20    1.40
   4   0  -5    0.20    1.30
   4   0  -5   -1.30    1.50
   4   0  -5   -1.10    1.10
  -4   0   5   -0.70    1.50
  -4   0   5   -0.50    1.10
  -4   0   5   -1.00    1.20
  -4   0   5   -0.30    2.20
  -4   0   5   -0.20    1.40
  -4   0   5    0.80    1.50
   5   0  -6 2090.79   48.90
   5   0  -6 2131.79   48.60
   5   0  -6 2112.29   48.90
   5   0  -6 2048.30   48.30
   5   0  -6 2134.29   48.40
   5   0  -6 2056.09   49.00
  -5   0   6 2089.59   48.30
  -5   0   6 2111.19   48.90
  -5   0   6 2078.79   48.30
  -5   0   6 2107.89   49.00
  -5   0   6 2050.69   48.30
  -5   0   6 2111.19   48.80
   6   0  -7    2.60    2.80
   6   0  -7    4.10    3.20
   6   0  -7    0.70    2.00
   6   0  -7    2.00    2.30
   6   0  -7   -0.10    2.10
   6   0  -7    2.60    3.00
  -6   0   7    2.20    2.40
  -6   0   7   -3.60    2.00
  -6   0   7    1.30    2.00
  -6   0   7   -1.80    2.80
  -6   0   7    1.20    2.80
  -6   0   7    4.80    3.10
   7   0  -8 1064.29   29.90
   7   0  -8 1096.79   29.60
   7   0  -8 1107.09   29.40
   7   0  -8 1068.79   29.70
   7   0  -8 1091.29   29.70
   7   0  -8 1059.39   29.60
  -7   0   8 1041.60   29.90
  -7   0   8 1099.29   29.20
  -7   0   8 1074.89   29.20
  -7   0   8 1112.59   29.00
  -7   0   8 1064.29   29.60
   8   0  -9   -6.70    4.00
   8   0  -9    3.30    5.10
   8   0  -9    3.00    4.00
  -8   0   9    2.90    4.30
  -8   0   9   10.40    4.20
  -8   0   9   -0.60    4.50
  -9   1   8  394.26   17.10
  -9   1   8  384.06   16.50
   9  -1  -8  366.56   17.50
   9  -1  -8  376.96   16.10
   9  -1  -8  384.06   15.40
  -8   1   7   38.90    2.80
  -8   1   7   34.00    5.40
  -8   1   7   38.10    6.30
  -8   1   7   37.10    5.80
  -8   1   7   32.80    5.10
   8  -1  -7   27.20    4.50
   8  -1  -7   48.40    6.30
   8  -1  -7   35.20    7.00
   8  -1  -7   40.70    5.60
   8  -1  -7   33.30    5.00
  -7   1   6   13.10    3.60
  -7   1   6   14.60    2.60
  -7   1   6   14.50    3.90
  -7   1   6   11.60    3.30
  -7   1   6   13.00    1.70
  -7   1   6   10.70    3.20
  -7   1   6   11.10    3.30
   7  -1  -6    7.30    3.90
   7  -1  -6    9.40    3.20
   7  -1  -6    8.00    2.80
   7  -1  -6    9.80    3.20
   7  -1  -6   10.10    3.30
   7  -1  -6   11.00    2.90
  -6   1   5    8.80    2.30
  -6   1   5   13.60    2.90
  -6   1   5   17.50    2.90
  -6   1   5   11.30    2.80
  -6   1   5   15.90    2.00
  -6   1   5   15.10    3.40
   6  -1  -5   11.40    2.40
   6  -1  -5    8.10    2.40
   6  -1  -5   12.10    2.40
   6  -1  -5   18.40    3.20
   6  -1  -5   11.20    3.00
   6  -1  -5   14.40    2.90
  -5   1   4  105.59    4.10
  -5   1   4  111.79    5.30
  -5   1   4  118.39    5.70
  -5   1   4  115.29    5.60
  -5   1   4  115.09    5.90
  -5   1   4  109.19    5.50
   5  -1  -4  108.09    5.60
   5  -1  -4  113.49    5.10
   5  -1  -4  117.49    5.90
   5  -1  -4  108.79    5.50
   5  -1  -4  120.79    5.40
   5  -1  -4  108.39    4.80
   5  -1  -4  105.99    5.70
  -4   1   3  269.37    8.20
  -4   1   3  271.37    8.60
  -4   1   3  269.67    8.90
  -4   1   3  274.77    8.80
  -4   1   3  266.37    7.40
  -4   1   3  273.17    8.60
   4  -1  -3  279.67    7.60
   4  -1  -3  272.67    8.00
   4  -1  -3  272.47    8.30
   4  -1  -3  275.07    8.70
   4  -1  -3  270.27    9.00
   4  -1  -3  272.37    8.60
  -3   1   2 1864.91   40.40
  -3   1   2 1883.01   41.20
  -3   1   2 1746.53   40.80
  -3   1   2 1862.81   41.30
  -3   1   2 1825.42   40.90
  -3   1   2 1835.92   40.10
   3  -1  -2 1849.91   39.60
   3  -1  -2 1820.52   39.70
   3  -1  -2 1847.72   39.40
   3  -1  -2 1528.75   40.70
   3  -1  -2 1842.02   40.50
   3  -1  -2 1910.71   40.60
  -2   1   1  695.93   16.60
  -2   1   1  704.53   16.60
  -2   1   1  693.43   16.50
  -2   1   1  700.63   15.90
  -2   1   1  691.93   16.20
   2  -1  -1  696.93   16.10
   2  -1  -1  674.13   16.20
   2  -1  -1  655.73   15.60
   2  -1  -1  655.23   16.10
   2  -1  -1  683.23   15.60
   2  -1  -1  692.93   15.70
  -1   1   0 3188.48   69.79
  -1   1   0 3298.17   70.39
  -1   1   0 3031.40   70.39
  -1   1   0 3246.68   69.69
  -1   1   0 3118.89   70.49
  -1   1   0 3269.07   70.19
   1  -1   0 3221.08   67.59
   1  -1   0 3022.10   67.49
   1  -1   0 3178.48   69.59
   1  -1   0 2953.30   68.09
   1  -1   0 3259.57   70.09
   0   1  -1  532.35   11.90
   0   1  -1  492.75   12.00
   0  -1   1  561.04   12.70
   0  -1   1  553.74   12.10
   0  -1   1  553.84   12.60
   0  -1   1  525.95   12.70
   0  -1   1  539.25   12.60
   0  -1   1  541.65   12.60
   0  -1   1  544.75   12.50
   1   1  -2 8366.16  193.48
   1   1  -2 9247.57  194.28
   1   1  -2 9005.80  194.08
   1   1  -2 8962.50  196.28
   1   1  -2 8970.90  191.88
   1   1  -2 8683.83  191.38
  -1  -1   2 9090.29  189.38
  -1  -1   2 8192.08  186.88
  -1  -1   2 8900.31  187.18
  -1  -1   2 8483.15  187.18
   2   1  -3    8.90    1.30
   2   1  -3    3.70    1.00
   2   1  -3    4.50    1.00
   2   1  -3    6.40    1.30
   2   1  -3    4.60    0.80
   2   1  -3    6.50    1.30
   2   1  -3    4.80    1.10
  -2  -1   3    4.70    1.10
  -2  -1   3    5.40    1.30
  -2  -1   3    5.50    1.20
  -2  -1   3    6.80    1.30
  -2  -1   3    4.50    0.80
  -2  -1   3    6.30    1.20
   3   1  -4 2466.75   55.39
   3   1  -4 2515.15   53.69
   3   1  -4 2547.15   55.59
   3   1  -4 2539.55   55.29
   3   1  -4 2483.65   56.19
   3   1  -4 2485.95   55.39
  -3  -1   4 2438.06   55.29
  -3  -1   4 2510.15   55.29
  -3  -1   4 2602.54   55.39
  -3  -1   4 2420.86   55.19
  -3  -1   4 2583.94   56.09
  -3  -1   4 2447.16   53.59
   4   1  -5   20.40    2.60
   4   1  -5   26.20    2.90
   4   1  -5   21.20    2.80
   4   1  -5   19.20    2.60
   4   1  -5   22.50    2.90
   4   1  -5   20.90    2.50
  -4  -1   5   22.50    2.80
  -4  -1   5   22.00    1.60
  -4  -1   5   24.30    2.70
  -4  -1   5   23.10    2.90
  -4  -1   5   24.20    3.10
  -4  -1   5   26.40    3.20
   5   1  -6  219.88    8.70
   5   1  -6  198.18    8.30
   5   1  -6  191.08    8.50
   5   1  -6  202.28    8.00
   5   1  -6  201.58    8.30
   5   1  -6  200.88    8.40
  -5  -1   6  192.38    8.10
  -5  -1   6  200.28    7.90
  -5  -1   6  192.48    8.20
  -5  -1   6  195.88    8.30
  -5  -1   6  202.58    5.40
  -5  -1   6  200.78    5.50
  -5  -1   6  205.08    8.70
   6   1  -7   76.49    6.20
   6   1  -7   80.59    6.30
   6   1  -7   83.29    6.60
   6   1  -7   78.79    7.10
   6   1  -7   77.09    6.50
   6   1  -7   80.59    5.50
  -6  -1   7   83.49    6.10
  -6  -1   7   77.19    6.80
  -6  -1   7   85.29    6.80
  -6  -1   7   79.09    5.50
  -6  -1   7   74.19    5.90
   7   1  -8  372.16   14.60
   7   1  -8  377.16   13.70
   7   1  -8  375.86   14.50
   7   1  -8  385.36   15.10
   7   1  -8  366.06   14.60
   7   1  -8  386.66   15.70
  -7  -1   8  416.66   15.50
  -7  -1   8  390.76   14.80
  -7  -1   8  385.36   14.00
  -7  -1   8  388.56   14.70
   8   1  -9    7.00    5.60
   8   1  -9    5.70    4.20
   8   1  -9   12.60    4.80
  -8  -1   9    3.50    4.60
  -8  -1   9    0.20    4.10
  -8  -1   9   12.50    4.30
  -9   2   8  485.15   20.00
  -9   2   8  515.55   19.70
  -9   2   8  560.64   20.60
   9  -2  -8  524.45   20.20
   9  -2  -8  529.35   18.10
  -8   2   7    1.30    3.80
  -8   2   7    2.40    4.20
  -8   2   7   -2.50    3.50
  -8   2   7    1.50    4.10
   8  -2  -7   -1.00    5.90
   8  -2  -7    0.60    3.80
   8  -2  -7    1.40    2.90
   8  -2  -7   -1.10    3.10
   8  -2  -7    5.80    4.30
  -7   2   6 1226.88   31.50
  -7   2   6 1202.18   32.20
  -7   2   6 1191.08   27.30
  -7   2   6 1214.28   30.40
  -7   2   6 1200.58   31.40
  -7   2   6 1185.18   32.10
   7  -2  -6 1257.37   32.00
   7  -2  -6 1214.78   30.50
   7  -2  -6 1196.18   31.50
   7  -2  -6 1196.18   32.50
   7  -2  -6 1188.08   32.30
   7  -2  -6 1231.38   31.00
  -6   2   5   14.50    1.90
  -6   2   5   16.00    3.20
  -6   2   5   15.50    3.10
  -6   2   5   16.00    3.10
  -6   2   5   12.40    4.30
  -6   2   5   16.60    3.10
   6  -2  -5   17.00    3.70
   6  -2  -5   20.80    2.50
   6  -2  -5   19.00    3.10
   6  -2  -5   16.50    2.90
   6  -2  -5   14.50    2.70
   6  -2  -5   14.10    2.40
   6  -2  -5   12.10    2.60
  -5   2   4 2002.50   44.90
  -5   2   4 2066.49   45.90
  -5   2   4 2018.80   47.40
  -5   2   4 2043.00   47.00
  -5   2   4 2063.49   46.90
  -5   2   4 2020.60   47.60
   5  -2  -4 2024.00   46.70
   5  -2  -4 2012.30   44.80
   5  -2  -4 2041.80   46.20
   5  -2  -4 1974.00   46.60
   5  -2  -4 2072.49   47.60
   5  -2  -4 2006.80   47.40
   5  -2  -4 2048.90   45.70
  -4   2   3   96.99    4.90
  -4   2   3  101.39    3.90
  -4   2   3  115.79    6.10
  -4   2   3   94.09    4.70
  -4   2   3   74.39    6.70
  -4   2   3  106.09    4.90
   4  -2  -3  107.09    4.60
   4  -2  -3  103.49    5.00
   4  -2  -3  105.39    4.70
   4  -2  -3  107.99    4.10
   4  -2  -3   90.79    7.20
   4  -2  -3  104.89    5.10
   4  -2  -3  105.79    5.00
  -3   2   2 2319.57   50.89
  -3   2   2 2314.17   49.10
  -3   2   2 2277.17   49.80
  -3   2   2 2204.68   50.39
   3  -2  -2 2237.78   50.49
   3  -2  -2 2269.87   48.80
   3  -2  -2 2302.47   50.09
   3  -2  -2 2265.87   49.70
   3  -2  -2 2228.18   49.80
   3  -2  -2 2273.67   50.19
  -2   2   1  250.67    9.40
  -2   2   1  259.67    7.30
  -2   2   1  267.47    6.10
  -2   2   1  260.87    7.40
  -2   2   1  241.28    7.30
  -2   2   1  249.08    7.50
   2  -2  -1  265.67    7.70
   2  -2  -1  269.57    7.40
   2  -2  -1  254.87    7.50
   2  -2  -1  255.07    7.50
   2  -2  -1  258.37    6.30
   2  -2  -1  266.47    7.50
  -1   2   0  205.08    6.00
  -1   2   0  208.48    6.00
  -1   2   0  213.08    6.00
  -1   2   0  209.08    6.10
  -1   2   0  198.68    6.00
  -1   2   0  210.38    5.10
  -1   2   0  220.18    6.20
   1  -2   0  207.18    5.90
   1  -2   0  198.48    5.90
   1  -2   0  203.98    6.00
   1  -2   0  199.08    6.00
   1  -2   0  218.88    6.10
   1  -2   0  212.68    5.10
   0   2  -1   -2.40    1.40
   0   2  -1   -2.70    0.90
   0   2  -1   -4.20    1.00
   0   2  -1   -2.20    0.90
   0   2  -1   -3.80    0.90
   0   2  -1   -3.50    1.00
   0  -2   1   -2.50    1.10
   0  -2   1   -2.20    1.10
   0  -2   1   -5.40    0.80
   0  -2   1   -3.90    0.80
   0  -2   1   -4.80    0.90
   0  -2   1   -3.60    0.90
   1   2  -2  619.04   14.10
   1   2  -2  621.74   15.10
   1   2  -2  626.94   14.70
   1   2  -2  582.54   14.80
   1   2  -2  607.04   15.10
   1   2  -2  620.74   14.50
  -1  -2   2  614.14   15.30
  -1  -2   2  650.43   16.60
  -1  -2   2  626.54   15.10
  -1  -2   2  630.04   15.10
  -1  -2   2  619.84   14.90
  -1  -2   2  598.14   14.70
  -1  -2   2  624.74   14.30
   2   2  -3   57.89    3.20
   2   2  -3   56.69    2.90
   2   2  -3   57.99    2.60
   2   2  -3   56.09    2.60
   2   2  -3   50.99    3.10
   2   2  -3   50.69    3.20
   2   2  -3   54.99    3.30
   2   2  -3   53.89    2.70
  -2  -2   3   59.59    3.30
  -2  -2   3   53.59    4.00
  -2  -2   3   51.19    3.10
  -2  -2   3   54.59    3.30
  -2  -2   3   55.59    3.20
  -2  -2   3   57.09    3.00
   3   2  -4 3021.60   65.99
   3   2  -4 2947.80   67.49
   3   2  -4 3100.19   66.89
   3   2  -4 3146.79   67.19
   3   2  -4 3093.49   66.79
   3   2  -4 2972.30   65.59
   3   2  -4 2954.60   66.79
  -3  -2   4 2988.90   67.19
  -3  -2   4 3141.19   66.09
  -3  -2   4 3150.98   67.29
  -3  -2   4 3005.80   67.19
  -3  -2   4 3009.40   67.09
  -3  -2   4 3006.70   67.99
   4   2  -5   35.80    3.90
   4   2  -5   36.80    2.50
   4   2  -5   23.60    4.50
   4   2  -5   37.10    3.50
   4   2  -5   39.20    3.00
   4   2  -5   39.30    3.70
   4   2  -5   33.30    3.50
  -4  -2   5   33.90    3.60
  -4  -2   5   36.70    2.50
  -4  -2   5   34.90    3.20
  -4  -2   5   38.00    3.50
  -4  -2   5   38.90    3.60
   5   2  -6 1401.36   33.90
   5   2  -6 1413.46   36.30
   5   2  -6 1414.86   34.80
   5   2  -6 1443.56   35.80
   5   2  -6 1409.46   34.90
   5   2  -6 1445.36   34.90
  -5  -2   6 1400.26   34.30
  -5  -2   6 1390.96   34.30
  -5  -2   6 1448.06   31.70
  -5  -2   6 1386.96   34.00
  -5  -2   6 1414.66   35.40
  -5  -2   6 1343.87   34.20
   6   2  -7   20.70    3.70
   6   2  -7   20.60    3.80
   6   2  -7   32.40    4.50
   6   2  -7   35.10    5.00
   6   2  -7   32.60    4.70
   6   2  -7   32.50    4.10
  -6  -2   7   25.10    3.80
  -6  -2   7   25.80    2.80
  -6  -2   7   28.70    2.80
  -6  -2   7   31.60    4.20
  -6  -2   7   23.00    4.40
  -6  -2   7   25.90    3.80
  -6  -2   7   29.70    4.80
   7   2  -8  697.63   22.30
   7   2  -8  687.33   22.10
   7   2  -8  712.43   22.80
   7   2  -8  700.23   21.70
   7   2  -8  682.93   21.70
  -7  -2   8  706.93   16.50
  -7  -2   8  699.33   16.60
  -7  -2   8  706.73   20.90
  -7  -2   8  673.63   21.60
  -7  -2   8  706.33   22.90
  -7  -2   8  708.33   22.20
   8   2  -9   49.20    6.90
   8   2  -9   54.69    7.70
   8   2  -9   43.80    5.90
  -8  -2   9   44.90    6.00
  -8  -2   9   42.90    6.70
  -8  -2   9   48.30    7.30
  -9   3   8   96.99   10.60
  -9   3   8   96.89   11.30
   9  -3  -8  105.89   10.90
   9  -3  -8  122.69   10.80
   9  -3  -8  111.59    8.60
  -8   3   7   49.99    7.00
  -8   3   7   57.09    7.20
  -8   3   7   55.89    6.50
   8  -3  -7   59.39    7.50
   8  -3  -7   41.00    5.60
   8  -3  -7   50.99    6.50
   8  -3  -7   53.09    5.80
  -7   3   6   57.39    6.20
  -7   3   6   54.69    3.50
  -7   3   6   56.79    6.00
  -7   3   6   38.90    6.00
  -7   3   6   53.19    5.40
  -7   3   6   57.79    6.60
   7  -3  -6   58.39    6.40
   7  -3  -6   55.19    4.00
   7  -3  -6   60.69    4.70
   7  -3  -6   62.79    6.20
   7  -3  -6   59.79    9.10
   7  -3  -6   52.49    6.30
   7  -3  -6   52.19    6.00
   7  -3  -6   40.90    5.90
  -6   3   5    8.20    2.00
  -6   3   5    3.30    2.60
  -6   3   5    4.20    2.80
  -6   3   5    3.30    2.20
  -6   3   5    5.30    1.50
  -6   3   5    6.30    2.60
   6  -3  -5    8.90    2.80
   6  -3  -5    5.00    2.20
   6  -3  -5    9.30    2.00
   6  -3  -5    7.20    3.30
   6  -3  -5    3.30    2.50
   6  -3  -5    4.50    2.50
   6  -3  -5    4.40    2.20
   6  -3  -5    5.90    1.90
  -5   3   4  468.25   12.10
  -5   3   4  447.16   13.70
  -5   3   4  457.85   14.40
  -5   3   4  452.85   14.40
  -5   3   4  464.95   13.90
  -5   3   4  453.55   12.20
   5  -3  -4  457.85   14.50
   5  -3  -4  469.75   14.20
   5  -3  -4  472.25   14.70
   5  -3  -4  471.35   14.10
   5  -3  -4  448.36   13.60
   5  -3  -4  474.05   13.80
   5  -3  -4  463.95   12.20
   5  -3  -4  466.45   12.60
  -4   3   3  103.09    5.10
  -4   3   3   99.09    5.20
  -4   3   3  109.59    5.50
  -4   3   3  103.39    3.70
  -4   3   3  100.59    5.20
  -4   3   3  101.69    4.30
   4  -3  -3  104.89    5.10
   4  -3  -3  104.19    3.60
   4  -3  -3   89.49    5.90
   4  -3  -3   91.99    5.20
   4  -3  -3  112.59    4.70
   4  -3  -3  103.89    5.20
   4  -3  -3  103.89    5.40
  -3   3   2  734.33   18.60
  -3   3   2  709.33   18.00
  -3   3   2  711.73   18.00
  -3   3   2  698.53   17.50
  -3   3   2  729.43   18.40
   3  -3  -2  736.53   18.60
   3  -3  -2  705.13   18.40
   3  -3  -2  719.03   18.10
   3  -3  -2  725.43   18.00
   3  -3  -2  715.43   17.70
   3  -3  -2  696.03   18.00
  -2   3   1  343.97    9.90
  -2   3   1  347.07    9.80
  -2   3   1  368.26   10.20
  -2   3   1  348.97    9.80
  -2   3   1  345.47    9.80
  -2   3   1  357.36    9.90
   2  -3  -1  346.07   10.00
   2  -3  -1  345.07   10.00
   2  -3  -1  350.66    9.80
   2  -3  -1  364.46   10.20
   2  -3  -1  363.96    9.90
   2  -3  -1  337.97    9.80
  -1   3   0 4462.15   94.29
  -1   3   0 4330.97   94.49
  -1   3   0 4323.17   93.89
  -1   3   0 4273.07   93.79
  -1   3   0 4529.95   94.49
  -1   3   0 4562.84   95.99
  -1   3   0 4226.68   94.39
   1  -3   0 4437.86   94.49
   1  -3   0 4419.76   93.59
   1  -3   0 4325.57   94.49
   1  -3   0 4299.67   94.09
   1  -3   0 4511.85   94.19
   1  -3   0 4450.75   94.29
   1  -3   0 4243.38   95.29
   0   3  -1   39.10    2.50
   0   3  -1   41.30    2.70
   0   3  -1   39.50    2.10
   0   3  -1   40.70    2.20
   0   3  -1   37.30    2.70
   0   3  -1   34.80    2.50
   0  -3   1   40.70    2.60
   0  -3   1   38.90    2.70
   0  -3   1   40.50    2.60
   0  -3   1   38.90    2.40
   0  -3   1   46.00    2.70
   0  -3   1   44.30    2.20
   0  -3   1   40.70    2.10
   1   3  -2 4645.04   98.39
   1   3  -2 4624.84   98.39
   1   3  -2 4493.65  100.19
   1   3  -2 4650.53   98.39
   1   3  -2 4479.25   98.59
   1   3  -2 4513.65   97.49
  -1  -3   2 4631.84   99.29
  -1  -3   2 4496.15   99.79
  -1  -3   2 4578.14   99.49
  -1  -3   2 4706.63   99.49
  -1  -3   2 4650.33   99.49
  -1  -3   2 4680.53   99.19
   2   3  -3  443.46   11.90
   2   3  -3  425.76   12.10
   2   3  -3  438.36   10.70
   2   3  -3  428.46   12.40
   2   3  -3  426.16   12.10
   2   3  -3  446.56   10.80
   2   3  -3  452.45   12.00
   2   3  -3  445.56   12.40
  -2  -3   3  432.06   12.30
  -2  -3   3  448.76   12.30
  -2  -3   3  439.26   12.50
  -2  -3   3  455.65   12.70
  -2  -3   3  450.45   12.10
   3   3  -4 2454.55   56.19
   3   3  -4 2495.65   54.49
   3   3  -4 2579.24   56.09
   3   3  -4 2526.25   54.59
   3   3  -4 2501.15   55.39
   3   3  -4 2437.56   56.29
   3   3  -4 2466.15   56.19
   3   3  -4 2558.24   57.09
  -3  -3   4 2485.75   56.99
  -3  -3   4 2549.44   57.19
  -3  -3   4 2546.65   57.89
  -3  -3   4 2617.24   56.49
  -3  -3   4 2526.85   57.19
  -3  -3   4 2551.84   57.29
   4   3  -5    6.50    1.70
   4   3  -5    6.50    2.60
   4   3  -5    6.20    1.90
   4   3  -5    6.10    1.50
   4   3  -5    4.60    2.20
   4   3  -5    4.00    1.70
   4   3  -5    8.50    1.70
   4   3  -5    4.10    2.00
  -4  -3   5    4.90    1.80
  -4  -3   5    3.30    2.00
  -4  -3   5    3.10    2.20
  -4  -3   5    4.40    2.00
  -4  -3   5    8.70    2.30
  -4  -3   5    6.60    1.70
   5   3  -6    4.20    5.90
   5   3  -6    3.60    2.10
   5   3  -6   -1.10    2.30
   5   3  -6    0.40    2.20
   5   3  -6    3.40    1.80
   5   3  -6    1.70    2.20
  -5  -3   6    0.20    2.00
  -5  -3   6    2.80    2.60
  -5  -3   6    1.50    1.80
  -5  -3   6    2.00    2.60
  -5  -3   6    1.70    2.60
   6   3  -7  214.98    8.60
   6   3  -7  222.38   10.30
   6   3  -7  214.58   10.40
   6   3  -7  213.98   10.50
   6   3  -7  232.58   11.50
   6   3  -7  210.48   10.30
  -6  -3   7  219.68   10.90
  -6  -3   7  196.38   12.00
  -6  -3   7  214.28    7.90
  -6  -3   7  208.08    9.60
  -6  -3   7  221.18   10.40
  -6  -3   7  212.78   10.10
   7   3  -8   58.89    7.10
   7   3  -8   52.69    5.80
   7   3  -8   43.80    7.50
   7   3  -8   46.30    6.40
  -7  -3   8   62.09    7.90
  -7  -3   8   55.59    7.10
  -7  -3   8   49.90    4.80
  -7  -3   8   39.40    4.30
  -7  -3   8   47.90    6.10
  -7  -3   8   31.60    4.90
   8   3  -9    3.30    4.20
   8   3  -9   -4.30    5.10
   8   3  -9    4.10    6.30
  -8  -3   9    0.50    4.30
  -8  -3   9   -2.10    5.10
  -8  -3   9   -1.20    6.70
  -8   4   7   46.70    6.50
  -8   4   7   59.09    7.90
   8  -4  -7   46.60    6.40
   8  -4  -7   41.50    4.50
   8  -4  -7   43.30    6.50
  -7   4   6 1462.25   33.90
  -7   4   6 1514.25   37.70
  -7   4   6 1479.45   34.50
  -7   4   6 1412.76   38.60
  -7   4   6 1497.95   37.70
   7  -4  -6 1398.26   38.00
   7  -4  -6 1504.85   37.70
   7  -4  -6 1502.25   34.30
   7  -4  -6 1465.65   38.90
   7  -4  -6 1438.56   37.50
   7  -4  -6 1507.25   34.50
   7  -4  -6 1488.15   38.40
  -6   4   5   -1.00    2.70
  -6   4   5    2.30    1.70
  -6   4   5    3.10    3.10
  -6   4   5    2.60    1.80
  -6   4   5    4.10    2.50
  -6   4   5    5.80    3.70
   6  -4  -5    2.00    1.50
   6  -4  -5   10.30    3.80
   6  -4  -5    3.90    2.70
   6  -4  -5    2.60    3.00
   6  -4  -5    4.40    3.00
   6  -4  -5    1.70    2.50
   6  -4  -5    1.40    2.70
   6  -4  -5    1.60    2.20
  -5   4   4 1300.87   28.50
  -5   4   4 1266.47   32.80
  -5   4   4 1255.17   30.20
  -5   4   4 1319.67   32.00
  -5   4   4 1301.27   32.70
  -5   4   4 1278.37   31.70
   5  -4  -4 1267.87   33.10
   5  -4  -4 1350.16   33.60
   5  -4  -4 1355.36   31.20
   5  -4  -4 1321.97   32.30
   5  -4  -4 1332.27   32.50
   5  -4  -4 1310.67   29.10
   5  -4  -4 1291.67   32.30
   5  -4  -4 1256.77   32.30
  -4   4   3   76.89    5.00
  -4   4   3   61.19    4.50
  -4   4   3   71.99    4.00
  -4   4   3   70.99    4.40
   4  -4  -3   73.49    4.70
   4  -4  -3   75.19    4.90
   4  -4  -3   74.49    4.80
   4  -4  -3   68.09    4.60
   4  -4  -3   72.09    4.40
   4  -4  -3   75.49    4.90
  -3   4   2  682.13   17.30
  -3   4   2  686.43   17.50
  -3   4   2  610.74   19.30
  -3   4   2  706.53   18.40
   3  -4  -2  664.03   17.70
   3  -4  -2  676.13   18.10
   3  -4  -2  662.03   18.10
   3  -4  -2  686.93   17.80
   3  -4  -2  698.93   17.70
   3  -4  -2  700.23   18.40
  -2   4   1  416.56   12.10
  -2   4   1  431.46   11.70
  -2   4   1  420.56   12.20
  -2   4   1  406.36   11.60
  -2   4   1  418.26   11.90
   2  -4  -1  417.96   12.20
   2  -4  -1  431.66   12.30
   2  -4  -1  413.36   11.70
   2  -4  -1  421.86   12.00
   2  -4  -1  434.46   11.90
   2  -4  -1  403.46   11.80
  -1   4   0  362.96   10.30
  -1   4   0  372.26    9.90
  -1   4   0  312.17    9.00
  -1   4   0  358.26   10.70
  -1   4   0  393.76   11.00
  -1   4   0  374.46   10.50
   1  -4   0  374.86   10.80
   1  -4   0  362.16   10.50
   1  -4   0  381.26    9.00
   1  -4   0  364.16   11.00
   1  -4   0  355.36   10.50
   1  -4   0  372.16   10.90
   1  -4   0  376.56   10.30
   0   4  -1  371.76   10.80
   0   4  -1  361.36    9.30
   0   4  -1  360.76   10.40
   0   4  -1  356.66   10.30
   0   4  -1  347.97    9.50
   0   4  -1  349.17   10.60
   0  -4   1  368.86   10.70
   0  -4   1  351.96   10.80
   0  -4   1  359.66    9.40
   0  -4   1  362.86    9.50
   0  -4   1  359.76   10.30
   0  -4   1  344.47   10.40
   0  -4   1  355.06   10.40
   0  -4   1  361.96   10.40
   1   4  -2  368.46   10.70
   1   4  -2  353.06   10.20
   1   4  -2  340.57   10.40
   1   4  -2  359.76   10.80
   1   4  -2  338.27   10.30
   1   4  -2  349.07    8.80
  -1  -4   2  352.36   10.30
  -1  -4   2  346.57   10.50
  -1  -4   2  305.67   11.10
  -1  -4   2  355.86    8.60
  -1  -4   2  359.06   10.20
  -1  -4   2  351.76   10.30
  -1  -4   2  343.37   10.70
   2   4  -3   -0.10    1.60
   2   4  -3    1.80    1.30
   2   4  -3    2.30    1.60
   2   4  -3   -0.20    1.30
   2   4  -3    3.00    0.80
   2   4  -3    2.20    1.20
   2   4  -3    2.60    0.80
   2   4  -3    2.90    1.40
  -2  -4   3    1.30    1.50
  -2  -4   3    1.30    2.20
  -2  -4   3    1.10    2.30
  -2  -4   3   -0.50    1.30
  -2  -4   3    0.00    1.20
  -2  -4   3    0.70    1.30
   3   4  -4  775.82   21.00
   3   4  -4  755.92   18.00
   3   4  -4  780.22   20.50
   3   4  -4  761.32   20.50
   3   4  -4  761.52   19.90
   3   4  -4  805.52   20.90
   3   4  -4  775.82   20.20
   3   4  -4  783.42   18.20
  -3  -4   4  761.22   20.30
  -3  -4   4  760.32   20.40
  -3  -4   4  760.12   20.40
  -3  -4   4  785.02   21.00
  -3  -4   4  772.42   20.60
  -3  -4   4  796.92   20.10
   4   4  -5    2.00    2.00
   4   4  -5   -0.40    2.30
   4   4  -5    2.80    1.20
   4   4  -5    4.10    2.20
   4   4  -5    0.10    1.90
   4   4  -5    4.10    1.40
   4   4  -5    0.40    2.70
   4   4  -5    2.90    1.70
  -4  -4   5    1.20    1.90
  -4  -4   5    4.10    1.90
  -4  -4   5    3.00    2.00
  -4  -4   5    9.50    2.70
  -4  -4   5    2.10    2.00
   5   4  -6 2397.06   55.49
   5   4  -6 2308.97   55.19
   5   4  -6 2330.07   53.49
   5   4  -6 2335.87   55.29
   5   4  -6 2363.26   55.09
   5   4  -6 2372.36   56.49
   5   4  -6 2330.57   52.39
   5   4  -6 2354.86   52.49
  -5  -4   6 2327.97   55.79
  -5  -4   6 2389.76   57.09
  -5  -4   6 2381.56   55.89
  -5  -4   6 2368.96   53.99
  -5  -4   6 2397.26   55.59
   6   4  -7    7.00    3.00
   6   4  -7    2.20    3.60
   6   4  -7    9.10    2.60
   6   4  -7    2.30    4.00
   6   4  -7    5.60    3.00
   6   4  -7    8.60    5.10
   6   4  -7    2.60    3.40
  -6  -4   7    3.50    3.80
  -6  -4   7    7.80    3.20
  -6  -4   7    6.80    3.00
  -6  -4   7    6.20    3.10
  -6  -4   7    2.70    4.60
   7   4  -8  394.96   16.50
   7   4  -8  393.26   16.70
   7   4  -8  377.96   13.20
   7   4  -8  410.66   18.60
   7   4  -8  406.16   14.00
  -7  -4   8  411.06   15.30
  -7  -4   8  458.65   16.60
  -7  -4   8  395.86   16.90
  -7  -4   8  404.76   14.20
  -7  -4   8  371.96   17.50
   8   4  -9    6.60    6.80
  -8  -4   9    5.10    5.80
  -8  -4   9    2.80    6.90
  -8  -4   9   -0.30    5.10
  -8   5   7   -3.40    4.80
  -8   5   7   -4.80    4.30
   8  -5  -7   -5.20    5.00
   8  -5  -7   -1.60    5.00
  -7   5   6   68.39    7.60
  -7   5   6   61.29    4.90
  -7   5   6   61.39    7.30
   7  -5  -6   52.59    6.30
   7  -5  -6   54.99    6.70
   7  -5  -6   71.99    6.10
   7  -5  -6   65.29    7.80
  -6   5   5  220.98   13.60
  -6   5   5  211.98   10.70
  -6   5   5  214.88    8.20
  -6   5   5  214.48    9.70
   6  -5  -5  215.28   10.50
   6  -5  -5  209.38   10.20
   6  -5  -5  198.18   10.20
   6  -5  -5  187.68    9.60
   6  -5  -5  201.68   10.30
   6  -5  -5  214.28    8.60
  -5   5   4  504.15   16.20
  -5   5   4  450.65   15.00
  -5   5   4  473.85   13.90
  -5   5   4  499.85   16.20
   5  -5  -4  465.55   15.00
   5  -5  -4  488.15   15.70
   5  -5  -4  496.15   15.30
   5  -5  -4  485.35   15.60
   5  -5  -4  473.65   14.20
   5  -5  -4  488.25   16.20
   5  -5  -4  464.15   17.40
  -4   5   3   71.49    4.80
  -4   5   3   64.89    5.30
  -4   5   3   73.99    5.50
  -4   5   3   69.69    4.50
   4  -5  -3   67.99    5.40
   4  -5  -3   73.39    5.10
   4  -5  -3   71.69    5.30
   4  -5  -3   74.79    5.50
   4  -5  -3   73.99    5.30
   4  -5  -3   80.29    5.40
  -3   5   2  558.64   16.40
  -3   5   2  572.94   15.80
  -3   5   2  540.85   15.50
  -3   5   2  540.55   15.30
   3  -5  -2  572.24   15.60
   3  -5  -2  567.04   15.80
   3  -5  -2  544.05   15.90
   3  -5  -2  546.35   15.50
   3  -5  -2  544.25   16.20
   3  -5  -2  558.64   16.40
  -2   5   1   68.49    4.60
  -2   5   1   65.89    4.10
  -2   5   1   65.49    4.50
  -2   5   1   59.99    3.90
  -2   5   1   61.49    4.10
   2  -5  -1   57.29    4.10
   2  -5  -1   62.09    4.30
   2  -5  -1   57.99    4.00
   2  -5  -1   59.29    4.40
   2  -5  -1   69.89    4.50
   2  -5  -1   65.19    4.10
  -1   5   0 2824.92   63.09
  -1   5   0 2800.22   61.29
  -1   5   0 2765.62   59.89
  -1   5   0 2801.42   62.19
  -1   5   0 2789.02   62.89
   1  -5   0 2748.72   62.69
   1  -5   0 2792.62   62.09
   1  -5   0 2843.22   63.49
   1  -5   0 2892.81   63.49
   1  -5   0 2862.11   62.79
   1  -5   0 2790.52   63.59
   1  -5   0 2822.62   60.49
   0   5  -1    1.90    1.80
   0   5  -1   -0.80    1.60
   0   5  -1   -0.50    1.10
   0   5  -1    1.00    1.00
   0   5  -1    0.60    1.40
   0   5  -1    1.90    1.10
   0  -5   1    0.50    1.20
   0  -5   1    0.10    1.40
   0  -5   1   -1.20    1.50
   0  -5   1    1.40    1.50
   0  -5   1    0.80    1.50
   0  -5   1    0.10    1.30
   0  -5   1    1.80    1.20
   1   5  -2 1759.62   40.00
   1   5  -2 1725.53   40.50
   1   5  -2 1696.23   40.00
   1   5  -2 1695.23   37.30
   1   5  -2 1745.63   40.60
   1   5  -2 1677.53   39.40
  -1  -5   2 1708.63   40.80
  -1  -5   2 1790.42   41.10
  -1  -5   2 1708.03   41.20
  -1  -5   2 1750.52   38.00
  -1  -5   2 1737.73   40.00
  -1  -5   2 1779.02   40.60
   2   5  -3   11.50    1.50
   2   5  -3   10.20    2.10
   2   5  -3   16.10    3.00
   2   5  -3   13.60    2.50
   2   5  -3   13.10    2.40
   2   5  -3   17.20    2.60
   2   5  -3   16.80    1.50
  -2  -5   3   19.40    2.80
  -2  -5   3   16.80    2.90
  -2  -5   3   13.70    2.60
  -2  -5   3   12.60    2.30
  -2  -5   3   10.40    2.50
   3   5  -4 1633.84   40.40
   3   5  -4 1738.73   40.20
   3   5  -4 1643.94   40.00
   3   5  -4 1686.43   36.60
   3   5  -4 1677.93   36.40
   3   5  -4 1672.23   40.70
   3   5  -4 1708.03   42.50
   3   5  -4 1683.83   40.10
  -3  -5   4 1663.43   40.70
  -3  -5   4 1737.03   40.70
  -3  -5   4 1671.23   41.00
  -3  -5   4 1734.43   40.60
  -3  -5   4 1726.13   41.30
  -3  -5   4 1674.03   40.60
   4   5  -5  577.94   17.80
   4   5  -5  563.94   13.90
   4   5  -5  592.84   17.80
   4   5  -5  568.54   17.60
   4   5  -5  572.64   18.10
   4   5  -5  589.94   14.20
   4   5  -5  583.34   16.90
   4   5  -5  592.24   17.50
  -4  -5   5  572.34   17.40
  -4  -5   5  581.44   17.50
  -4  -5   5  566.54   17.60
  -4  -5   5  558.04   17.40
  -4  -5   5  586.04   17.00
  -4  -5   5  581.84   18.30
   5   5  -6   -3.60    3.50
   5   5  -6    0.30    2.90
   5   5  -6    6.10    2.50
   5   5  -6    2.60    1.70
   5   5  -6    3.20    3.30
   5   5  -6    3.10    3.00
   5   5  -6    0.70    1.90
   5   5  -6   -1.40    3.40
  -5  -5   6    2.30    2.50
  -5  -5   6    2.90    3.70
  -5  -5   6    0.00    3.00
  -5  -5   6    5.30    2.90
  -5  -5   6   -2.10    2.90
   6   5  -7   24.50    5.90
   6   5  -7   34.20    3.80
   6   5  -7   29.10    3.30
   6   5  -7   28.40    6.70
   6   5  -7   25.90    5.00
   6   5  -7   20.20    4.40
  -6  -5   7   23.60    4.60
  -6  -5   7   21.70    5.10
  -6  -5   7   37.60    5.10
  -6  -5   7   32.10    4.80
  -6  -5   7   27.40    5.80
   7   5  -8   35.30    6.40
   7   5  -8   33.50    7.00
  -7  -5   8   35.50    6.00
  -7  -5   8   37.00    6.30
  -7  -5   8   33.50    7.10
  -7   6   6  407.96   15.50
  -7   6   6  381.26   16.60
  -7   6   6  416.66   13.20
   7  -6  -6  430.26   16.70
   7  -6  -6  410.86   17.60
  -6   6   5   -1.80    3.90
  -6   6   5    1.40    3.50
  -6   6   5    4.20    2.80
  -6   6   5   -3.30    2.90
   6  -6  -5    2.90    3.70
   6  -6  -5    2.30    4.00
   6  -6  -5   -3.60    3.20
   6  -6  -5    0.00    4.20
  -5   6   4  678.23   21.40
  -5   6   4  693.33   20.30
  -5   6   4  699.43   20.10
  -5   6   4  701.43   19.50
  -5   6   4  732.33   21.90
   5  -6  -4  700.03   21.20
   5  -6  -4  717.63   21.40
   5  -6  -4  720.33   20.00
   5  -6  -4  699.63   20.50
   5  -6  -4  675.13   20.50
   5  -6  -4  661.93   21.10
  -4   6   3   97.29    6.60
  -4   6   3   92.79    6.90
  -4   6   3   95.59    5.90
  -4   6   3   93.09    5.70
  -4   6   3   87.59    6.40
   4  -6  -3   88.49    6.70
   4  -6  -3   88.49    6.50
   4  -6  -3   83.29    6.40
   4  -6  -3   94.19    6.30
   4  -6  -3   99.49    6.40
   4  -6  -3  100.09    7.20
  -3   6   2  737.83   21.10
  -3   6   2  742.83   19.80
  -3   6   2  716.33   20.10
  -3   6   2  716.23   19.90
  -3   6   2  746.03   20.10
   3  -6  -2  765.02   21.40
   3  -6  -2  754.62   20.20
   3  -6  -2  733.53   20.40
   3  -6  -2  715.53   19.90
   3  -6  -2  739.33   21.10
   3  -6  -2  720.53   20.30
  -2   6   1  368.46   12.40
  -2   6   1  346.47   11.80
  -2   6   1  343.47   11.20
  -2   6   1  340.27   11.30
  -2   6   1  353.96   11.00
   2  -6  -1  367.66   11.70
   2  -6  -1  342.57   11.30
   2  -6  -1  362.46   12.30
   2  -6  -1  350.26   11.50
   2  -6  -1  358.86   12.50
   2  -6  -1  361.96   12.20
  -1   6   0  116.39    5.80
  -1   6   0  121.69    6.80
  -1   6   0  121.49    5.20
  -1   6   0  117.79    4.00
  -1   6   0  111.89    6.00
   1  -6   0  121.19    6.20
   1  -6   0  124.19    6.60
   1  -6   0  124.09    6.60
   1  -6   0  122.99    4.10
   1  -6   0  124.79    6.30
   1  -6   0  120.99    5.40
   1  -6   0  117.79    6.20
   0   6  -1  263.27    7.60
   0   6  -1  261.97    8.10
   0   6  -1  265.87   10.10
   0   6  -1  250.37    9.10
   0   6  -1  251.77    9.80
   0   6  -1  245.98    9.40
   0  -6   1  264.37    9.80
   0  -6   1  258.07    9.80
   0  -6   1  254.57   10.00
   0  -6   1  257.97    7.80
   0  -6   1  265.37    9.50
   0  -6   1  266.87    8.20
   0  -6   1  252.67    9.40
   0  -6   1  272.97   10.00
   1   6  -2   43.10    3.60
   1   6  -2   34.60    3.90
   1   6  -2   45.60    4.20
   1   6  -2   48.10    4.20
   1   6  -2   43.00    2.30
   1   6  -2   47.20    5.00
  -1  -6   2   45.00    4.90
  -1  -6   2   41.70    2.30
  -1  -6   2   46.50    4.40
  -1  -6   2   47.20    4.00
  -1  -6   2   47.60    4.40
  -1  -6   2   49.90    4.80
  -1  -6   2   44.80    4.50
  -1  -6   2   46.70    4.50
   2   6  -3   20.00    3.00
   2   6  -3   26.40    3.60
   2   6  -3   34.30    4.20
   2   6  -3   29.20    4.10
   2   6  -3   23.90    3.80
  -2  -6   3   30.40    4.10
  -2  -6   3   29.40    4.10
  -2  -6   3   31.70    4.10
  -2  -6   3   28.70    3.80
  -2  -6   3   25.60    3.40
  -2  -6   3   29.10    3.70
   3   6  -4 1186.38   30.90
   3   6  -4 1194.38   30.60
   3   6  -4 1148.59   30.90
   3   6  -4 1185.78   30.50
   3   6  -4 1221.68   30.80
  -3  -6   4 1175.98   31.30
  -3  -6   4 1228.68   31.30
  -3  -6   4 1235.58   31.60
  -3  -6   4 1233.88   31.40
  -3  -6   4 1199.68   31.80
  -3  -6   4 1206.58   31.10
   4   6  -5   42.70    5.60
   4   6  -5   48.40    5.70
   4   6  -5   53.99    6.40
   4   6  -5   49.90    5.80
   4   6  -5   47.80    6.00
  -4  -6   5   60.59    6.30
  -4  -6   5   50.99    6.90
  -4  -6   5   46.50    5.90
  -4  -6   5   58.59    6.30
  -4  -6   5   60.69    6.60
   5   6  -6  613.24   18.70
   5   6  -6  614.04   20.70
   5   6  -6  594.44   19.80
   5   6  -6  588.04   19.80
   5   6  -6  617.64   20.60
  -5  -6   6  624.94   20.50
  -5  -6   6  643.54   20.30
  -5  -6   6  613.64   20.80
  -5  -6   6  628.04   19.80
  -5  -6   6  617.14   19.80
   6   6  -7   30.00    6.40
   6   6  -7   25.60    5.40
  -6  -6   7   15.90    5.40
  -6  -6   7   11.70    7.10
  -6  -6   7   19.70    6.30
  -6  -6   7   23.70    5.60
  -6  -6   7   18.90    4.90
  -7   7   6   19.10    6.80
   7  -7  -6   17.20    6.80
   7  -7  -6   18.70    6.70
  -6   7   5  215.78   10.00
  -6   7   5  227.88   12.80
  -6   7   5  217.78   11.20
   6  -7  -5  223.38   12.70
   6  -7  -5  215.48   12.70
   6  -7  -5  227.98   12.80
  -5   7   4   12.30    3.60
  -5   7   4    9.90    4.20
  -5   7   4   16.80    4.90
  -5   7   4   21.00    4.00
   5  -7  -4   14.20    5.10
   5  -7  -4   17.80    4.30
   5  -7  -4    4.90    4.30
   5  -7  -4   13.60    4.20
  -4   7   3   17.10    4.40
  -4   7   3   23.00    4.40
  -4   7   3   19.60    4.20
  -4   7   3   21.70    4.10
  -4   7   3   15.80    3.10
   4  -7  -3   23.70    4.40
   4  -7  -3   23.40    4.50
   4  -7  -3   14.80    4.20
   4  -7  -3   18.30    4.10
  -3   7   2  932.21   24.20
  -3   7   2  815.82   29.10
  -3   7   2  922.81   24.20
   3  -7  -2  941.41   25.00
   3  -7  -2  906.21   24.70
   3  -7  -2  912.41   24.70
   3  -7  -2  925.71   26.10
   3  -7  -2  931.01   26.40
   3  -7  -2  929.61   25.60
  -2   7   1  476.05   15.00
  -2   7   1  505.75   14.50
  -2   7   1  495.55   14.90
  -2   7   1  439.66   20.90
  -2   7   1  494.05   16.40
   2  -7  -1  503.95   16.40
   2  -7  -1  485.85   14.80
   2  -7  -1  480.55   15.30
   2  -7  -1  502.95   15.50
   2  -7  -1  508.55   16.40
   2  -7  -1  506.35   16.50
  -1   7   0  662.83   21.30
  -1   7   0  737.63   20.30
  -1   7   0  736.23   16.90
  -1   7   0  735.03   21.30
  -1   7   0  759.62   18.70
  -1   7   0  699.43   21.20
   1  -7   0  754.22   21.50
   1  -7   0  725.23   20.40
   1  -7   0  744.53   19.30
   1  -7   0  744.93   21.90
   1  -7   0  737.53   20.70
   1  -7   0  760.52   17.30
   1  -7   0  738.63   21.50
   0   7  -1  107.29    6.60
   0   7  -1  105.79    7.50
   0   7  -1  110.69    4.70
   0   7  -1  108.39    5.00
   0   7  -1  101.09    6.30
   0  -7   1  112.69    6.80
   0  -7   1  102.69    6.60
   0  -7   1  104.49    4.70
   0  -7   1  110.39    7.20
   0  -7   1  107.79    5.20
   0  -7   1  107.29    7.10
   0  -7   1   92.99    6.80
   0  -7   1   98.19    6.60
   1   7  -2 1887.61   44.60
   1   7  -2 1812.52   43.40
   1   7  -2 1942.71   45.80
   1   7  -2 1825.52   44.60
   1   7  -2 1849.61   45.50
  -1  -7   2 1874.11   45.10
  -1  -7   2 1854.21   46.10
  -1  -7   2 1857.11   44.90
  -1  -7   2 1957.50   44.10
  -1  -7   2 1925.41   45.80
  -1  -7   2 1869.31   45.80
  -1  -7   2 1842.52   45.90
   2   7  -3   20.00    3.60
   2   7  -3   21.90    4.50
   2   7  -3   23.20    3.50
   2   7  -3   15.00    3.70
   2   7  -3   24.70    4.60
  -2  -7   3   25.10    4.50
  -2  -7   3   29.30    4.60
  -2  -7   3   15.30    4.50
  -2  -7   3   23.70    4.20
  -2  -7   3   27.70    4.00
  -2  -7   3   36.70    5.20
  -2  -7   3   27.60    4.50
   3   7  -4  150.48    8.60
   3   7  -4  131.49   12.00
   3   7  -4  141.09    9.80
   3   7  -4  148.39    9.40
   3   7  -4  157.08    8.80
  -3  -7   4  155.18    9.50
  -3  -7   4  145.19    8.80
  -3  -7   4  159.68    9.20
  -3  -7   4  160.38    9.10
  -3  -7   4  140.59    9.20
  -3  -7   4  155.58    9.50
   4   7  -5  232.08   11.00
   4   7  -5  237.58   11.70
   4   7  -5  243.68   11.60
   4   7  -5  236.08   12.80
  -4  -7   5  245.58   11.80
  -4  -7   5  241.78   11.60
  -4  -7   5  247.08   12.80
  -4  -7   5  241.68   12.50
   5   7  -6   91.99    9.50
   5   7  -6   89.79    9.80
   5   7  -6   97.19    8.30
  -5  -7   6  101.79   10.40
  -5  -7   6   84.99    9.00
  -5  -7   6   91.39    9.40
   6   7  -7   63.09    8.60
   6   7  -7   70.39    8.40
  -6  -7   7   64.59    7.90
  -6  -7   7   71.89    8.70
  -6   8   5   16.80    5.20
   6  -8  -5   -1.80    6.80
   6  -8  -5   15.20    6.30
  -5   8   4  386.16   15.00
  -5   8   4  395.06   17.40
  -5   8   4  419.96   15.00
   5  -8  -4  418.66   17.10
   5  -8  -4  406.16   17.00
  -4   8   3   47.60    5.50
  -4   8   3   54.99    6.60
  -4   8   3   39.90    6.20
   4  -8  -3   49.60    6.20
   4  -8  -3   39.40    6.00
  -3   8   2  188.38    9.80
  -3   8   2  181.08    8.90
  -3   8   2  171.68    9.30
  -3   8   2  184.88    9.80
   3  -8  -2  188.38   10.20
   3  -8  -2  200.48   11.10
   3  -8  -2  191.48    9.60
  -2   8   1  315.47   11.70
  -2   8   1  313.47   11.40
  -2   8   1  313.67   12.30
  -2   8   1  300.87   12.60
   2  -8  -1  310.17   13.00
   2  -8  -1  298.77   12.20
   2  -8  -1  303.87   11.20
  -1   8   0   96.99    6.70
  -1   8   0  103.19    7.60
  -1   8   0   97.29    7.60
   1  -8   0  100.59    7.70
   1  -8   0  105.09    8.00
   1  -8   0  103.39    5.90
   1  -8   0  113.09    8.90
   1  -8   0   85.49    7.30
   0   8  -1  298.37   12.20
   0   8  -1  277.47   11.10
   0   8  -1  273.07    8.40
   0   8  -1  290.17   15.30
   0   8  -1  277.37    9.30
   0  -8   1  269.87   11.60
   0  -8   1  283.07    9.40
   0  -8   1  277.67   14.80
   0  -8   1  286.17   12.10
   0  -8   1  270.07   12.20
   0  -8   1  264.57   12.20
   0  -8   1  275.67    8.40
   1   8  -2   18.80    3.80
   1   8  -2    9.50    4.70
   1   8  -2   18.60    3.80
   1   8  -2   22.40    3.50
  -1  -8   2   16.50    4.10
  -1  -8   2   24.70    4.60
  -1  -8   2   12.20    4.50
  -1  -8   2   18.70    3.80
  -1  -8   2   18.30    4.50
   2   8  -3  106.29    8.20
   2   8  -3  121.29    9.40
   2   8  -3  111.39    7.90
   2   8  -3  117.39    7.50
  -2  -8   3  113.89    8.50
  -2  -8   3  115.89    8.30
  -2  -8   3  110.39    8.80
   3   8  -4  393.86   15.10
   3   8  -4  400.16   15.30
   3   8  -4  389.06   15.10
  -3  -8   4  363.66   15.20
  -3  -8   4  399.76   15.70
  -3  -8   4  387.66   15.90
  -3  -8   4  381.16   15.60
   4   8  -5    7.00    4.30
   4   8  -5   -0.20    4.70
   4   8  -5   -2.50    4.20
  -4  -8   5    6.40    4.70
  -4  -8   5    7.60    4.70
   5   8  -6  538.15   21.20
   5   8  -6  549.95   21.00
   5   8  -6  545.25   20.10
  -5  -8   6  558.54   21.30
  -5  -8   6  543.85   20.70
  -4   9   3  397.66   15.50
  -4   9   3  449.46   17.30
   4  -9  -3  439.36   19.00
   4  -9  -3  454.15   17.40
  -3   9   2  519.25   19.10
  -3   9   2  558.14   22.70
  -3   9   2  519.75   17.60
   3  -9  -2  525.45   20.20
   3  -9  -2  534.85   17.80
  -2   9   1   14.00    4.30
  -2   9   1   12.10    4.30
   2  -9  -1   14.40    3.70
   2  -9  -1   23.10    5.60
  -1   9   0  259.67   11.50
  -1   9   0  252.57   12.80
   1  -9   0  280.17   13.60
   1  -9   0  245.08   13.30
   1  -9   0  264.67    9.80
   0   9  -1   62.09    7.00
   0   9  -1   61.09    7.00
   0   9  -1   57.09    5.30
   0  -9   1   51.89    6.40
   0  -9   1   53.99    6.80
   1   9  -2  727.03   23.60
   1   9  -2  735.03   20.70
   1   9  -2  718.73   22.10
  -1  -9   2  766.92   22.00
  -1  -9   2  729.03   24.30
  -1  -9   2  712.53   23.70
   2   9  -3  202.58   10.90
   2   9  -3  195.78   11.70
   2   9  -3  187.28   10.30
  -2  -9   3  208.18   11.90
  -2  -9   3  194.28   12.10
  -2  -9   3  206.68   12.90
   3   9  -4  116.99   10.10
   3   9  -4  123.79   10.60
   3   9  -4  123.09   10.50
  -3  -9   4  126.59   11.60
  -3  -9   4  125.49   11.60
   1 -10   0   37.80    7.10
   0  10  -1  169.18   15.10
   0 -10   1  135.79   12.40
  -4  -9   2  216.38   12.70
  -4  -9   2  196.38   14.00
   4   9  -2  222.78   12.60
   4   9  -2  195.88   10.60
  -3  -9   1  130.49   11.20
  -3  -9   1  118.39   11.20
  -3  -9   1  147.19   11.00
   3   9  -1  133.89    8.00
   3   9  -1  132.89    9.90
   3   9  -1  139.39   11.00
  -2  -9   0   57.39    6.40
  -2  -9   0   64.09    8.60
  -2  -9   0   50.29    7.20
   2   9   0   64.19    8.50
   2   9   0   55.49    5.60
   2   9   0   49.40    5.70
   2   9   0   48.10    5.80
  -1  -9  -1  255.67   13.30
  -1  -9  -1  268.97   13.50
   1   9   1  270.07   13.30
   1   9   1  286.37   10.70
   1   9   1  284.17   10.20
   0  -9  -2   19.10    5.30
   0  -9  -2   24.80    3.50
   0  -9  -2   21.10    3.50
   0  -9  -2   24.90    5.80
   0   9   2   23.30    4.90
   0   9   2   25.50    4.00
   0   9   2   18.20    3.10
   1  -9  -3  225.48   10.20
   1  -9  -3  237.18   13.10
   1  -9  -3  206.88   12.80
  -1   9   3  227.18    8.50
  -1   9   3  230.48    8.90
  -1   9   3  235.78   12.20
   2  -9  -4   53.09    7.50
   2  -9  -4   79.29    8.60
  -2   9   4   73.99    6.00
  -2   9   4   57.19    5.20
  -2   9   4   68.49    8.80
  -6  -8   4  184.48   11.60
  -6  -8   4  164.18   13.40
   6   8  -4  152.38   10.70
   6   8  -4  140.19   12.60
  -5  -8   3   42.50    5.90
  -5  -8   3   42.50    6.60
   5   8  -3   38.60    5.90
   5   8  -3   31.70    5.00
  -4  -8   2   29.30    5.00
  -4  -8   2   29.20    6.80
  -4  -8   2   33.10    5.60
  -4  -8   2   19.00    5.60
   4   8  -2   24.10    4.90
   4   8  -2   24.60    9.20
   4   8  -2   23.80    5.00
   4   8  -2   21.10    3.90
  -3  -8   1  224.18   10.20
  -3  -8   1  227.98   11.30
  -3  -8   1  231.18   11.70
  -3  -8   1  227.18   11.10
   3   8  -1  221.18    9.00
   3   8  -1  226.28   11.20
   3   8  -1  224.28   12.10
   3   8  -1  211.28   11.70
   3   8  -1  216.28    9.90
  -2  -8   0 1564.34   40.10
  -2  -8   0 1580.54   37.50
  -2  -8   0 1631.04   38.80
  -2  -8   0 1527.05   41.10
   2   8   0 1556.54   37.90
   2   8   0 1450.15   38.60
   2   8   0 1549.14   36.30
   2   8   0 1540.35   39.80
   2   8   0 1539.95   36.70
  -1  -8  -1   27.10    4.60
  -1  -8  -1   21.10    3.90
  -1  -8  -1   20.50    3.80
  -1  -8  -1   20.30    3.50
   1   8   1   20.30    3.30
   1   8   1   14.80    5.70
   1   8   1   24.50    3.10
   1   8   1   16.30    3.20
   1   8   1   23.30    4.20
   0  -8  -2  411.96   11.90
   0  -8  -2  383.66   15.50
   0  -8  -2  399.06   11.80
   0  -8  -2  394.56   11.90
   0  -8  -2  397.36   12.20
   0  -8  -2  401.06   15.20
   0   8   2  389.96   14.50
   0   8   2  389.16   11.30
   0   8   2  381.56   11.60
   1  -8  -3    2.00    3.50
   1  -8  -3   -3.20    3.40
   1  -8  -3    7.60    3.10
   1  -8  -3    3.10    3.10
  -1   8   3    4.80    2.40
  -1   8   3    3.20    3.00
  -1   8   3    3.90    2.00
   2  -8  -4  743.73   19.10
   2  -8  -4  748.33   21.40
   2  -8  -4  687.63   22.00
   2  -8  -4  727.63   23.30
  -2   8   4  702.63   18.10
  -2   8   4  731.23   21.70
  -2   8   4  726.53   18.40
   3  -8  -5  293.67   10.80
   3  -8  -5  279.37   12.70
   3  -8  -5  251.57   13.40
   3  -8  -5  236.28   12.60
  -3   8   5  264.07    8.90
  -3   8   5  278.17    9.40
  -3   8   5  265.37   11.80
   4  -8  -6    3.30    5.30
   4  -8  -6   14.70    5.60
  -4   8   6   12.80    4.70
  -4   8   6   13.40    3.40
  -7  -7   5   24.20    5.30
  -7  -7   5   42.70    7.30
   7   7  -5   22.80    6.80
   7   7  -5   41.20    6.70
  -6  -7   4  705.23   23.80
  -6  -7   4  707.43   21.10
   6   7  -4  659.23   20.90
   6   7  -4  664.13   20.80
   6   7  -4  672.43   22.90
  -5  -7   3   16.70    4.40
  -5  -7   3   20.70    4.20
  -5  -7   3   15.50    4.50
   5   7  -3   12.40    3.20
   5   7  -3   18.90    4.80
   5   7  -3   18.00    4.60
   5   7  -3   20.80    4.70
  -4  -7   2  447.76   14.60
  -4  -7   2  421.56   16.10
  -4  -7   2  445.86   14.90
  -4  -7   2  435.86   15.90
   4   7  -2  457.55   15.90
   4   7  -2  449.26   15.20
   4   7  -2  443.76   14.20
   4   7  -2  423.36   14.40
  -3  -7   1   88.29    5.90
  -3  -7   1  102.09    6.40
  -3  -7   1   82.79    7.00
  -3  -7   1   89.99    7.30
  -3  -7   1   99.39    6.80
  -3  -7   1  102.09    7.30
   3   7  -1   95.69    6.80
   3   7  -1   90.59    6.50
   3   7  -1   93.49    6.10
   3   7  -1   88.39    7.20
   3   7  -1   89.29    5.40
  -2  -7   0   35.80    4.00
  -2  -7   0   36.90    4.70
  -2  -7   0   43.10    4.90
  -2  -7   0   38.80    4.90
  -2  -7   0   46.60    5.60
  -2  -7   0   37.90    4.40
  -2  -7   0   39.20    4.60
   2   7   0   40.30    4.80
   2   7   0   33.10    4.40
   2   7   0   33.40    3.50
   2   7   0   34.00    3.80
   2   7   0   41.70    5.10
  -1  -7  -1  382.76   13.60
  -1  -7  -1  346.17   13.40
  -1  -7  -1  364.16   10.90
  -1  -7  -1  346.17   13.40
  -1  -7  -1  365.16   10.80
  -1  -7  -1  310.77   12.80
  -1  -7  -1  370.46    9.50
  -1  -7  -1  374.16    9.60
  -1  -7  -1  376.06   13.20
   1   7   1  362.96   11.00
   1   7   1  372.76   13.40
   1   7   1  355.16   10.50
   1   7   1  365.76   11.60
   1   7   1  366.06   13.10
   0  -7  -2    5.20    2.60
   0  -7  -2    7.80    2.10
   0  -7  -2    7.10    2.20
   0  -7  -2    9.50    3.40
   0  -7  -2    9.10    2.40
   0  -7  -2    9.00    3.00
   0  -7  -2    8.50    2.10
   0  -7  -2    6.10    3.10
   0   7   2    7.10    1.70
   0   7   2    8.80    3.60
   0   7   2    7.20    2.00
   1  -7  -3  269.97   11.40
   1  -7  -3  275.37   11.20
   1  -7  -3  277.47    8.00
   1  -7  -3  269.97    8.00
   1  -7  -3  259.17   11.50
   1  -7  -3  242.98    8.50
   1  -7  -3  275.27    9.20
   1  -7  -3  275.67    9.70
  -1   7   3  268.67    8.20
  -1   7   3  278.77   10.90
  -1   7   3  266.47    8.40
   2  -7  -4  163.98    6.80
   2  -7  -4  165.68    8.20
   2  -7  -4  159.38    9.10
   2  -7  -4  171.98    8.60
  -2   7   4  160.08    8.00
  -2   7   4  158.88    6.20
  -2   7   4  161.78    6.00
   3  -7  -5   33.90    5.00
   3  -7  -5   43.20    5.40
   3  -7  -5   47.70    5.40
   3  -7  -5   46.50    6.10
  -3   7   5   49.60    5.30
  -3   7   5   47.30    4.20
  -3   7   5   39.20    3.70
   4  -7  -6  565.04   19.30
   4  -7  -6  533.65   17.10
   4  -7  -6  550.44   19.90
   4  -7  -6  564.04   16.40
  -4   7   6  526.75   15.00
  -4   7   6  555.84   16.60
  -4   7   6  552.94   15.30
   5  -7  -7    0.30    5.40
   5  -7  -7    1.50    5.20
  -5   7   7    0.20    5.00
  -5   7   7    1.90    3.30
  -5   7   7    3.10    4.20
  -8  -6   6  196.08   11.90
  -8  -6   6  189.38   10.60
  -8  -6   6  184.98   14.00
   8   6  -6  184.68   13.30
  -7  -6   5    2.90    3.50
  -7  -6   5   -2.30    4.80
   7   6  -5    4.60    5.20
   7   6  -5    4.90    4.30
   7   6  -5    1.30    4.30
  -6  -6   4   80.49    6.20
  -6  -6   4   80.39    8.40
  -6  -6   4   73.39    7.70
   6   6  -4   69.79    7.50
   6   6  -4   85.49    8.50
   6   6  -4   73.69    7.30
   6   6  -4   74.29    7.20
  -5  -6   3  534.25   17.80
  -5  -6   3  502.05   16.10
  -5  -6   3  495.75   17.00
  -5  -6   3  514.65   15.60
  -5  -6   3  503.55   16.10
  -5  -6   3  522.05   18.70
   5   6  -3  526.35   15.90
   5   6  -3  509.55   17.80
   5   6  -3  547.55   16.30
   5   6  -3  507.45   17.60
  -4  -6   2  604.24   18.40
  -4  -6   2  588.34   16.80
  -4  -6   2  570.34   16.90
  -4  -6   2  586.14   18.10
  -4  -6   2  593.94   16.90
  -4  -6   2  553.94   18.40
   4   6  -2  575.84   16.90
   4   6  -2  606.54   18.70
   4   6  -2  592.74   16.90
   4   6  -2  606.44   17.20
  -3  -6   1   22.90    3.40
  -3  -6   1   26.50    3.20
  -3  -6   1   27.60    3.40
  -3  -6   1   37.00    4.40
  -3  -6   1   24.10    3.50
  -3  -6   1   24.40    3.70
   3   6  -1   30.40    3.90
   3   6  -1   28.80    3.80
   3   6  -1   21.70    3.10
   3   6  -1   23.70    3.90
   3   6  -1   25.50    3.00
  -2  -6   0 1832.82   41.50
  -2  -6   0 1774.42   44.30
  -2  -6   0 1881.61   43.00
  -2  -6   0 1855.71   44.00
  -2  -6   0 1803.02   43.20
   2   6   0 1828.02   41.30
   2   6   0 1830.72   41.50
   2   6   0 1749.32   43.70
   2   6   0 1908.61   43.10
   2   6   0 1807.62   43.10
  -1  -6  -1  327.07    8.80
  -1  -6  -1  330.87    9.60
  -1  -6  -1  332.37   10.40
  -1  -6  -1  339.67    9.60
  -1  -6  -1  334.67   11.90
  -1  -6  -1  303.87   11.10
  -1  -6  -1  328.37    8.80
  -1  -6  -1  328.57   11.50
  -1  -6  -1  336.87   12.00
   1   6   1  316.87   11.30
   1   6   1  330.67   11.30
   1   6   1  332.07   10.50
   1   6   1  324.37    9.20
   1   6   1  318.77    9.40
   0  -6  -2  655.63   19.50
   0  -6  -2  686.73   19.00
   0  -6  -2  671.43   17.10
   0  -6  -2  686.93   17.10
   0  -6  -2  664.23   16.50
   0  -6  -2  677.33   19.60
   0  -6  -2  657.13   19.10
   0  -6  -2  671.73   16.40
   0   6   2  659.73   16.00
   0   6   2  663.03   16.20
   0   6   2  665.13   18.80
   1  -6  -3  481.05   12.50
   1  -6  -3  462.55   15.10
   1  -6  -3  486.55   14.60
   1  -6  -3  484.85   12.40
   1  -6  -3  490.65   12.60
   1  -6  -3  479.95   15.50
   1  -6  -3  472.35   13.90
   1  -6  -3  474.45   12.50
  -1   6   3  474.65   12.00
  -1   6   3  466.35   14.30
  -1   6   3  457.95   11.80
   2  -6  -4 1773.52   38.40
   2  -6  -4 1797.32   39.10
   2  -6  -4 1764.72   39.10
   2  -6  -4 1461.05   43.50
   2  -6  -4 1770.72   41.20
   2  -6  -4 1777.02   43.20
   2  -6  -4 1793.32   41.70
   2  -6  -4 1752.82   38.40
  -2   6   4 1762.02   39.30
  -2   6   4 1760.02   41.60
   3  -6  -5    6.20    1.40
   3  -6  -5    8.60    3.30
   3  -6  -5    3.90    3.40
   3  -6  -5    2.20    2.30
   3  -6  -5    3.90    2.90
   3  -6  -5    7.60    1.50
   3  -6  -5    2.20    2.50
   3  -6  -5    7.40    2.30
   3  -6  -5   -1.30    2.60
  -3   6   5    6.60    1.90
  -3   6   5   -0.70    2.80
  -3   6   5    5.60    1.80
  -3   6   5    7.20    2.20
   4  -6  -6   68.39    6.70
   4  -6  -6   62.49    3.70
   4  -6  -6   64.79    5.90
   4  -6  -6   74.39    7.40
   4  -6  -6   63.69    5.50
  -4   6   6   58.79    6.70
  -4   6   6   62.59    4.80
  -4   6   6   66.69    5.10
  -4   6   6   74.59    4.70
   5  -6  -7  319.77   10.90
   5  -6  -7  320.07   14.20
   5  -6  -7  328.47    9.00
   5  -6  -7  310.17   14.40
  -5   6   7  317.97   11.00
  -5   6   7  318.67   14.30
  -5   6   7  314.97   11.00
   6  -6  -8   -0.80    5.50
   6  -6  -8   -1.50    5.50
  -6   6   8    7.50    5.30
  -6   6   8   -0.80    3.30
  -8  -5   6  515.95   17.60
  -8  -5   6  510.65   16.20
  -8  -5   6  489.75   19.80
   8   5  -6  524.35   19.30
   8   5  -6  505.75   19.90
   8   5  -6  484.35   24.40
  -7  -5   5   12.90    5.60
  -7  -5   5   24.20    3.70
  -7  -5   5   27.90    4.30
  -7  -5   5   33.60    5.80
  -7  -5   5   26.50    4.80
  -7  -5   5   17.70    4.70
   7   5  -5   26.60    4.70
   7   5  -5   27.70    4.70
   7   5  -5   30.00    7.20
   7   5  -5   29.50    5.20
   7   5  -5   25.10    3.10
  -6  -5   4 1258.97   32.70
  -6  -5   4 1313.47   32.80
  -6  -5   4 1261.67   31.00
  -6  -5   4 1252.47   34.10
  -6  -5   4 1213.98   34.10
  -6  -5   4 1294.57   32.90
   6   5  -4 1237.08   33.40
   6   5  -4 1216.38   31.60
   6   5  -4 1191.68   32.80
   6   5  -4 1211.58   30.20
   6   5  -4 1256.87   31.90
  -5  -5   3   20.50    3.10
  -5  -5   3   19.90    3.80
  -5  -5   3   20.70    3.50
  -5  -5   3   19.50    4.60
  -5  -5   3   18.40    3.40
  -5  -5   3   30.00    4.10
   5   5  -3   22.70    3.40
   5   5  -3   23.30    3.60
   5   5  -3   19.60    3.10
   5   5  -3   18.30    3.40
   5   5  -3   19.40    3.60
  -4  -5   2 1056.89   28.30
  -4  -5   2 1105.69   28.20
  -4  -5   2 1020.60   26.20
  -4  -5   2 1051.89   26.30
  -4  -5   2 1085.99   26.60
  -4  -5   2 1078.89   27.60
   4   5  -2 1033.50   26.20
   4   5  -2 1089.39   26.10
   4   5  -2 1111.29   28.10
   4   5  -2 1041.60   27.90
   4   5  -2 1025.20   26.10
  -3  -5   1  174.68    7.00
  -3  -5   1  180.18    6.70
  -3  -5   1  183.08    7.70
  -3  -5   1  172.28    7.90
  -3  -5   1  178.08    7.60
  -3  -5   1  169.88    6.70
   3   5  -1  160.38    6.70
   3   5  -1  174.08    6.40
   3   5  -1  171.78    7.60
   3   5  -1  167.68    7.50
   3   5  -1  157.28    7.70
  -2  -5   0  181.78    7.10
  -2  -5   0  191.98    7.40
  -2  -5   0  173.78    7.70
  -2  -5   0  186.78    6.20
  -2  -5   0  178.58    6.20
   2   5   0  176.08    7.20
   2   5   0  176.58    7.10
   2   5   0  174.78    6.20
   2   5   0  185.48    6.10
  -1  -5  -1  557.44   13.50
  -1  -5  -1  557.04   13.80
  -1  -5  -1  559.44   13.40
  -1  -5  -1  556.44   14.90
  -1  -5  -1  551.04   15.50
  -1  -5  -1  569.74   16.20
  -1  -5  -1  536.05   16.10
  -1  -5  -1  562.94   13.90
  -1  -5  -1  554.34   15.70
   1   5   1  575.24   15.50
   1   5   1  550.34   13.60
   1   5   1  555.94   13.80
   1   5   1  557.44   15.80
   1   5   1  544.65   15.00
   0  -5  -2   39.70    3.70
   0  -5  -2   35.00    2.40
   0  -5  -2   36.10    3.50
   0  -5  -2   29.80    2.70
   0  -5  -2   35.80    3.60
   0  -5  -2   34.40    2.70
   0  -5  -2   35.20    2.50
   0   5   2   31.70    2.00
   0   5   2   35.70    3.30
   0   5   2   30.70    2.20
   1  -5  -3  464.35   14.40
   1  -5  -3  475.35   14.40
   1  -5  -3  450.85   12.10
   1  -5  -3  460.15   13.20
   1  -5  -3  479.75   12.30
   1  -5  -3  481.05   11.70
   1  -5  -3  468.65   11.60
  -1   5   3  450.65   11.10
  -1   5   3  458.75   13.30
  -1   5   3  456.95   11.30
   2  -5  -4  649.74   15.30
   2  -5  -4  645.24   18.30
   2  -5  -4  618.34   17.40
   2  -5  -4  633.84   17.10
   2  -5  -4  646.24   18.00
   2  -5  -4  640.44   15.40
   2  -5  -4  596.64   17.90
   2  -5  -4  619.64   15.30
   2  -5  -4  544.65   17.70
  -2   5   4  608.04   18.20
  -2   5   4  621.24   15.00
  -2   5   4  618.64   15.00
  -2   5   4  629.34   16.60
   3  -5  -5   -0.90    1.40
   3  -5  -5    0.10    1.90
   3  -5  -5   -1.90    2.30
   3  -5  -5    1.60    2.60
   3  -5  -5    1.80    1.90
   3  -5  -5    0.20    2.10
   3  -5  -5    2.40    2.30
   3  -5  -5    3.40    1.40
   3  -5  -5    3.50    1.90
  -3   5   5    0.20    2.00
  -3   5   5    0.40    1.40
  -3   5   5    0.50    1.30
  -3   5   5    1.10    1.60
   4  -5  -6  748.53   22.30
   4  -5  -6  771.32   22.60
   4  -5  -6  778.62   19.30
   4  -5  -6  771.42   19.00
   4  -5  -6  776.92   19.90
   4  -5  -6  769.62   19.70
   4  -5  -6  791.72   22.70
   4  -5  -6  755.22   22.80
  -4   5   6  783.92   23.00
  -4   5   6  799.02   20.10
  -4   5   6  797.02   20.00
   5  -5  -7   10.80    3.80
   5  -5  -7    7.60    2.40
   5  -5  -7    6.70    2.30
   5  -5  -7    5.20    3.60
   5  -5  -7    9.90    3.50
  -5   5   7    6.20    2.50
  -5   5   7    9.70    2.80
  -5   5   7    0.00    3.60
   6  -5  -8  824.92   21.30
   6  -5  -8  823.32   25.70
   6  -5  -8  793.72   25.70
  -6   5   8  807.82   22.30
  -6   5   8  790.22   22.30
  -6   5   8  808.52   25.30
  -7   5   9    8.40    6.10
  -9  -4   7   87.19    8.70
  -9  -4   7   89.39    8.20
  -9  -4   7   88.79   11.40
   9   4  -7   76.59   10.70
   9   4  -7   61.89    8.00
  -8  -4   6   -5.90    4.30
  -8  -4   6    3.50    3.10
  -8  -4   6   -3.00    4.10
  -8  -4   6    3.90    6.10
  -8  -4   6    2.40    4.20
  -8  -4   6   -7.00    2.80
   8   4  -6    3.90    4.10
   8   4  -6    7.00    3.00
   8   4  -6   -3.10    3.80
   8   4  -6    0.20    4.10
  -7  -4   5   33.50    4.20
  -7  -4   5   23.60    5.10
  -7  -4   5   19.60    4.10
  -7  -4   5   30.80    4.40
  -7  -4   5   28.80    4.00
  -7  -4   5   21.90    4.60
  -7  -4   5   29.20    3.90
   7   4  -5   28.50    5.30
   7   4  -5   25.10    3.80
   7   4  -5   21.50    5.50
   7   4  -5   30.90    3.70
   7   4  -5   22.20    4.10
  -6  -4   4   18.80    2.30
  -6  -4   4   20.10    3.90
  -6  -4   4   28.50    4.40
  -6  -4   4   18.60    3.80
  -6  -4   4   17.60    2.70
  -6  -4   4   20.90    4.30
  -6  -4   4   24.70    3.70
   6   4  -4   20.30    3.80
   6   4  -4   19.50    2.60
   6   4  -4   23.70    3.40
   6   4  -4   21.60    3.20
   6   4  -4   23.70    4.20
   6   4  -4   15.80    3.20
  -5  -4   3  194.88    8.80
  -5  -4   3  186.98    8.10
  -5  -4   3  178.68    8.60
  -5  -4   3  194.78    8.10
  -5  -4   3  174.98    7.90
  -5  -4   3  179.18    6.90
  -5  -4   3  184.38    5.40
   5   4  -3  168.08    8.30
   5   4  -3  180.18    8.30
   5   4  -3  179.98    5.40
   5   4  -3  181.08    6.90
   5   4  -3  176.48    7.60
   5   4  -3  179.78    7.80
  -4  -4   2 2223.88   49.70
  -4  -4   2 2232.68   51.29
  -4  -4   2 2203.68   51.29
  -4  -4   2 2152.28   50.39
  -4  -4   2 2162.38   49.60
  -4  -4   2 2189.58   49.10
   4   4  -2 2125.79   49.10
   4   4  -2 2227.78   50.69
   4   4  -2 2163.18   50.79
   4   4  -2 2162.28   48.50
  -3  -4   1   23.50    2.60
  -3  -4   1   26.10    3.10
  -3  -4   1   23.40    2.40
  -3  -4   1   16.10    2.40
  -3  -4   1   22.30    2.90
  -3  -4   1   23.40    2.50
   3   4  -1   33.40    2.90
   3   4  -1   22.70    2.40
   3   4  -1   21.50    2.50
   3   4  -1   19.90    2.70
   3   4  -1   24.10    3.00
  -2  -4   0 1069.99   25.70
  -2  -4   0 1101.59   27.00
  -2  -4   0 1093.09   26.50
  -2  -4   0 1092.69   26.60
  -2  -4   0 1101.09   23.70
  -2  -4   0 1059.39   24.90
  -2  -4   0 1098.39   23.80
  -2  -4   0 1097.09   25.00
   2   4   0 1092.69   26.80
   2   4   0 1103.29   25.80
   2   4   0 1074.59   26.60
   2   4   0 1086.39   25.00
   2   4   0 1111.99   25.10
  -1  -4  -1   70.59    2.90
  -1  -4  -1   67.99    3.70
  -1  -4  -1   69.49    3.80
  -1  -4  -1   73.89    4.00
  -1  -4  -1   71.49    3.00
  -1  -4  -1   67.59    2.90
  -1  -4  -1   71.89    4.20
   1   4   1   69.99    3.80
   1   4   1   69.69    2.80
   1   4   1   70.99    3.80
   1   4   1   68.09    2.90
   0  -4  -2 5740.23  119.09
   0  -4  -2 5714.63  117.59
   0  -4  -2 5390.26  119.09
   0  -4  -2 5263.77  120.79
   0  -4  -2 5483.85  118.09
   0   4   2 5535.25  117.69
   0   4   2 5551.44  119.09
   0   4   2 5481.95  118.39
   1  -4  -3   53.39    2.40
   1  -4  -3   53.49    3.40
   1  -4  -3   50.39    3.80
   1  -4  -3   57.69    3.90
   1  -4  -3   51.49    2.80
   1  -4  -3   51.79    2.40
   1  -4  -3   51.29    3.00
   1  -4  -3   54.59    3.40
  -1   4   3   50.49    3.20
  -1   4   3   49.80    2.20
   2  -4  -4  153.28    6.60
   2  -4  -4  159.18    5.80
   2  -4  -4  157.78    6.90
   2  -4  -4  157.38    5.50
   2  -4  -4  158.98    5.10
   2  -4  -4  153.78    6.90
   2  -4  -4  165.48    6.90
   2  -4  -4  165.68    5.20
   2  -4  -4  168.18    5.80
  -2   4   4  152.18    4.90
  -2   4   4  153.48    6.80
  -2   4   4  154.78    5.70
  -2   4   4  157.28    4.90
   3  -4  -5    4.20    1.60
   3  -4  -5    3.70    1.40
   3  -4  -5    3.10    1.50
   3  -4  -5    1.50    2.00
   3  -4  -5    1.60    2.30
   3  -4  -5    2.20    1.40
   3  -4  -5    2.10    1.90
  -3   4   5    3.00    1.30
  -3   4   5    2.50    1.30
  -3   4   5    6.40    2.30
  -3   4   5    3.50    1.90
   4  -4  -6 1238.68   32.00
   4  -4  -6 1234.08   29.60
   4  -4  -6 1266.97   31.90
   4  -4  -6 1255.57   29.30
   4  -4  -6 1216.58   29.20
   4  -4  -6 1207.28   31.90
  -4   4   6 1221.08   30.80
  -4   4   6 1049.30   31.80
  -4   4   6 1210.58   28.10
  -4   4   6 1245.48   31.00
   5  -4  -7  148.99    8.30
   5  -4  -7  124.49    8.60
   5  -4  -7  155.08    6.80
   5  -4  -7  147.99    7.40
   5  -4  -7  155.48    8.60
   5  -4  -7  132.29   12.30
  -5   4   7  153.08    7.10
  -5   4   7  156.18    7.00
  -5   4   7  152.08    8.70
  -5   4   7  163.48    7.50
   6  -4  -8  128.59    9.10
   6  -4  -8  135.39    7.30
  -6   4   8  133.89    7.60
  -6   4   8  131.49    7.80
  -6   4   8  130.99    8.40
  -6   4   8  128.29    8.90
   7  -4  -9   15.70    4.20
   7  -4  -9   17.10    4.90
  -7   4   9   10.70    5.20
  -7   4   9   13.10    4.20
  -9  -3   7   52.79    9.30
  -9  -3   7   66.19    8.70
  -9  -3   7   52.79    8.90
  -9  -3   7   53.59    6.80
  -9  -3   7   57.79    7.80
  -9  -3   7   63.19    7.00
   9   3  -7   62.69    7.70
   9   3  -7   55.89    7.50
   9   3  -7   40.60    6.10
  -8  -3   6  743.23   20.80
  -8  -3   6  757.72   20.90
  -8  -3   6  759.72   23.80
  -8  -3   6  726.53   20.00
  -8  -3   6  718.13   20.60
  -8  -3   6  753.02   23.20
  -8  -3   6  747.43   23.70
   8   3  -6  744.83   20.60
   8   3  -6  727.53   23.50
   8   3  -6  714.03   20.40
   8   3  -6  728.93   23.80
  -7  -3   5   21.80    4.10
  -7  -3   5   29.10    5.10
  -7  -3   5   18.00    4.00
  -7  -3   5   26.20    4.30
  -7  -3   5   24.40    3.90
  -7  -3   5   23.10    3.30
  -7  -3   5   20.50    3.40
  -7  -3   5   25.70    3.20
   7   3  -5   16.60    3.40
   7   3  -5   17.80    4.60
   7   3  -5   21.20    3.10
   7   3  -5   20.40    3.80
   7   3  -5   29.00    4.50
   7   3  -5   20.60    3.40
  -6  -3   4 2261.97   50.09
  -6  -3   4 2267.17   52.29
  -6  -3   4 2196.18   52.09
  -6  -3   4 2211.08   51.49
  -6  -3   4 2249.57   53.59
  -6  -3   4 2242.18   51.49
  -6  -3   4 2219.38   50.09
  -6  -3   4 2250.77   53.49
   6   3  -4 2203.78   48.60
   6   3  -4 2092.19   51.59
   6   3  -4 2151.48   48.40
   6   3  -4 2222.48   51.49
   6   3  -4 2130.89   50.29
   6   3  -4 2081.99   50.19
  -5  -3   3   22.10    2.30
  -5  -3   3   20.60    2.30
  -5  -3   3   17.80    2.60
  -5  -3   3   21.40    2.80
  -5  -3   3   19.90    3.20
  -5  -3   3   20.60    3.20
  -5  -3   3   20.80    3.20
   5   3  -3   20.90    2.20
   5   3  -3   21.10    2.60
   5   3  -3   14.40    2.60
   5   3  -3   18.00    2.80
   5   3  -3   12.90    2.10
   5   3  -3   23.90    3.30
  -4  -3   2 1749.43   40.20
  -4  -3   2 1811.62   38.50
  -4  -3   2 1798.22   39.30
  -4  -3   2 1770.92   41.50
  -4  -3   2 1722.53   41.50
  -4  -3   2 1657.83   41.20
  -4  -3   2 1791.72   40.30
   4   3  -2 1753.92   38.80
   4   3  -2 1757.72   40.90
   4   3  -2 1748.72   38.20
   4   3  -2 1735.23   39.80
   4   3  -2 1755.92   39.90
   4   3  -2 1684.43   41.10
  -3  -3   1   22.40    2.60
  -3  -3   1   21.50    2.20
  -3  -3   1   19.20    2.00
  -3  -3   1   21.60    2.30
  -3  -3   1   18.70    2.40
  -3  -3   1   20.30    1.40
  -3  -3   1   20.30    2.50
   3   3  -1   19.90    2.50
   3   3  -1   20.90    2.00
   3   3  -1   20.50    2.30
   3   3  -1   20.80    1.90
   3   3  -1   20.80    2.60
  -2  -3   0  405.76   11.60
  -2  -3   0  416.76   10.70
  -2  -3   0  400.36   10.20
  -2  -3   0  426.36   10.30
  -2  -3   0  410.56    9.80
  -2  -3   0  402.96   11.50
  -2  -3   0  403.36   11.60
   2   3   0  416.16   10.50
   2   3   0  432.36   12.00
   2   3   0  413.06   11.60
   2   3   0  411.26   11.80
  -1  -3  -1  485.55   13.00
  -1  -3  -1  497.45   12.60
  -1  -3  -1  467.95   13.10
  -1  -3  -1  496.95   12.90
  -1  -3  -1  491.95   11.30
  -1  -3  -1  503.85   11.90
  -1  -3  -1  495.55   11.30
  -1  -3  -1  492.75   11.90
   1   3   1  485.95   11.40
   1   3   1  502.85   13.10
   1   3   1  504.95   11.40
   0  -3  -2  114.59    4.70
   0  -3  -2  112.89    3.10
   0  -3  -2  113.49    3.10
   0  -3  -2  118.79    6.60
   0  -3  -2  109.39    4.70
   0  -3  -2  114.39    4.50
   0  -3  -2  118.59    4.40
   0   3   2  114.89    2.90
   0   3   2  109.39    4.50
   1  -3  -3   79.59    3.90
   1  -3  -3   74.09    4.10
   1  -3  -3   75.69    4.00
   1  -3  -3   75.79    2.60
   1  -3  -3   76.89    3.40
   1  -3  -3   79.59    2.60
   1  -3  -3   70.49    3.40
   1  -3  -3   82.89    4.00
  -1   3   3   76.69    2.50
  -1   3   3   71.29    3.40
  -1   3   3   74.79    2.50
  -1   3   3   79.59    4.00
   2  -3  -4  832.22   20.40
   2  -3  -4  868.41   21.70
   2  -3  -4  835.02   21.60
   2  -3  -4  846.82   21.50
   2  -3  -4  864.11   19.50
   2  -3  -4  865.31   19.70
  -2   3   4  832.92   21.30
  -2   3   4  838.12   19.40
  -2   3   4  860.91   19.40
   3  -3  -5  137.29    5.30
   3  -3  -5  134.69    4.40
   3  -3  -5  143.29    6.60
   3  -3  -5  130.69    5.40
   3  -3  -5  130.29    6.30
   3  -3  -5  132.59    6.40
   3  -3  -5  137.99    5.10
  -3   3   5  143.89    6.50
  -3   3   5  130.09    5.10
  -3   3   5  126.09    4.90
  -3   3   5  136.19    5.60
  -3   3   5  136.09    6.30
   4  -3  -6 1657.93   40.10
   4  -3  -6 1687.23   40.60
   4  -3  -6 1638.44   38.60
   4  -3  -6 1628.54   38.30
   4  -3  -6 1678.23   40.20
   4  -3  -6 1650.73   38.10
  -4   3   6 1589.44   39.20
  -4   3   6 1642.24   38.10
  -4   3   6 1610.34   39.50
  -4   3   6 1611.34   37.30
  -4   3   6 1668.13   37.60
   5  -3  -7   25.80    3.60
   5  -3  -7   27.70    4.40
   5  -3  -7   27.00    4.30
   5  -3  -7   34.30    3.80
   5  -3  -7   32.20    4.10
   5  -3  -7   24.60    3.40
  -5   3   7   32.70    4.00
  -5   3   7   31.00    3.80
  -5   3   7   28.40    3.60
  -5   3   7   29.80    4.20
   6  -3  -8 1145.49   29.50
   6  -3  -8 1142.89   31.60
   6  -3  -8 1166.88   29.80
   6  -3  -8 1112.39   31.50
  -6   3   8 1150.88   29.70
  -6   3   8 1202.18   30.60
  -6   3   8 1162.18   31.70
  -6   3   8 1176.98   30.10
   7  -3  -9   26.90    4.80
   7  -3  -9   29.00    5.70
  -7   3   9   19.30    5.30
  -7   3   9   27.40    4.90
  -7   3   9   29.70    6.20
  -9  -2   7   45.80    6.00
  -9  -2   7   42.80    6.60
  -9  -2   7   49.20    6.20
  -9  -2   7   45.10    6.70
  -9  -2   7   49.70    8.90
  -9  -2   7   68.69    8.60
   9   2  -7   53.49    7.80
   9   2  -7   38.50    5.80
   9   2  -7   55.79    7.00
   9   2  -7   52.49    6.40
  -8  -2   6  121.69    8.60
  -8  -2   6  108.89    6.30
  -8  -2   6  115.99    9.90
  -8  -2   6  136.19    8.20
  -8  -2   6  124.09    9.00
  -8  -2   6  118.89    6.50
  -8  -2   6  122.69    7.10
   8   2  -6  118.89    8.80
   8   2  -6  127.29    8.50
   8   2  -6  130.99    7.80
   8   2  -6  116.89    7.60
   8   2  -6  141.59   10.60
  -7  -2   5  402.76   12.30
  -7  -2   5  405.36   13.90
  -7  -2   5  390.96   12.70
  -7  -2   5  388.86   11.60
  -7  -2   5  385.66   14.10
  -7  -2   5  403.26   14.60
  -7  -2   5  386.66   12.20
  -7  -2   5  359.06   13.90
   7   2  -5  375.86   13.80
   7   2  -5  374.46   14.00
   7   2  -5  383.56   11.70
   7   2  -5  368.26   13.90
   7   2  -5  379.26   13.40
   7   2  -5  373.16   12.30
  -6  -2   4   28.90    3.80
  -6  -2   4   33.30    3.30
  -6  -2   4   36.00    3.60
  -6  -2   4   37.90    3.00
  -6  -2   4   39.50    4.80
  -6  -2   4   32.80    4.10
  -6  -2   4   40.90    3.70
   6   2  -4   41.30    4.60
   6   2  -4   37.00    3.50
   6   2  -4   31.10    4.10
   6   2  -4   42.00    4.20
   6   2  -4   34.90    3.50
   6   2  -4   37.20    4.30
  -5  -2   3  310.07    9.60
  -5  -2   3  292.77    8.40
  -5  -2   3  304.97    9.60
  -5  -2   3  293.27    9.80
  -5  -2   3  297.97    9.00
  -5  -2   3  304.57   10.70
  -5  -2   3  310.17   10.10
  -5  -2   3  300.07   10.60
   5   2  -3  287.47    9.00
   5   2  -3  304.87   10.50
   5   2  -3  296.17    9.90
   5   2  -3  297.27    8.50
   5   2  -3  286.57    9.70
   5   2  -3  300.37   10.50
  -4  -2   2 3913.91   84.29
  -4  -2   2 3789.82   84.69
  -4  -2   2 3891.81   83.39
  -4  -2   2 3757.52   84.19
  -4  -2   2 3743.13   83.29
  -4  -2   2 3958.10   83.39
  -4  -2   2 3646.94   83.09
  -4  -2   2 3915.21   81.79
   4   2  -2 3770.32   81.09
   4   2  -2 3754.02   81.69
   4   2  -2 3870.21   83.79
   4   2  -2 3638.74   82.39
   4   2  -2 3873.61   82.59
   4   2  -2 3837.62   83.89
  -3  -2   1 1003.30   22.60
  -3  -2   1  967.50   23.10
  -3  -2   1  961.30   21.90
  -3  -2   1  982.80   23.70
  -3  -2   1  918.61   22.40
  -3  -2   1  964.90   21.60
   3   2  -1  962.90   22.80
   3   2  -1  917.91   21.20
   3   2  -1  926.91   23.00
   3   2  -1  939.41   20.90
   3   2  -1  922.51   21.80
  -2  -2   0 2026.40   44.80
  -2  -2   0 2048.79   43.70
  -2  -2   0 1992.80   43.70
  -2  -2   0 2002.30   44.80
  -2  -2   0 2009.80   43.60
  -2  -2   0 2029.70   45.10
  -2  -2   0 2003.40   43.40
   2   2   0 1982.40   42.90
   2   2   0 2037.70   42.70
   2   2   0 1921.11   42.90
   2   2   0 1990.40   42.90
   2   2   0 1971.60   44.10
   2   2   0 1986.00   44.40
  -1  -2  -1  985.20   22.30
  -1  -2  -1  961.90   22.90
  -1  -2  -1  973.20   24.10
  -1  -2  -1  994.40   21.40
  -1  -2  -1  998.20   22.40
  -1  -2  -1  987.50   21.40
  -1  -2  -1  986.50   23.00
   1   2   1  983.30   21.60
   1   2   1  996.80   23.40
   1   2   1  995.60   21.60
   0  -2  -2 2062.39   45.50
   0  -2  -2 2094.59   45.60
   0  -2  -2 2118.59   45.30
   0  -2  -2 1994.00   45.60
   1  -2  -3  654.23   16.10
   1  -2  -3  657.03   15.10
   1  -2  -3  648.24   14.40
   1  -2  -3  620.34   15.70
   1  -2  -3  640.24   15.90
   1  -2  -3  648.24   14.40
   1  -2  -3  623.74   16.10
  -1   2   3  646.04   14.30
  -1   2   3  627.64   15.80
  -1   2   3  636.34   14.20
   2  -2  -4 3149.08   66.69
   2  -2  -4 3121.69   68.09
   2  -2  -4 3198.38   67.09
   2  -2  -4 3172.28   68.69
   2  -2  -4 3044.50   68.79
   2  -2  -4 3076.29   68.19
  -2   2   4 3222.78   69.49
  -2   2   4 3186.48   69.69
  -2   2   4 3125.49   68.19
  -2   2   4 3189.88   68.39
   3  -2  -5  533.05   14.80
   3  -2  -5  518.75   14.20
   3  -2  -5  535.75   13.50
   3  -2  -5  503.55   14.90
   3  -2  -5  512.85   13.50
   3  -2  -5  531.65   14.70
  -3   2   5  503.75   13.10
  -3   2   5  506.15   14.20
  -3   2   5  503.75   13.20
  -3   2   5  519.65   14.00
   4  -2  -6  672.23   17.50
   4  -2  -6  680.73   18.70
   4  -2  -6  659.43   18.50
   4  -2  -6  659.53   18.00
   4  -2  -6  666.53   17.20
   4  -2  -6  650.73   18.80
  -4   2   6  593.34   17.10
  -4   2   6  622.14   17.60
  -4   2   6  655.83   17.50
  -4   2   6  652.33   16.80
   5  -2  -7   96.99    6.00
   5  -2  -7   92.19    5.90
   5  -2  -7   90.89    5.80
   5  -2  -7  107.09    6.90
   5  -2  -7  107.19    7.00
  -5   2   7   94.19    5.60
  -5   2   7   95.89    5.70
  -5   2   7   94.69    6.20
  -5   2   7  103.09    6.40
   6  -2  -8   11.80    3.20
   6  -2  -8    9.70    4.50
   6  -2  -8    8.80    3.70
   6  -2  -8   13.40    3.90
   6  -2  -8   10.80    3.00
   6  -2  -8   13.60    4.00
  -6   2   8   10.80    3.80
  -6   2   8   11.90    4.10
  -6   2   8   12.50    3.20
  -6   2   8   22.70    4.10
   7  -2  -9  169.38    9.60
   7  -2  -9  159.58   10.40
  -7   2   9  158.98   10.00
  -7   2   9  162.58    9.50
  -7   2   9  169.98   11.50
   8  -2 -10  253.87   13.20
   8  -2 -10  246.78   15.20
  -8   2  10  227.98   13.50
  -8   2  10  206.38   12.60
  -9  -1   7   -0.40    4.20
  -9  -1   7    4.00    6.80
  -9  -1   7   -5.90    5.10
  -9  -1   7    0.70    2.70
   9   1  -7   -0.30    3.90
   9   1  -7   -0.40    4.10
   9   1  -7   -0.80    6.80
   9   1  -7    0.40    4.10
   9   1  -7   -3.90    4.50
  -8  -1   6  944.51   27.10
  -8  -1   6  958.70   27.50
  -8  -1   6  892.41   27.30
  -8  -1   6  947.01   24.00
  -8  -1   6  957.70   26.90
  -8  -1   6  938.81   23.70
  -8  -1   6  914.01   25.90
  -8  -1   6  958.50   23.70
   8   1  -6  961.70   24.50
   8   1  -6  895.61   26.60
   8   1  -6  926.81   26.30
   8   1  -6  934.11   26.90
  -7  -1   5    0.80    1.70
  -7  -1   5    5.30    2.60
  -7  -1   5    5.60    3.20
  -7  -1   5   -0.10    2.70
  -7  -1   5    1.70    2.40
  -7  -1   5   -0.30    1.60
  -7  -1   5    3.30    2.50
   7   1  -5    0.70    2.90
   7   1  -5   -0.60    2.10
   7   1  -5    0.90    2.00
   7   1  -5   -2.80    2.40
   7   1  -5    0.50    2.20
   7   1  -5    4.10    3.40
  -6  -1   4 2531.95   56.99
  -6  -1   4 2479.25   55.49
  -6  -1   4 2433.96   54.69
  -6  -1   4 2485.15   56.29
  -6  -1   4 2530.95   55.49
  -6  -1   4 2435.46   56.89
  -6  -1   4 2511.15   57.69
  -6  -1   4 2437.56   57.69
   6   1  -4 2459.75   57.59
   6   1  -4 2504.15   56.99
   6   1  -4 2525.35   57.79
   6   1  -4 2486.75   54.89
   6   1  -4 2497.95   56.99
   6   1  -4 2413.06   56.29
  -5  -1   3  120.69    5.80
  -5  -1   3  124.29    5.20
  -5  -1   3  113.39    5.90
  -5  -1   3  119.09    4.30
  -5  -1   3  127.39    5.80
  -5  -1   3  120.79    5.30
  -5  -1   3  127.79    6.00
   5   1  -3  120.09    5.30
   5   1  -3  119.39    5.80
   5   1  -3  121.69    5.90
   5   1  -3  123.09    6.00
   5   1  -3  119.09    4.50
   5   1  -3  113.49    5.60
  -4  -1   2 3154.38   72.69
  -4  -1   2 3329.17   71.79
  -4  -1   2 3335.97   72.19
  -4  -1   2 3244.98   71.89
  -4  -1   2 3370.86   70.39
  -4  -1   2 3343.47   72.89
   4   1  -2 3163.68   69.49
   4   1  -2 3116.19   69.09
   4   1  -2 3098.09   70.09
   4   1  -2 3182.58   69.49
   4   1  -2 3243.88   67.89
   4   1  -2 3230.18   70.29
  -3  -1   1  139.99    5.00
  -3  -1   1  147.99    5.10
  -3  -1   1  151.18    4.90
  -3  -1   1  155.88    5.70
  -3  -1   1  150.58    5.20
  -3  -1   1  142.99    5.40
  -3  -1   1  149.69    3.80
   3   1  -1  145.19    5.10
   3   1  -1  151.28    5.00
   3   1  -1  148.29    3.90
   3   1  -1  146.39    5.40
   3   1  -1  157.08    5.10
  -2  -1   0  579.04   16.70
  -2  -1   0  615.34   14.80
  -2  -1   0  687.63   16.90
  -2  -1   0  649.74   15.50
  -2  -1   0  655.23   15.10
  -2  -1   0  649.54   13.80
  -2  -1   0  628.54   15.40
   2   1   0  633.74   15.40
   2   1   0  632.24   14.90
   2   1   0  637.34   15.20
   2   1   0  676.93   16.10
   2   1   0  637.44   15.00
  -1  -1  -1   41.60    2.20
  -1  -1  -1   42.20    2.30
  -1  -1  -1   43.20    1.60
  -1  -1  -1   41.80    2.50
  -1  -1  -1   39.70    1.70
  -1  -1  -1   38.50    1.60
  -1  -1  -1   40.60    2.10
   1   1   1   40.60    1.60
   1   1   1   37.80    2.10
   1   1   1   38.90    2.40
   1   1   1   38.00    1.50
   1   1   1   39.30    2.00
   0  -1  -2  147.49    4.60
   0  -1  -2  141.39    4.50
   0  -1  -2  148.69    4.90
   0  -1  -2  142.59    3.60
   0  -1  -2  137.09    4.90
   0  -1  -2  145.19    3.60
   0  -1  -2  137.29    4.30
   0   1   2  142.49    4.60
   0   1   2  142.89    3.60
   0   1   2  146.09    3.60
   1  -1  -3  343.97    8.10
   1  -1  -3  317.47    9.00
   1  -1  -3  338.37    9.30
   1  -1  -3  328.27    9.20
   1  -1  -3  320.67    8.00
   1  -1  -3  327.77    8.60
  -1   1   3  328.87    9.10
  -1   1   3  333.07    8.70
  -1   1   3  342.97    8.10
  -1   1   3  319.97    9.20
   2  -1  -4 1632.64   37.50
   2  -1  -4 1648.54   36.20
   2  -1  -4 1656.43   36.20
   2  -1  -4 1573.24   37.10
   2  -1  -4 1621.14   34.80
   2  -1  -4 1619.54   34.90
   2  -1  -4 1685.13   37.40
   2  -1  -4 1662.73   36.80
  -2   1   4 1612.44   36.10
  -2   1   4 1618.64   36.70
  -2   1   4 1570.54   37.20
  -2   1   4 1671.13   36.20
  -2   1   4 1697.83   37.40
   3  -1  -5   71.49    4.20
   3  -1  -5   73.59    4.10
   3  -1  -5   70.59    3.70
   3  -1  -5   76.39    4.00
   3  -1  -5   73.49    4.40
   3  -1  -5   78.29    3.80
  -3   1   5   72.29    4.10
  -3   1   5   70.49    3.90
  -3   1   5   69.99    3.60
  -3   1   5   69.99    3.80
  -3   1   5   82.49    4.50
   4  -1  -6 2320.07   52.59
   4  -1  -6 2245.18   51.39
   4  -1  -6 2252.57   51.29
   4  -1  -6 2343.47   52.89
   4  -1  -6 2288.67   52.49
   4  -1  -6 2234.98   52.29
  -4   1   6 2288.37   52.09
  -4   1   6 2273.87   50.99
  -4   1   6 2257.27   51.99
  -4   1   6 2291.07   50.99
  -4   1   6 2196.58   51.49
   5  -1  -7    8.00    2.80
   5  -1  -7    1.60    2.40
   5  -1  -7    0.60    2.40
   5  -1  -7    1.40    2.10
   5  -1  -7    2.20    2.30
   5  -1  -7    3.90    2.00
  -5   1   7    3.00    2.20
  -5   1   7    4.20    1.90
  -5   1   7    0.10    2.00
  -5   1   7    3.10    2.50
   6  -1  -8 1096.79   30.10
   6  -1  -8 1113.49   29.90
   6  -1  -8 1115.09   29.10
   6  -1  -8 1090.19   29.90
   6  -1  -8 1143.59   29.90
   6  -1  -8 1102.69   29.10
  -6   1   8 1139.19   30.60
  -6   1   8 1147.79   30.40
  -6   1   8 1135.09   29.50
   7  -1  -9    6.10    3.70
   7  -1  -9   17.30    5.50
   7  -1  -9    8.10    3.90
  -7   1   9   14.90    3.90
  -7   1   9    6.80    3.80
  -7   1   9    9.00    3.90
   8  -1 -10  349.67   16.30
   8  -1 -10  368.26   16.00
  -8   1  10  347.47   15.80
  -8   1  10  348.37   15.90
  -9   0   7   -0.30    2.60
  -9   0   7   -9.70    5.00
  -9   0   7    3.50    4.40
  -9   0   7   -7.20    6.50
   9   0  -7    4.70    4.90
   9   0  -7    0.60    4.10
   9   0  -7    4.50    4.40
   9   0  -7    2.10    4.00
   9   0  -7    8.60    7.60
  -8   0   6  709.73   21.90
  -8   0   6  706.23   21.80
  -8   0   6  752.72   22.50
  -8   0   6  710.43   18.50
  -8   0   6  712.73   18.50
  -8   0   6  693.33   22.10
  -8   0   6  734.83   22.20
   8   0  -6  708.83   21.50
   8   0  -6  730.83   19.80
   8   0  -6  703.03   21.70
   8   0  -6  723.23   22.40
   8   0  -6  698.63   21.50
  -7   0   5    0.80    2.50
  -7   0   5   -2.60    2.30
  -7   0   5    1.00    2.00
  -7   0   5   -0.40    1.70
  -7   0   5    2.50    4.50
  -7   0   5   -1.60    3.10
  -7   0   5   -0.80    2.50
   7   0  -5   -0.20    2.70
   7   0  -5    0.50    2.10
   7   0  -5    1.90    3.50
   7   0  -5   -1.50    2.00
   7   0  -5    1.30    2.10
   7   0  -5    0.60    2.40
  -6   0   4 1277.37   31.70
  -6   0   4 1262.97   29.90
  -6   0   4 1262.47   31.30
  -6   0   4 1283.77   32.20
  -6   0   4 1279.37   31.60
   6   0  -4 1225.38   30.80
   6   0  -4 1227.28   30.70
   6   0  -4 1208.58   30.70
   6   0  -4 1200.48   30.70
   6   0  -4 1263.17   31.40
   6   0  -4 1285.87   29.00
  -5   0   3   -1.40    2.50
  -5   0   3   -1.90    1.30
  -5   0   3    2.10    1.50
  -5   0   3    0.20    1.40
  -5   0   3   -0.30    1.10
  -5   0   3   -0.10    1.40
   5   0  -3   -1.10    1.30
   5   0  -3   -0.50    1.30
   5   0  -3   -1.80    1.60
   5   0  -3    2.50    1.90
   5   0  -3   -0.90    1.00
   5   0  -3   -0.80    1.30
  -4   0   2  107.59    4.30
  -4   0   2  104.59    4.80
  -4   0   2  105.19    4.70
  -4   0   2  114.89    5.00
  -4   0   2  114.49    4.80
  -4   0   2  101.69    4.60
   4   0  -2  118.89    5.10
   4   0  -2  110.19    3.60
   4   0  -2  108.19    4.70
   4   0  -2  102.99    4.60
   4   0  -2  106.89    4.70
   4   0  -2  105.29    4.70
   4   0  -2  113.89    4.50
  -3   0   1    0.20    0.80
  -3   0   1    0.00    0.80
  -3   0   1   -0.40    0.70
  -3   0   1   -0.40    0.60
  -3   0   1    0.50    0.90
  -3   0   1    0.20    0.70
   3   0  -1    0.30    0.80
   3   0  -1    0.10    0.80
   3   0  -1    0.60    0.40
   3   0  -1   -1.20    0.70
   3   0  -1    0.30    0.70
   3   0  -1   -0.30    0.80
  -2   0   0 8868.91  198.08
  -2   0   0 8450.65  198.58
  -2   0   0 9661.53  199.28
  -2   0   0 8862.71  201.08
  -2   0   0 9155.88  198.98
  -2   0   0 9761.32  199.18
   2   0   0 9999.00  205.28
   2   0   0 9522.25  202.08
   2   0   0 8701.93  198.98
   2   0   0 9379.96  203.08
   2   0   0 8758.12  201.78
  -1   0  -1   -4.70    0.40
  -1   0  -1   -4.80    0.70
  -1   0  -1   -4.20    0.50
  -1   0  -1   -5.40    0.50
  -1   0  -1   -5.30    0.60
  -1   0  -1   -4.70    0.70
  -1   0  -1   -4.70    0.50
   1   0   1   -5.50    0.60
   1   0   1   -5.40    0.40
   1   0   1   -4.90    0.60
   1   0   1   -3.70    0.60
   1   0   1   -5.30    0.60
   1   0   1   -4.70    0.40
   0   0  -2 1062.09   22.90
   0   0  -2 1062.79   23.80
   0   0  -2 1069.59   24.50
   0   0  -2 1091.09   23.50
   0   0  -2 1049.79   23.70
   0   0  -2 1043.50   23.50
   0   0  -2 1030.30   24.20
   0   0   2 1069.99   24.20
   0   0   2 1130.99   23.90
   0   0   2 1067.69   24.10
   0   0   2 1035.70   24.70
   0   0   2 1076.69   24.60
   1   0  -3   -0.30    0.60
   1   0  -3   -0.10    0.70
   1   0  -3   -0.80    0.60
   1   0  -3    1.70    0.70
   1   0  -3   -0.50    0.60
   1   0  -3    0.40    0.70
   1   0  -3   -0.30    0.50
  -1   0   3   -0.10    0.60
  -1   0   3    0.40    0.50
  -1   0   3   -0.10    0.60
  -1   0   3   -0.30    0.70
  -1   0   3   -0.20    0.50
  -1   0   3   -0.30    0.50
   2   0  -4 3878.21   85.09
   2   0  -4 3937.01   84.29
   2   0  -4 3796.52   84.79
   2   0  -4 3796.42   84.79
   2   0  -4 3910.91   82.69
   2   0  -4 4048.19   84.09
   2   0  -4 3994.50   84.09
  -2   0   4 3919.71   84.69
  -2   0   4 4051.59   84.89
  -2   0   4 3882.91   85.49
  -2   0   4 3959.90   85.89
  -2   0   4 3885.91   83.59
  -2   0   4 3971.90   85.89
   3   0  -5   -1.10    1.00
   3   0  -5    0.50    1.10
   3   0  -5    0.50    1.10
   3   0  -5   -0.10    1.10
   3   0  -5    0.30    1.40
   3   0  -5    1.30    1.30
  -3   0   5    0.40    1.10
  -3   0   5    3.50    1.50
  -3   0   5    0.30    1.20
  -3   0   5   -0.10    1.00
   4   0  -6  147.79    6.40
   4   0  -6  164.98    7.00
   4   0  -6  149.39    6.80
   4   0  -6  152.28    7.00
   4   0  -6  151.68    6.70
   4   0  -6  139.39    7.30
  -4   0   6  148.69    6.40
  -4   0   6  151.18    7.00
  -4   0   6  153.08    6.40
  -4   0   6  145.59    6.60
  -4   0   6  149.09    6.40
   5   0  -7    0.70    1.90
   5   0  -7   -1.90    2.20
   5   0  -7   -0.10    2.30
   5   0  -7   -2.10    1.80
   5   0  -7   -0.70    2.20
   5   0  -7   -0.30    2.60
  -5   0   7   -2.20    1.80
  -5   0   7    0.90    1.80
  -5   0   7   -3.30    1.90
  -5   0   7    4.60    2.60
  -5   0   7    0.00    2.00
   6   0  -8  126.39    8.60
   6   0  -8  118.99    7.60
   6   0  -8  109.39    7.70
   6   0  -8  112.09    8.20
   6   0  -8  117.09    7.40
  -6   0   8  112.69    8.00
  -6   0   8  132.69    7.50
  -6   0   8  123.39    8.50
  -6   0   8  119.29    7.30
  -6   0   8  114.39    7.20
   7   0  -9   -0.60    3.40
   7   0  -9   -0.20    3.90
   7   0  -9    1.00    3.40
  -7   0   9    4.20    3.60
  -7   0   9    5.40    3.60
  -7   0   9    1.60    5.50
  -7   0   9   -5.10    3.20
   8   0 -10  490.65   19.00
   8   0 -10  494.75   19.20
  -8   0  10  496.25   19.00
  -8   0  10  482.25   18.90
  -8   0  10  524.25   19.20
  -9   1   7    2.60    2.50
  -9   1   7   -0.90    4.40
  -9   1   7   10.90    5.30
   9  -1  -7    6.30    7.50
   9  -1  -7    1.30    3.70
   9  -1  -7   -4.60    4.50
   9  -1  -7    2.90    5.10
   9  -1  -7    6.10    5.10
  -8   1   6  950.30   27.20
  -8   1   6  953.10   26.50
  -8   1   6  913.61   26.60
  -8   1   6  918.11   22.60
  -8   1   6  925.01   26.00
  -8   1   6  872.31   26.50
   8  -1  -6  943.21   26.90
   8  -1  -6  925.51   25.90
   8  -1  -6  949.31   27.10
   8  -1  -6  920.61   26.60
   8  -1  -6  946.81   24.70
  -7   1   5    2.80    2.50
  -7   1   5   -0.20    2.40
  -7   1   5    3.10    3.00
  -7   1   5    2.30    2.60
  -7   1   5    0.20    2.00
  -7   1   5    2.10    1.70
   7  -1  -5    1.00    1.90
   7  -1  -5    0.60    2.30
   7  -1  -5    2.00    3.00
   7  -1  -5    2.80    2.70
   7  -1  -5    4.80    3.30
   7  -1  -5   -0.20    2.00
  -6   1   4 2532.95   57.19
  -6   1   4 2489.75   57.69
  -6   1   4 2540.05   57.99
  -6   1   4 2494.95   57.69
  -6   1   4 2446.36   55.69
  -6   1   4 2566.34   58.49
   6  -1  -4 2490.35   57.89
   6  -1  -4 2496.85   57.29
   6  -1  -4 2524.35   55.49
   6  -1  -4 2446.56   56.69
   6  -1  -4 2511.95   55.29
   6  -1  -4 2450.15   57.19
   6  -1  -4 2514.05   57.69
  -5   1   3  132.79    5.70
  -5   1   3  126.29    6.00
  -5   1   3  119.29    5.90
  -5   1   3  117.19    5.80
  -5   1   3  121.89    4.90
  -5   1   3  120.99    5.90
   5  -1  -3  121.99    4.90
   5  -1  -3  124.19    5.40
   5  -1  -3  116.99    4.70
   5  -1  -3  128.89    6.00
   5  -1  -3  117.19    5.80
   5  -1  -3  120.99    6.00
  -4   1   2 3146.69   70.99
  -4   1   2 3161.58   71.19
  -4   1   2 3198.68   70.39
  -4   1   2 3376.26   71.39
  -4   1   2 3289.07   70.59
   4  -1  -2 3160.88   69.49
   4  -1  -2 3119.09   72.19
   4  -1  -2 3303.37   70.39
   4  -1  -2 3324.37   70.39
   4  -1  -2 3227.48   71.29
   4  -1  -2 3182.78   70.99
   4  -1  -2 3278.07   71.39
   4  -1  -2 3264.77   70.59
  -3   1   1  160.48    5.60
  -3   1   1  151.48    5.10
  -3   1   1  151.28    5.20
  -3   1   1  145.19    5.30
  -3   1   1  151.28    5.40
   3  -1  -1  151.08    5.40
   3  -1  -1  150.08    5.30
   3  -1  -1  151.08    5.10
   3  -1  -1  146.29    5.10
   3  -1  -1  153.98    4.50
   3  -1  -1  137.99    5.40
   3  -1  -1  156.48    5.40
  -2   1   0  621.64   15.50
  -2   1   0  623.94   15.50
  -2   1   0  642.04   14.60
  -2   1   0  629.54   15.10
  -2   1   0  622.84   15.50
  -2   1   0  718.73   17.70
  -2   1   0  645.54   15.30
   2  -1   0  648.34   15.50
   2  -1   0  649.64   15.90
   2  -1   0  652.33   14.90
   2  -1   0  653.43   15.40
   2  -1   0  653.63   15.70
   2  -1   0  655.33   16.00
  -1   1  -1   39.60    2.20
  -1   1  -1   38.80    2.20
  -1   1  -1   38.90    2.30
  -1   1  -1   37.60    2.20
  -1   1  -1   39.30    2.40
  -1   1  -1   38.60    2.00
  -1   1  -1   40.20    1.60
   1  -1   1   41.90    1.70
   1  -1   1   38.50    2.40
   1  -1   1   40.80    2.30
   1  -1   1   39.80    2.40
   1  -1   1   39.60    2.10
   1  -1   1   39.50    2.20
   0   1  -2  144.29    4.80
   0   1  -2  145.69    4.60
   0   1  -2  138.59    4.80
   0   1  -2  135.59    4.60
   0   1  -2  149.69    5.00
   0   1  -2  137.89    4.60
   0  -1   2  142.09    4.80
   0  -1   2  139.59    4.70
   0  -1   2  145.39    4.70
   0  -1   2  146.39    4.80
   0  -1   2  136.69    4.90
   0  -1   2  142.89    3.50
   1   1  -3  343.37    9.30
   1   1  -3  339.07    9.20
   1   1  -3  351.96    8.40
   1   1  -3  326.97    8.70
   1   1  -3  333.47    9.70
   1   1  -3  354.06    9.50
  -1  -1   3  341.87    9.60
  -1  -1   3  341.07    9.30
  -1  -1   3  330.97    9.00
  -1  -1   3  333.97    9.00
  -1  -1   3  330.17    8.60
   2   1  -4 1636.14   37.30
   2   1  -4 1691.33   37.80
   2   1  -4 1629.94   37.50
   2   1  -4 1645.04   36.70
   2   1  -4 1604.94   38.10
   2   1  -4 1690.53   37.30
   2   1  -4 1675.73   37.50
   2   1  -4 1670.03   36.10
  -2  -1   4 1590.84   35.80
  -2  -1   4 1586.54   36.40
  -2  -1   4 1639.64   35.30
  -2  -1   4 1698.63   37.60
  -2  -1   4 1579.84   36.40
  -2  -1   4 1593.24   36.80
   3   1  -5   69.89    4.00
   3   1  -5   78.79    2.80
   3   1  -5   73.79    4.20
   3   1  -5   75.69    3.90
   3   1  -5   67.39    4.30
   3   1  -5   75.19    4.40
   3   1  -5   73.99    4.30
  -3  -1   5   76.99    4.20
  -3  -1   5   75.29    4.10
  -3  -1   5   72.69    4.10
  -3  -1   5   70.09    3.70
  -3  -1   5   71.49    2.80
  -3  -1   5   70.59    4.40
   4   1  -6 2124.29   52.29
   4   1  -6 2233.48   51.09
   4   1  -6 2297.67   50.99
   4   1  -6 2330.67   51.69
   4   1  -6 2257.67   51.09
   4   1  -6 2141.59   51.89
  -4  -1   6 2263.57   48.30
  -4  -1   6 2266.57   51.49
  -4  -1   6 2266.57   51.49
  -4  -1   6 2277.37   52.69
  -4  -1   6 2214.38   51.79
  -4  -1   6 2238.88   51.19
   5   1  -7    2.80    3.00
   5   1  -7    4.90    2.20
   5   1  -7    4.00    2.50
   5   1  -7    7.90    2.70
   5   1  -7   -1.20    2.30
   5   1  -7    2.60    2.00
  -5  -1   7    4.70    2.70
  -5  -1   7    7.30    2.90
  -5  -1   7    3.80    1.80
  -5  -1   7    5.80    2.50
  -5  -1   7    2.20    2.20
   6   1  -8 1129.79   29.80
   6   1  -8 1149.19   29.80
   6   1  -8 1135.79   30.80
   6   1  -8 1177.48   29.90
   6   1  -8  985.20   31.40
   6   1  -8 1096.69   30.20
  -6  -1   8 1129.49   29.30
  -6  -1   8 1112.29   29.40
  -6  -1   8 1067.29   30.50
  -6  -1   8 1117.49   29.50
   7   1  -9    5.30    4.80
   7   1  -9    9.10    5.50
   7   1  -9   10.20    3.80
   7   1  -9   11.00    4.30
  -7  -1   9    6.20    3.80
  -7  -1   9   16.80    4.50
  -7  -1   9   13.50    4.10
   8   1 -10  366.46   15.80
   8   1 -10  359.46   16.70
  -8  -1  10  365.06   16.40
  -8  -1  10  365.16   16.50
  -8  -1  10  389.56   16.30
  -9   2   7   49.00    6.70
  -9   2   7   48.10    6.80
  -9   2   7   45.10    7.40
   9  -2  -7   35.50    5.70
   9  -2  -7   51.39    7.20
   9  -2  -7   36.80    6.70
   9  -2  -7   42.00    6.10
   9  -2  -7   49.90    6.00
  -8   2   6  121.89    8.60
  -8   2   6  129.39    9.50
  -8   2   6  124.39    5.80
  -8   2   6  117.79   12.50
  -8   2   6  127.39    8.50
   8  -2  -6  114.49    7.90
   8  -2  -6  124.49    7.50
   8  -2  -6  118.29    8.50
   8  -2  -6  137.69   10.50
   8  -2  -6  117.89    7.20
   8  -2  -6  119.59    8.70
  -7   2   5  385.56   12.60
  -7   2   5  383.26   11.30
  -7   2   5  371.16   13.90
  -7   2   5  382.46   13.80
  -7   2   5  395.86   14.10
  -7   2   5  369.76   13.80
   7  -2  -5  385.66   13.60
   7  -2  -5  378.66   14.20
   7  -2  -5  369.76   12.30
   7  -2  -5  384.06   12.30
   7  -2  -5  372.16   13.80
   7  -2  -5  370.46   14.00
   7  -2  -5  374.76   12.30
   7  -2  -5  392.26   11.40
  -6   2   4   42.50    4.30
  -6   2   4   36.30    4.40
  -6   2   4   36.40    3.60
  -6   2   4   33.50    3.10
  -6   2   4   35.50    4.10
  -6   2   4   31.50    3.80
   6  -2  -4   34.70    3.30
   6  -2  -4   38.30    4.30
   6  -2  -4   39.20    3.70
   6  -2  -4   33.70    3.40
   6  -2  -4   49.99    5.30
   6  -2  -4   36.60    3.70
   6  -2  -4   44.70    4.40
   6  -2  -4   42.80    4.60
  -5   2   3  305.77   10.30
  -5   2   3  283.17   10.00
  -5   2   3  290.37    9.00
  -5   2   3  299.77   10.40
  -5   2   3  301.47   10.40
  -5   2   3  300.07    9.00
   5  -2  -3  294.27   10.40
   5  -2  -3  304.17   10.40
   5  -2  -3  301.07    9.20
   5  -2  -3  299.47    9.20
   5  -2  -3  311.07   10.40
   5  -2  -3  299.77    9.20
   5  -2  -3  298.17    9.20
   5  -2  -3  297.17   10.10
  -4   2   2 3826.52   84.19
  -4   2   2 3831.12   84.89
  -4   2   2 3877.41   84.49
  -4   2   2 3749.43   83.39
  -4   2   2 3953.60   84.29
   4  -2  -2 3759.72   82.89
   4  -2  -2 3804.62   81.89
   4  -2  -2 3861.31   83.09
   4  -2  -2 3648.23   83.29
   4  -2  -2 3773.82   83.09
   4  -2  -2 3831.12   81.69
   4  -2  -2 3837.52   82.29
  -3   2   1  931.51   22.70
  -3   2   1  976.70   23.00
  -3   2   1  948.51   23.00
  -3   2   1  959.70   21.80
  -3   2   1  970.20   23.30
  -3   2   1  963.10   23.00
   3  -2  -1  948.31   23.70
   3  -2  -1  921.31   21.30
   3  -2  -1  921.51   22.40
   3  -2  -1  880.91   22.60
   3  -2  -1  965.60   22.60
   3  -2  -1  943.11   21.70
   3  -2  -1  943.41   22.20
  -2   2   0 2070.69   44.60
  -2   2   0 1959.60   44.50
  -2   2   0 2009.30   45.10
  -2   2   0 2042.80   45.00
  -2   2   0 2033.80   45.00
  -2   2   0 2052.09   44.00
  -2   2   0 2030.10   44.00
   2  -2   0 1979.10   44.60
   2  -2   0 2029.90   44.20
   2  -2   0 1947.81   44.60
   2  -2   0 2072.89   44.20
   2  -2   0 1997.90   44.60
   2  -2   0 2041.00   44.90
  -1   2  -1  983.30   21.80
  -1   2  -1  944.41   22.00
  -1   2  -1  936.91   22.50
  -1   2  -1  978.50   22.60
  -1   2  -1  961.90   23.50
   1  -2   1  985.00   22.50
   1  -2   1  966.30   23.00
   1  -2   1 1001.40   23.00
   1  -2   1  988.70   22.10
   1  -2   1 1011.00   23.20
   1  -2   1  925.61   22.70
   0   2  -2 2215.88   47.20
   0   2  -2 2118.39   47.00
   0   2  -2 2131.89   46.80
   0   2  -2 2064.59   47.00
   0  -2   2 2152.98   45.50
   0  -2   2 2082.19   46.50
   0  -2   2 2155.38   46.60
   0  -2   2 2128.59   46.80
   0  -2   2 2146.19   46.40
   0  -2   2 1964.90   45.50
   0  -2   2 2165.58   46.60
   1   2  -3  657.83   15.00
   1   2  -3  656.43   15.90
   1   2  -3  625.34   16.00
   1   2  -3  602.74   16.30
   1   2  -3  652.43   16.40
   1   2  -3  654.33   17.00
   1   2  -3  638.44   15.70
  -1  -2   3  647.94   15.60
  -1  -2   3  614.34   15.80
  -1  -2   3  647.44   16.30
  -1  -2   3  653.53   16.00
  -1  -2   3  636.04   15.60
  -1  -2   3  625.74   15.00
  -1  -2   3  632.84   16.20
   2   2  -4 3127.79   69.09
   2   2  -4 3188.08   69.69
   2   2  -4 3144.89   69.19
   2   2  -4 3125.19   68.19
   2   2  -4 3125.29   68.19
   2   2  -4 3211.38   68.79
  -2  -2   4 3109.89   68.59
  -2  -2   4 3181.88   69.49
  -2  -2   4 3121.29   68.49
  -2  -2   4 3199.98   69.89
  -2  -2   4 3139.89   69.39
  -2  -2   4 3247.97   70.29
   3   2  -5  514.25   13.00
   3   2  -5  518.45   14.50
   3   2  -5  512.25   13.90
   3   2  -5  508.65   13.90
   3   2  -5  523.85   14.10
   3   2  -5  531.95   14.90
   3   2  -5  509.65   15.20
   3   2  -5  515.35   14.50
  -3  -2   5  481.15   14.00
  -3  -2   5  493.65   13.50
  -3  -2   5  513.65   12.70
  -3  -2   5  509.45   14.30
   4   2  -6  672.33   18.50
   4   2  -6  679.43   18.10
   4   2  -6  668.03   18.80
   4   2  -6  660.93   19.30
   4   2  -6  644.94   17.80
   4   2  -6  665.93   17.90
   4   2  -6  681.43   18.60
   4   2  -6  666.23   16.10
  -4  -2   6  686.53   19.50
  -4  -2   6  647.24   18.30
  -4  -2   6  647.84   18.30
  -4  -2   6  662.43   16.10
  -4  -2   6  669.53   18.50
  -4  -2   6  661.43   17.90
   5   2  -7  105.09    7.10
   5   2  -7   93.49    7.20
   5   2  -7  100.99    5.80
   5   2  -7  106.89    6.50
   5   2  -7   94.59    9.10
   5   2  -7   92.19    6.40
  -5  -2   7   91.29    4.40
  -5  -2   7   93.69    6.60
  -5  -2   7   94.29    6.90
  -5  -2   7   93.09    5.80
  -5  -2   7   85.79    5.90
  -5  -2   7   96.29    6.50
   6   2  -8   11.30    3.90
   6   2  -8    5.30    3.70
   6   2  -8   15.20    3.30
   6   2  -8    7.80    5.20
   6   2  -8    7.30    3.30
   6   2  -8   16.70    4.60
  -6  -2   8    8.90    3.20
  -6  -2   8    9.90    3.20
  -6  -2   8    8.80    3.60
  -6  -2   8   12.40    1.60
  -6  -2   8   14.70    3.40
   7   2  -9  167.28   11.00
   7   2  -9  206.48   19.40
   7   2  -9  160.38    9.50
   7   2  -9  176.88   11.10
  -7  -2   9  165.18   10.90
  -7  -2   9  170.48   10.00
  -7  -2   9  175.28   10.20
   8   2 -10  228.08   13.70
   8   2 -10  235.68   13.10
  -8  -2  10  229.28   13.40
  -8  -2  10  252.27   14.80
  -8  -2  10  215.78   13.40
  -9   3   7   53.39    7.20
  -9   3   7   62.89    7.60
   9  -3  -7   54.39    6.90
   9  -3  -7   46.90    5.60
   9  -3  -7   43.50    6.90
  -8   3   6  722.73   23.30
  -8   3   6  723.53   23.00
  -8   3   6  743.03   19.00
  -8   3   6  752.12   22.70
  -8   3   6  744.33   20.90
   8  -3  -6  715.33   23.60
   8  -3  -6  731.93   21.40
   8  -3  -6  724.23   21.20
   8  -3  -6  721.03   23.30
   8  -3  -6  743.73   22.80
   8  -3  -6  727.83   20.30
  -7   3   5   12.20    4.00
  -7   3   5   22.60    3.80
  -7   3   5   22.00    3.30
  -7   3   5   21.00    3.50
  -7   3   5   26.10    4.60
  -7   3   5   24.40    2.90
   7  -3  -5   20.50    3.90
   7  -3  -5   19.90    3.80
   7  -3  -5   22.70    3.10
   7  -3  -5   22.10    3.60
   7  -3  -5   25.30    4.10
   7  -3  -5   15.30    4.20
   7  -3  -5   19.40    3.60
  -6   3   4 2163.88   49.10
  -6   3   4 2213.68   51.49
  -6   3   4 2151.98   49.50
  -6   3   4 2172.28   52.09
  -6   3   4 2210.28   52.29
  -6   3   4 2241.08   51.59
   6  -3  -4 2163.08   50.49
   6  -3  -4 2213.68   49.40
   6  -3  -4 2216.38   49.90
   6  -3  -4 2183.18   51.69
   6  -3  -4 2230.78   51.69
   6  -3  -4 2214.18   50.59
   6  -3  -4 2153.68   52.29
   6  -3  -4 2218.78   52.39
  -5   3   3   18.40    3.10
  -5   3   3   14.20    2.40
  -5   3   3   18.00    2.60
  -5   3   3   20.00    2.30
  -5   3   3   18.60    2.50
  -5   3   3   23.00    3.40
   5  -3  -3   17.80    2.60
   5  -3  -3   20.50    3.30
   5  -3  -3   24.80    3.20
   5  -3  -3   20.10    2.60
   5  -3  -3   20.60    2.20
   5  -3  -3   17.80    2.80
   5  -3  -3   16.50    2.60
   5  -3  -3   16.50    2.80
  -4   3   2 1844.72   41.60
  -4   3   2 1788.92   41.90
  -4   3   2 1811.02   41.50
  -4   3   2 1710.93   40.70
  -4   3   2 1779.92   39.10
  -4   3   2 1798.02   41.70
   4  -3  -2 1798.92   38.80
   4  -3  -2 1713.63   40.20
   4  -3  -2 1753.02   40.90
   4  -3  -2 1803.72   40.50
   4  -3  -2 1761.62   41.30
   4  -3  -2 1755.22   41.00
   4  -3  -2 1776.32   41.60
  -3   3   1   21.30    2.40
  -3   3   1   14.40    2.00
  -3   3   1   20.00    2.40
  -3   3   1   18.80    1.40
  -3   3   1   23.40    2.50
  -3   3   1   21.40    2.30
  -3   3   1   26.10    2.50
   3  -3  -1   19.70    2.30
   3  -3  -1   20.80    2.40
   3  -3  -1   18.00    2.40
   3  -3  -1   27.50    2.90
   3  -3  -1   20.80    2.20
   3  -3  -1   15.60    2.10
  -2   3   0  421.56    9.90
  -2   3   0  399.56   11.00
  -2   3   0  424.16   11.40
  -2   3   0  387.56   11.30
  -2   3   0  408.56   11.10
  -2   3   0  404.66   11.40
  -2   3   0  401.36   11.30
  -2   3   0  386.46    9.80
   2  -3   0  417.96   11.70
   2  -3   0  419.26   11.50
   2  -3   0  424.96   11.70
   2  -3   0  420.96   11.30
   2  -3   0  401.36   11.60
   2  -3   0  419.06   11.70
  -1   3  -1  502.25   12.90
  -1   3  -1  481.75   13.10
  -1   3  -1  495.15   12.10
  -1   3  -1  488.25   13.20
  -1   3  -1  497.35   13.10
   1  -3   1  486.85   12.70
   1  -3   1  474.95   13.10
   1  -3   1  483.55   13.00
   1  -3   1  479.65   13.10
   1  -3   1  483.25   13.00
   1  -3   1  502.85   12.40
   1  -3   1  497.05   12.10
   0   3  -2  110.09    4.70
   0   3  -2  107.49    4.90
   0   3  -2  106.49    4.70
   0   3  -2  122.39    4.60
   0  -3   2  130.09    5.00
   0  -3   2  104.79    4.20
   0  -3   2  114.29    4.20
   0  -3   2  108.49    4.80
   0  -3   2  114.59    4.50
   0  -3   2  104.89    4.10
   0  -3   2  105.79    4.80
   1   3  -3   79.59    4.90
   1   3  -3   73.09    4.00
   1   3  -3   72.79    3.90
   1   3  -3   73.99    3.80
   1   3  -3   78.29    3.50
  -1  -3   3   75.29    3.30
  -1  -3   3   79.99    4.10
  -1  -3   3   69.79    4.60
  -1  -3   3   70.89    4.10
  -1  -3   3   78.89    4.00
  -1  -3   3   71.19    3.80
  -1  -3   3   78.49    3.50
   2   3  -4  808.32   20.80
   2   3  -4  811.52   20.80
   2   3  -4  791.22   21.00
   2   3  -4  848.62   19.90
   2   3  -4  845.22   20.30
   2   3  -4  822.52   21.30
  -2  -3   4  846.92   21.10
  -2  -3   4  803.52   21.20
  -2  -3   4  835.22   21.00
  -2  -3   4  826.22   21.90
  -2  -3   4  844.92   20.50
  -2  -3   4  819.62   20.20
   3   3  -5  127.39    6.20
   3   3  -5  131.19    5.30
   3   3  -5  123.29    6.40
   3   3  -5  132.29    6.40
   3   3  -5  134.59    5.60
   3   3  -5  131.69    5.30
   3   3  -5  130.89    5.40
   3   3  -5  124.79    6.40
  -3  -3   5  130.49    6.20
  -3  -3   5  132.19    5.50
  -3  -3   5  123.59    6.20
  -3  -3   5  136.89    6.60
  -3  -3   5  140.89    6.40
  -3  -3   5  129.99    5.80
   4   3  -6 1662.13   39.60
   4   3  -6 1660.03   38.80
   4   3  -6 1616.84   39.80
   4   3  -6 1650.43   37.60
   4   3  -6 1632.14   40.70
   4   3  -6 1623.74   38.20
   4   3  -6 1664.73   39.80
  -4  -3   6 1667.23   40.90
  -4  -3   6 1675.13   37.90
  -4  -3   6 1610.94   39.10
  -4  -3   6 1676.03   39.80
  -4  -3   6 1644.84   39.80
  -4  -3   6 1630.44   39.80
   5   3  -7   33.20    4.80
   5   3  -7   28.30    4.40
   5   3  -7   31.80    4.90
   5   3  -7   33.10    4.20
   5   3  -7   28.50    3.60
   5   3  -7   25.30    4.20
   5   3  -7   29.00    3.70
   5   3  -7   30.80    3.10
  -5  -3   7   25.80    3.70
  -5  -3   7   27.30    3.50
  -5  -3   7   41.40    5.40
  -5  -3   7   25.40    3.90
  -5  -3   7   19.80    3.40
  -5  -3   7   22.40    3.90
   6   3  -8 1158.18   29.90
   6   3  -8 1183.88   32.10
   6   3  -8 1197.88   31.90
   6   3  -8 1133.39   32.60
   6   3  -8 1162.38   30.90
   6   3  -8 1159.58   30.00
  -6  -3   8 1166.68   27.30
  -6  -3   8 1012.00   32.40
  -6  -3   8 1180.38   31.00
  -6  -3   8 1224.58   32.00
  -6  -3   8 1171.88   31.40
   7   3  -9   28.30    9.10
   7   3  -9   31.10    6.80
   7   3  -9   23.10    5.30
   7   3  -9   28.10    4.90
   7   3  -9   36.30    6.10
  -7  -3   9   39.80    7.20
  -7  -3   9   28.80    5.10
  -7  -3   9   27.60    5.10
  -9   4   7   64.19    8.30
  -9   4   7   85.89    9.80
   9  -4  -7   77.79    9.90
   9  -4  -7   66.39    8.40
  -8   4   6    6.20    2.70
  -8   4   6   -6.80    4.20
  -8   4   6   -1.50    4.50
  -8   4   6   -3.00    3.70
   8  -4  -6    3.80    4.00
   8  -4  -6   -0.80    2.80
   8  -4  -6   -1.70    3.40
   8  -4  -6   -2.10    3.60
   8  -4  -6    0.40    4.70
  -7   4   5   27.80    4.60
  -7   4   5   37.10    5.70
  -7   4   5   30.10    3.40
  -7   4   5   25.30    4.50
  -7   4   5   27.40    3.30
   7  -4  -5   27.10    3.50
   7  -4  -5   38.80    6.20
   7  -4  -5   18.40    4.70
   7  -4  -5   21.10    4.20
   7  -4  -5   24.50    3.80
   7  -4  -5   31.10    4.90
   7  -4  -5   29.20    4.60
  -6   4   4   21.50    3.90
  -6   4   4   18.40    2.90
  -6   4   4   18.40    3.10
  -6   4   4   21.70    2.90
  -6   4   4   24.60    3.90
   6  -4  -4   22.20    2.60
   6  -4  -4   20.70    3.30
   6  -4  -4   33.40    4.40
   6  -4  -4   38.50    4.90
   6  -4  -4   21.00    3.40
   6  -4  -4   25.20    3.60
   6  -4  -4   24.90    4.30
   6  -4  -4   17.70    3.70
  -5   4   3  186.98    8.40
  -5   4   3  168.88    8.00
  -5   4   3  174.88    8.00
  -5   4   3  180.98    7.90
  -5   4   3  167.58    7.00
  -5   4   3  175.38    5.10
   5  -4  -3  182.98    7.50
   5  -4  -3  186.18    8.00
   5  -4  -3  170.58    8.20
   5  -4  -3  177.28    8.20
   5  -4  -3  175.08    7.60
   5  -4  -3  174.48    8.10
  -4   4   2 2103.19   49.50
  -4   4   2 2170.48   49.60
  -4   4   2 2098.59   48.70
  -4   4   2 2156.28   49.20
   4  -4  -2 2128.49   50.19
   4  -4  -2 2104.99   50.69
   4  -4  -2 2195.68   50.09
   4  -4  -2 2169.78   50.19
   4  -4  -2 2285.57   50.69
   4  -4  -2 2240.88   50.79
  -3   4   1   23.10    2.90
  -3   4   1   17.30    2.60
  -3   4   1   23.20    3.00
  -3   4   1   26.80    3.20
  -3   4   1   17.20    2.30
  -3   4   1   19.30    2.50
   3  -4  -1   21.90    2.80
   3  -4  -1   18.40    2.60
   3  -4  -1   30.80    3.30
   3  -4  -1   25.00    3.10
   3  -4  -1   21.70    2.90
  -2   4   0 1093.39   26.30
  -2   4   0 1102.39   26.70
  -2   4   0 1060.09   26.50
  -2   4   0 1069.09   26.30
  -2   4   0 1093.49   26.30
  -2   4   0 1102.39   26.20
   2  -4   0 1104.49   26.60
   2  -4   0 1047.80   26.70
   2  -4   0 1121.89   26.60
   2  -4   0 1087.69   26.40
   2  -4   0 1099.19   26.30
  -1   4  -1   73.79    3.80
  -1   4  -1   67.19    4.30
  -1   4  -1   66.79    4.10
  -1   4  -1   66.19    4.00
  -1   4  -1   67.99    4.10
  -1   4  -1   67.29    3.10
   1  -4   1   71.39    4.20
   1  -4   1   71.49    3.20
   1  -4   1   74.89    4.10
   1  -4   1   73.29    3.80
   1  -4   1   64.69    3.60
   1  -4   1   68.19    4.10
   0   4  -2 5851.31  124.49
   0   4  -2 5733.93  123.69
   0   4  -2 5638.24  122.89
   0   4  -2 5748.12  123.99
   0   4  -2 5726.43  122.59
   0   4  -2 5715.83  123.69
   0  -4   2 5987.40  126.79
   0  -4   2 5996.40  126.89
   0  -4   2 5913.41  127.49
   0  -4   2 5874.51  126.69
   0  -4   2 5825.12  127.89
   0  -4   2 5911.61  127.39
   0  -4   2 5888.61  127.69
   1   4  -3   55.49    3.70
   1   4  -3   51.79    3.00
   1   4  -3   43.40    3.60
   1   4  -3   51.99    3.50
  -1  -4   3   50.99    3.70
  -1  -4   3   46.70    3.10
  -1  -4   3   51.59    3.60
  -1  -4   3   50.89    3.80
  -1  -4   3   46.90    2.80
  -1  -4   3   44.50    3.80
   2   4  -4  167.48    7.00
   2   4  -4  162.48    7.10
   2   4  -4  160.38    5.70
   2   4  -4  147.39    6.30
   2   4  -4  161.38    7.10
   2   4  -4  158.78    6.20
   2   4  -4  160.48    7.00
  -2  -4   4  160.38    6.50
  -2  -4   4  157.98    7.00
  -2  -4   4  156.98    7.00
  -2  -4   4  163.48    6.40
  -2  -4   4  151.88    6.90
   3   4  -5    1.60    2.10
   3   4  -5    4.10    1.70
   3   4  -5    4.60    1.90
   3   4  -5   -2.90    1.90
   3   4  -5    4.40    1.40
   3   4  -5    4.40    1.90
   3   4  -5    3.10    1.90
  -3  -4   5    3.40    1.90
  -3  -4   5    4.60    2.60
  -3  -4   5    2.60    2.30
  -3  -4   5    4.80    2.30
  -3  -4   5   12.90    2.50
  -3  -4   5    3.70    1.80
   4   4  -6 1210.28   29.90
   4   4  -6 1229.98   32.70
   4   4  -6 1235.48   31.70
   4   4  -6 1256.17   31.80
   4   4  -6 1244.48   29.40
   4   4  -6 1246.78   30.70
   4   4  -6 1239.98   29.30
   4   4  -6 1222.98   31.90
  -4  -4   6 1266.57   32.00
  -4  -4   6 1243.28   31.30
  -4  -4   6 1276.87   30.50
  -4  -4   6 1227.48   31.80
  -4  -4   6 1297.77   33.20
  -4  -4   6 1202.68   31.70
   5   4  -7  142.59    7.20
   5   4  -7  144.29    8.70
   5   4  -7  144.39    6.60
   5   4  -7  145.99    8.90
   5   4  -7  155.48   10.00
   5   4  -7  143.19    9.10
   5   4  -7  157.68    8.10
   5   4  -7  152.38    6.80
  -5  -4   7  155.08    9.00
  -5  -4   7  155.08    8.40
  -5  -4   7  156.38    7.40
  -5  -4   7  146.59    8.80
  -5  -4   7  149.59    8.10
   6   4  -8  141.49    8.00
   6   4  -8  125.39    9.40
   6   4  -8  127.99    9.70
   6   4  -8  131.09   11.60
   6   4  -8  131.69    9.10
   6   4  -8  137.09    7.40
  -6  -4   8  123.49    7.40
  -6  -4   8  159.28   10.40
  -6  -4   8  128.79    8.50
  -6  -4   8  129.19   10.30
  -6  -4   8  141.99    9.00
   7   4  -9   13.80    8.10
   7   4  -9    8.40    6.30
   7   4  -9   11.00    4.90
   7   4  -9   19.80    4.60
  -7  -4   9   17.10    5.00
  -7  -4   9   17.10    4.90
  -7  -4   9    9.30    5.70
  -8   5   6  513.35   19.70
  -8   5   6  495.85   18.70
  -8   5   6  531.85   15.50
   8  -5  -6  496.15   17.80
   8  -5  -6  489.25   19.50
  -7   5   5   23.40    3.60
  -7   5   5   25.90    4.80
  -7   5   5   21.80    5.60
  -7   5   5   27.20    5.10
   7  -5  -5   24.70    5.10
   7  -5  -5   16.10    4.80
   7  -5  -5   25.00    4.50
   7  -5  -5   28.00    5.50
   7  -5  -5   25.00    4.40
  -6   5   4 1213.68   31.70
  -6   5   4 1233.68   32.60
  -6   5   4 1220.18   30.00
  -6   5   4 1155.98   32.20
  -6   5   4 1205.88   31.50
   6  -5  -4 1259.07   31.90
   6  -5  -4 1223.38   32.20
   6  -5  -4 1231.48   33.00
   6  -5  -4 1221.88   31.80
   6  -5  -4 1245.38   30.80
   6  -5  -4 1130.59   32.50
   6  -5  -4 1247.38   32.10
  -5   5   3   18.30    3.00
  -5   5   3   22.70    3.80
  -5   5   3   13.00    2.60
  -5   5   3   18.40    3.70
  -5   5   3   19.60    3.50
   5  -5  -3   19.20    3.50
   5  -5  -3   21.30    3.70
   5  -5  -3   18.20    3.40
   5  -5  -3   24.70    3.90
   5  -5  -3   17.90    3.10
  -4   5   2 1093.49   27.70
  -4   5   2 1044.60   27.70
  -4   5   2 1087.69   27.20
  -4   5   2 1032.80   26.90
  -4   5   2 1064.69   27.30
   4  -5  -2 1047.20   27.70
   4  -5  -2 1069.79   27.30
   4  -5  -2 1099.49   27.30
   4  -5  -2 1068.69   27.70
   4  -5  -2 1054.09   27.30
   4  -5  -2 1035.30   27.20
  -3   5   1  176.08    7.60
  -3   5   1  169.38    7.50
  -3   5   1  165.48    7.20
  -3   5   1  179.98    7.60
  -3   5   1  173.68    7.40
  -3   5   1  182.78    7.50
   3  -5  -1  176.48    7.60
   3  -5  -1  170.48    7.50
   3  -5  -1  164.18    7.40
   3  -5  -1  163.58    7.50
   3  -5  -1  182.68    7.60
   3  -5  -1  166.58    7.50
  -2   5   0  171.68    7.40
  -2   5   0  194.88    7.70
  -2   5   0  168.98    7.30
  -2   5   0  182.38    7.10
  -2   5   0  185.88    7.30
   2  -5   0  184.78    7.70
   2  -5   0  179.58    7.60
   2  -5   0  184.58    7.20
   2  -5   0  169.08    8.60
   2  -5   0  176.48    7.50
   2  -5   0  188.18    7.40
  -1   5  -1  568.24   14.80
  -1   5  -1  556.64   15.80
  -1   5  -1  542.15   16.00
  -1   5  -1  574.04   16.10
  -1   5  -1  563.24   13.90
  -1   5  -1  551.14   15.70
   1  -5   1  546.05   16.00
   1  -5   1  544.05   15.50
   1  -5   1  574.34   16.10
   1  -5   1  542.35   15.60
   1  -5   1  560.34   14.90
   1  -5   1  558.14   15.70
   0   5  -2   30.80    2.90
   0   5  -2   42.40    3.00
   0   5  -2   32.50    3.50
   0   5  -2   29.00    3.30
   0   5  -2   47.30    4.10
   0   5  -2   31.10    3.90
   0  -5   2   38.10    4.10
   0  -5   2   34.30    3.80
   0  -5   2   38.70    3.40
   0  -5   2   37.50    3.80
   0  -5   2   35.90    3.00
   0  -5   2   31.40    2.70
   0  -5   2   37.30    3.30
   1   5  -3  466.65   12.20
   1   5  -3  486.45   14.20
   1   5  -3  443.36   14.00
   1   5  -3  461.85   13.60
  -1  -5   3  481.55   14.60
  -1  -5   3  461.65   13.50
  -1  -5   3  491.95   14.30
  -1  -5   3  447.96   12.00
  -1  -5   3  457.85   14.00
   2   5  -4  616.74   17.80
   2   5  -4  613.74   18.00
   2   5  -4  617.14   18.10
   2   5  -4  625.54   17.60
   2   5  -4  626.44   15.50
   2   5  -4  633.84   18.00
  -2  -5   4  630.74   18.40
  -2  -5   4  624.84   17.90
  -2  -5   4  621.44   17.40
  -2  -5   4  633.34   18.10
  -2  -5   4  633.54   17.80
   3   5  -5    0.20    1.80
   3   5  -5   -0.50    1.30
   3   5  -5    3.80    2.70
   3   5  -5   -1.60    2.00
   3   5  -5    1.00    1.60
   3   5  -5    1.70    2.60
   3   5  -5    1.30    2.10
  -3  -5   5    0.40    2.40
  -3  -5   5    0.90    2.00
  -3  -5   5    4.60    2.30
  -3  -5   5    2.60    2.50
  -3  -5   5    7.70    2.80
  -3  -5   5   -1.50    2.10
   4   5  -6  734.03   23.40
   4   5  -6  771.02   23.10
   4   5  -6  779.62   19.30
   4   5  -6  791.12   22.70
   4   5  -6  780.82   21.60
   4   5  -6  804.82   19.70
   4   5  -6  799.42   21.40
   4   5  -6  765.42   22.80
  -4  -5   6  832.02   23.30
  -4  -5   6  770.12   22.80
  -4  -5   6  796.72   23.80
  -4  -5   6  790.02   21.80
  -4  -5   6  773.52   22.10
  -4  -5   6  817.32   23.10
   5   5  -7    2.10    2.80
   5   5  -7    8.50    2.40
   5   5  -7    6.10    3.60
   5   5  -7    1.60    4.10
   5   5  -7    7.00    3.60
   5   5  -7    0.80    5.00
  -5  -5   7    4.10    3.70
  -5  -5   7    9.00    3.60
  -5  -5   7   10.50    5.20
  -5  -5   7    7.60    6.20
  -5  -5   7    7.20    3.20
   6   5  -8  800.22   21.30
   6   5  -8  808.72   25.40
   6   5  -8  790.32   25.90
   6   5  -8  806.52   26.60
  -6  -5   8  810.22   25.40
  -6  -5   8  780.42   24.20
  -6  -5   8  787.42   25.80
  -6  -5   8  791.42   24.10
  -6  -5   8  804.92   22.60
   7   5  -9   14.00    7.70
  -7  -5   9   15.40    7.70
  -7  -5   9   10.10    5.90
  -7  -5   9   12.70    5.60
  -8   6   6  185.98   12.50
   8  -6  -6  197.48   13.00
   8  -6  -6  194.28   16.50
  -7   6   5    3.30    3.90
  -7   6   5    4.70    3.30
  -7   6   5   -6.30    4.20
   7  -6  -5   10.40    4.90
   7  -6  -5    4.80    4.50
   7  -6  -5    3.80    4.80
  -6   6   4   76.39    8.10
  -6   6   4   68.79    7.10
  -6   6   4   74.29    6.20
  -6   6   4   79.09    7.50
   6  -6  -4   93.89    8.90
   6  -6  -4   78.39    7.60
   6  -6  -4   85.69    7.80
   6  -6  -4   81.89    7.80
  -5   6   3  512.15   16.60
  -5   6   3  528.45   17.50
  -5   6   3  503.95   15.90
  -5   6   3  502.55   17.10
  -5   6   3  523.45   16.60
   5  -6  -3  489.25   16.20
   5  -6  -3  500.45   17.10
   5  -6  -3  497.15   17.20
   5  -6  -3  522.75   16.80
   5  -6  -3  494.45   16.60
   5  -6  -3  530.95   16.90
  -4   6   2  569.74   17.10
  -4   6   2  575.94   17.40
  -4   6   2  496.85   22.20
  -4   6   2  593.24   17.70
  -4   6   2  573.44   17.20
   4  -6  -2  580.24   17.60
   4  -6  -2  580.94   17.50
   4  -6  -2  586.74   17.50
   4  -6  -2  562.34   17.20
   4  -6  -2  587.94   18.00
   4  -6  -2  460.25   21.80
  -3   6   1   19.70    3.20
  -3   6   1   18.80    3.40
  -3   6   1   19.40    3.00
  -3   6   1   21.30    3.70
  -3   6   1   29.90    3.90
  -3   6   1   16.60    2.70
   3  -6  -1   17.10    3.40
   3  -6  -1   25.80    3.80
   3  -6  -1   25.40    4.00
   3  -6  -1   32.50    4.00
   3  -6  -1   22.50    3.60
   3  -6  -1   28.70    3.80
  -2   6   0 1810.82   43.10
  -2   6   0 1751.22   42.30
  -2   6   0 1771.72   43.00
  -2   6   0 1853.71   41.80
  -2   6   0 1762.42   42.50
   2  -6   0 1827.62   42.60
   2  -6   0 1851.61   43.40
   2  -6   0 1794.62   43.50
   2  -6   0 1780.82   42.90
   2  -6   0 1757.12   43.60
   2  -6   0 1873.31   43.20
  -1   6  -1  322.67   10.10
  -1   6  -1  328.67   11.80
  -1   6  -1  325.37   11.60
  -1   6  -1  347.97   11.40
  -1   6  -1  314.17    9.00
  -1   6  -1  323.97   11.60
   1  -6   1  333.77    9.30
   1  -6   1  329.77   11.60
   1  -6   1  335.37   11.90
   1  -6   1  341.07   10.40
   1  -6   1  324.97   11.60
   1  -6   1  317.67   11.50
   1  -6   1  315.27   11.00
   0   6  -2  676.13   16.60
   0   6  -2  651.93   19.00
   0   6  -2  646.14   17.10
   0   6  -2  676.13   19.20
   0   6  -2  644.14   18.60
   0   6  -2  650.33   18.50
   0  -6   2  621.94   19.30
   0  -6   2  691.93   19.20
   0  -6   2  674.43   17.00
   0  -6   2  689.03   17.70
   0  -6   2  677.03   18.90
   0  -6   2  693.53   19.10
   0  -6   2  667.43   19.40
   0  -6   2  679.23   18.80
   1   6  -3  470.55   14.90
   1   6  -3  468.25   15.20
   1   6  -3  462.55   14.80
   1   6  -3  466.15   12.10
   1   6  -3  461.65   14.70
   1   6  -3  468.85   14.00
  -1  -6   3  492.65   15.40
  -1  -6   3  486.65   12.40
  -1  -6   3  486.85   14.60
  -1  -6   3  483.05   15.10
  -1  -6   3  490.15   14.50
  -1  -6   3  458.65   14.50
  -1  -6   3  466.05   15.60
  -1  -6   3  477.95   15.00
   2   6  -4 1774.32   42.60
   2   6  -4 1743.53   42.80
   2   6  -4 1677.53   42.40
   2   6  -4 1862.41   42.20
   2   6  -4 1784.72   42.90
   2   6  -4 1725.73   43.20
  -2  -6   4 1752.52   41.60
  -2  -6   4 1495.35   44.90
  -2  -6   4 1753.92   42.00
  -2  -6   4 1809.82   42.40
  -2  -6   4 1780.62   42.10
  -2  -6   4 1750.52   41.90
   3   6  -5    7.40    3.80
   3   6  -5    5.10    2.70
   3   6  -5    2.00    4.80
   3   6  -5    4.20    1.50
   3   6  -5    8.00    4.00
   3   6  -5    5.50    3.10
  -3  -6   5   13.90    3.60
  -3  -6   5    3.00    3.90
  -3  -6   5    2.10    2.70
  -3  -6   5    2.20    3.20
  -3  -6   5    6.50    3.30
  -3  -6   5    3.90    2.80
   4   6  -6   61.19    3.70
   4   6  -6   65.79    4.30
   4   6  -6   65.29    9.10
   4   6  -6   66.09    6.20
   4   6  -6   71.29    6.90
   4   6  -6   59.49    7.30
  -4  -6   6   77.49    8.70
  -4  -6   6   67.99    7.10
  -4  -6   6   50.79    5.70
  -4  -6   6   63.49    7.70
  -4  -6   6   56.09    7.20
   5   6  -7  329.07   12.70
   5   6  -7  318.77   15.70
   5   6  -7  319.17    9.40
   5   6  -7  300.67   13.70
   5   6  -7  265.57   16.10
   5   6  -7  305.17   14.10
  -5  -6   7  318.97   13.60
  -5  -6   7  310.07   14.70
  -5  -6   7  314.87   15.40
  -5  -6   7  315.17   13.60
  -5  -6   7  308.27   13.70
   6   6  -8   -1.20    4.40
   6   6  -8    7.50    6.90
   6   6  -8    2.60    5.00
  -6  -6   8   -3.50    5.90
  -6  -6   8    4.50    5.00
  -6  -6   8   -2.30    4.70
  -7   7   5   31.20    5.20
  -7   7   5   34.90    6.50
  -7   7   5   29.60    7.20
   7  -7  -5   28.80    6.30
   7  -7  -5   22.30    6.40
  -6   7   4  676.53   21.40
  -6   7   4  668.73   20.50
  -6   7   4  687.03   22.90
   6  -7  -4  671.23   22.70
   6  -7  -4  673.73   22.20
   6  -7  -4  700.33   22.40
  -5   7   3   19.60    4.00
  -5   7   3   19.20    4.40
  -5   7   3    7.20    4.70
  -5   7   3   18.00    4.40
   5  -7  -3   15.00    5.30
   5  -7  -3   17.70    5.40
   5  -7  -3   16.60    4.10
   5  -7  -3   16.50    4.50
  -4   7   2  433.06   14.70
  -4   7   2  411.86   15.10
  -4   7   2  434.46   15.00
  -4   7   2  438.06   14.90
  -4   7   2  426.06   15.50
   4  -7  -2  383.76   14.90
   4  -7  -2  468.55   15.80
   4  -7  -2  400.96   15.80
   4  -7  -2  423.06   15.00
   4  -7  -2  402.46   15.80
   4  -7  -2  416.76   15.40
  -3   7   1   92.59    7.30
  -3   7   1   90.39    6.70
  -3   7   1   91.99    7.80
  -3   7   1  107.49    6.90
  -3   7   1   92.49    6.70
   3  -7  -1  103.89    7.40
   3  -7  -1   96.49    7.50
   3  -7  -1   99.69    7.50
   3  -7  -1   96.89    7.60
   3  -7  -1   87.29    6.30
  -2   7   0   31.60    4.20
  -2   7   0   44.50    5.00
  -2   7   0   44.30    5.10
  -2   7   0   35.90    4.50
   2  -7   0   35.00    4.70
   2  -7   0   39.30    4.70
   2  -7   0   36.60    4.80
   2  -7   0   38.50    4.90
   2  -7   0   54.99    5.90
   2  -7   0   40.60    4.30
  -1   7  -1  363.46   12.90
  -1   7  -1  377.46   13.40
  -1   7  -1  365.86   13.80
  -1   7  -1  375.96   13.40
  -1   7  -1  373.96   11.80
  -1   7  -1  372.96   10.30
   1  -7   1  372.16   10.30
   1  -7   1  357.36   13.10
   1  -7   1  354.96   13.30
   1  -7   1  380.66   11.60
   1  -7   1  360.26   13.60
   1  -7   1  379.26   13.40
   1  -7   1  380.26   13.10
   0   7  -2    5.90    3.60
   0   7  -2    8.00    3.10
   0   7  -2    7.60    2.00
   0   7  -2   11.50    2.10
   0   7  -2    9.90    3.30
   0   7  -2    8.00    2.70
   0  -7   2    6.00    2.30
   0  -7   2   16.60    3.60
   0  -7   2    6.70    2.90
   0  -7   2    3.40    3.30
   0  -7   2    4.80    3.10
   0  -7   2    8.10    3.40
   0  -7   2    9.10    2.00
   0  -7   2    5.50    2.70
   1   7  -3  265.47   11.70
   1   7  -3  264.37   11.10
   1   7  -3  271.87    8.10
   1   7  -3  268.77   11.70
   1   7  -3  263.67    9.80
   1   7  -3  270.07   11.00
  -1  -7   3  289.77   10.50
  -1  -7   3  271.87   11.00
  -1  -7   3  262.07   11.80
  -1  -7   3  262.37   10.70
  -1  -7   3  268.77   11.30
  -1  -7   3  269.47    7.80
  -1  -7   3  279.37   11.80
  -1  -7   3  253.17   11.30
   2   7  -4  159.98    8.70
   2   7  -4  173.38   12.50
   2   7  -4  155.58    8.10
   2   7  -4  148.59    9.70
  -2  -7   4  139.39    9.20
  -2  -7   4  156.78    8.30
  -2  -7   4  159.68    9.60
  -2  -7   4  152.48    8.70
  -2  -7   4  162.68    8.90
  -2  -7   4  141.19    8.80
  -2  -7   4  146.89    9.00
   3   7  -5   43.90    5.80
   3   7  -5   43.50    5.90
   3   7  -5   43.60    5.30
   3   7  -5   41.20    5.70
  -3  -7   5   25.70    4.60
  -3  -7   5   44.50    5.50
  -3  -7   5   41.40    6.20
  -3  -7   5   44.30    6.10
  -3  -7   5   39.30    5.30
   4   7  -6  551.94   19.30
   4   7  -6  546.05   18.40
   4   7  -6  574.74   19.70
  -4  -7   6  522.45   20.20
  -4  -7   6  564.54   19.70
  -4  -7   6  525.45   19.00
  -4  -7   6  546.25   18.70
   5   7  -7    1.50    4.60
   5   7  -7   -0.80    5.80
   5   7  -7   -5.10    5.00
  -5  -7   7   -2.40    4.80
  -5  -7   7    0.90    5.00
  -5  -7   7    4.20    6.70
  -6   8   4  181.08   12.60
  -6   8   4  181.28   11.20
  -6   8   4  147.99   10.90
   6  -8  -4  161.98   12.90
   6  -8  -4  172.08   13.10
  -5   8   3   40.90    5.90
  -5   8   3   31.70    5.20
  -5   8   3   24.60    5.70
   5  -8  -3   34.60    5.80
   5  -8  -3   35.20    6.30
  -4   8   2   18.80    5.10
  -4   8   2   24.70    4.60
  -4   8   2   29.70    4.90
   4  -8  -2   13.70    4.10
   4  -8  -2   31.00    6.10
   4  -8  -2   24.80    5.20
  -3   8   1  205.68   10.00
  -3   8   1  200.08   10.10
  -3   8   1  210.98   10.60
   3  -8  -1  249.38   12.00
   3  -8  -1  221.78   11.50
   3  -8  -1  206.78   10.00
  -2   8   0 1522.45   39.20
  -2   8   0 1544.85   40.10
  -2   8   0 1563.54   37.50
  -2   8   0 1581.44   39.00
   2  -8   0 1560.74   40.90
   2  -8   0 1559.84   39.30
   2  -8   0 1564.64   38.10
  -1   8  -1   19.50    4.50
  -1   8  -1   21.70    2.60
  -1   8  -1   21.40    4.90
  -1   8  -1   19.60    3.80
  -1   8  -1   24.00    3.30
   1  -8   1   18.00    4.30
   1  -8   1   21.80    3.40
   1  -8   1   18.80    4.10
   1  -8   1   22.80    2.60
   1  -8   1   24.40    5.90
   1  -8   1   20.80    4.20
   1  -8   1   14.00    4.70
   0   8  -2  384.56   15.30
   0   8  -2  372.76   14.80
   0   8  -2  415.56   14.70
   0   8  -2  409.96   11.30
   0   8  -2  394.66   12.20
   0  -8   2  385.26   15.30
   0  -8   2  373.86   12.10
   0  -8   2  381.06   14.50
   0  -8   2  365.06   14.60
   0  -8   2  393.76   14.50
   0  -8   2  365.96   14.40
   0  -8   2  400.36   11.20
   1   8  -3    4.70    3.40
   1   8  -3   10.40    4.00
   1   8  -3   -0.80    4.40
   1   8  -3    2.30    2.80
  -1  -8   3    1.60    4.10
  -1  -8   3    2.70    4.10
  -1  -8   3   -9.70    5.40
  -1  -8   3    1.50    3.50
  -1  -8   3    6.50    4.40
  -1  -8   3    5.30    3.60
   2   8  -4  718.23   22.80
   2   8  -4  724.13   22.40
   2   8  -4  732.33   21.90
  -2  -8   4  727.63   22.90
  -2  -8   4  773.42   22.60
  -2  -8   4  715.53   24.00
  -2  -8   4  720.13   23.60
  -2  -8   4  711.03   22.30
   3   8  -5  270.57   13.10
   3   8  -5  270.37   12.70
   3   8  -5  255.17   13.20
  -3  -8   5  279.57   15.00
  -3  -8   5  297.67   13.60
  -3  -8   5  263.77   13.60
   4   8  -6   18.90    5.40
   4   8  -6   16.80    5.50
   4   8  -6   16.00    6.30
  -4  -8   6   20.20    5.70
  -4  -8   6   21.70    6.40
  -4   9   2  195.58   12.10
  -4   9   2  205.18   11.70
   4  -9  -2  179.78   13.20
   4  -9  -2  209.78   12.00
  -3   9   1  144.89   10.10
  -3   9   1  120.09    9.90
   3  -9  -1  149.39    9.50
   3  -9  -1  123.39   11.30
  -2   9   0   41.50    5.40
  -2   9   0   53.89    6.70
   2  -9   0   52.29    6.80
   2  -9   0   57.89    7.40
   2  -9   0   51.19    5.70
  -1   9  -1  259.07   12.50
  -1   9  -1  285.97   13.50
   1  -9   1  291.07   10.40
   1  -9   1  268.37   13.40
   1  -9   1  265.67   14.00
   0   9  -2   14.00    4.20
   0   9  -2   23.80    5.00
   0   9  -2   28.90    4.10
   0  -9   2   20.20    5.30
   0  -9   2   24.40    5.80
   1   9  -3  226.08   12.50
   1   9  -3  241.18   10.90
   1   9  -3  237.58   12.70
  -1  -9   3  236.18   12.40
  -1  -9   3  231.08   13.50
   2   9  -4   51.69    7.00
   2   9  -4   68.39    7.80
   2   9  -4   87.89    8.70
  -2  -9   4   71.49    8.60
  -2  -9   4   52.69    6.90
  -4  -9   1   10.80    5.90
  -4  -9   1    9.30    7.20
   4   9  -1   14.60    4.60
   4   9  -1    5.10    5.40
  -3  -9   0  212.08   12.60
  -3  -9   0  190.98   13.20
  -3  -9   0  234.58   13.40
   3   9   0  188.58   11.30
   3   9   0  194.48    8.70
  -2  -9  -1   93.19   10.10
  -2  -9  -1   88.69    9.50
   2   9   1   88.89    5.80
   2   9   1   80.49    6.50
  -1  -9  -2  696.93   23.90
  -1  -9  -2  701.83   23.10
   1   9   2  727.13   18.10
   1   9   2  721.63   18.30
   0  -9  -3   43.90    7.00
   0  -9  -3   31.10    6.00
   0  -9  -3   27.70    4.30
   0   9   3   32.10    3.30
   1  -9  -4  243.48   11.20
   1  -9  -4  232.98   14.10
   1  -9  -4  218.18   13.50
  -6  -8   3   -3.90    4.80
  -6  -8   3  -11.30    6.40
   6   8  -3    7.80    4.50
   6   8  -3    3.50    5.90
  -5  -8   2  478.05   19.50
  -5  -8   2  502.05   17.40
   5   8  -2  452.85   17.40
   5   8  -2  483.45   15.90
   5   8  -2  497.85   18.60
  -4  -8   1   63.09    7.60
  -4  -8   1   50.19    6.10
   4   8  -1   41.90    6.30
   4   8  -1   53.29    6.80
   4   8  -1   60.19    7.50
   4   8  -1   64.69    5.60
  -3  -8   0  187.48   11.20
  -3  -8   0  179.98   10.30
  -3  -8   0  197.78    8.90
  -3  -8   0  204.88   10.90
   3   8   0  171.88    9.60
   3   8   0  191.48    8.30
   3   8   0  181.68    7.60
   3   8   0  163.58   11.10
  -2  -8  -1  145.49    8.80
  -2  -8  -1  131.69    6.90
  -2  -8  -1  129.09    8.90
  -2  -8  -1  119.69    9.00
   2   8   1  117.59    7.70
   2   8   1  124.39    6.30
   2   8   1  136.89    5.90
  -1  -8  -2    1.80    2.00
  -1  -8  -2    0.60    2.60
  -1  -8  -2   -0.90    2.30
  -1  -8  -2   -0.40    3.60
  -1  -8  -2    1.90    3.10
  -1  -8  -2    0.00    3.60
   1   8   2    0.60    1.80
   1   8   2   -1.70    1.90
   0  -8  -3  367.96   11.90
   0  -8  -3  350.26   14.60
   0  -8  -3  365.36   10.30
   0  -8  -3  381.16   12.10
   0  -8  -3  360.56   11.60
   0  -8  -3  354.66   15.00
   0   8   3  367.06   10.30
   0   8   3  355.16    9.30
   1  -8  -4  217.68   11.90
   1  -8  -4  224.18    8.00
   1  -8  -4  222.58    7.50
   1  -8  -4  233.68    8.00
   1  -8  -4  228.48   10.50
   1  -8  -4  222.88   12.00
   1  -8  -4  243.28   10.20
   2  -8  -5   59.49    7.40
   2  -8  -5   75.09    5.70
   2  -8  -5   67.59    7.90
   3  -8  -6  151.98   12.40
   3  -8  -6  183.88   11.80
  -7  -7   4   72.59    7.70
  -7  -7   4   70.59    9.20
   7   7  -4   63.49    7.50
   7   7  -4   64.49    8.50
  -6  -7   3   43.70    5.60
  -6  -7   3   34.50    6.00
   6   7  -3   46.80    6.20
   6   7  -3   54.89    6.70
   6   7  -3   45.50    6.70
  -5  -7   2  279.57   11.30
  -5  -7   2  292.07   11.90
  -5  -7   2  268.87   13.20
   5   7  -2  277.27   12.80
   5   7  -2  278.77   11.60
   5   7  -2  269.97   10.80
   5   7  -2  274.57   11.30
  -4  -7   1  331.87   11.40
  -4  -7   1  301.97   13.30
  -4  -7   1  310.87   11.80
  -4  -7   1  307.27   13.50
   4   7  -1  309.17   10.50
   4   7  -1  300.57   12.80
   4   7  -1  307.07   11.90
   4   7  -1  300.07   10.90
  -3  -7   0  419.86   14.70
  -3  -7   0  412.96   12.50
  -3  -7   0  398.86   15.20
  -3  -7   0  434.86   14.30
   3   7   0  422.76   12.30
   3   7   0  432.66   14.30
   3   7   0  419.76   14.70
   3   7   0  402.56   12.50
  -2  -7  -1    6.60    2.20
  -2  -7  -1    1.20    2.20
  -2  -7  -1    5.10    2.80
  -2  -7  -1    3.80    2.90
  -2  -7  -1    3.90    3.50
  -2  -7  -1    3.80    2.90
  -2  -7  -1   -0.80    3.20
   2   7   1    4.10    1.70
   2   7   1    2.20    2.30
   2   7   1    3.50    1.90
  -1  -7  -2 1984.20   43.30
  -1  -7  -2 1956.00   47.80
  -1  -7  -2 2027.00   43.40
  -1  -7  -2 1975.70   45.10
  -1  -7  -2 1969.50   46.90
  -1  -7  -2 1902.21   47.60
  -1  -7  -2 1879.11   42.70
  -1  -7  -2 1641.14   49.60
  -1  -7  -2 1950.30   42.60
   1   7   2 1972.50   43.30
   1   7   2 1976.20   43.50
   0  -7  -3   15.40    3.00
   0  -7  -3   14.10    4.10
   0  -7  -3   13.00    3.90
   0  -7  -3   20.20    4.10
   0  -7  -3   11.70    3.60
   0  -7  -3   16.30    2.90
   0  -7  -3   14.30    2.80
   0  -7  -3   20.50    2.90
   0  -7  -3   14.70    2.30
   0  -7  -3   19.30    2.30
   0   7   3   17.60    1.90
   0   7   3   16.10    2.10
   1  -7  -4  375.76   11.00
   1  -7  -4  340.97   13.80
   1  -7  -4  374.36    9.50
   1  -7  -4  344.47    9.50
   1  -7  -4  372.36   14.10
   1  -7  -4  363.26   12.50
   1  -7  -4  390.26   11.30
   1  -7  -4  375.16   13.50
   2  -7  -5  147.29   10.60
   2  -7  -5  185.28   10.20
   2  -7  -5  187.08    9.40
   2  -7  -5  179.68    6.80
   2  -7  -5  175.58    6.20
   2  -7  -5  182.18    6.50
   3  -7  -6  391.86   14.90
   3  -7  -6  396.76   14.10
   3  -7  -6  398.26   10.60
   3  -7  -6  373.46   11.40
   3  -7  -6  358.06   15.50
   3  -7  -6  391.16   11.10
  -3   7   6  397.66   10.10
  -3   7   6  392.56   10.00
   4  -7  -7   30.50    6.10
   4  -7  -7   39.00    7.10
   4  -7  -7   29.80    5.70
  -4   7   7   38.70    4.10
  -4   7   7   35.90    3.90
  -8  -6   5    3.80    5.80
  -8  -6   5    4.80    5.30
  -8  -6   5    2.80    4.10
   8   6  -5    0.70    5.90
   8   6  -5    9.20    5.10
  -7  -6   4  476.85   17.50
  -7  -6   4  514.15   19.50
  -7  -6   4  523.85   15.50
   7   6  -4  507.05   19.60
   7   6  -4  479.95   17.30
   7   6  -4  507.55   16.00
  -6  -6   3    6.40    4.00
  -6  -6   3    7.00    4.20
  -6  -6   3    1.40    2.70
   6   6  -3    3.00    4.00
   6   6  -3    5.90    3.40
   6   6  -3    4.80    3.30
   6   6  -3    5.40    3.70
  -5  -6   2 1370.16   35.70
  -5  -6   2 1333.87   32.80
  -5  -6   2 1310.07   32.90
  -5  -6   2 1341.17   32.40
  -5  -6   2 1311.67   35.30
  -5  -6   2 1260.67   34.40
   5   6  -2 1306.27   33.20
   5   6  -2 1315.47   35.40
   5   6  -2 1340.07   32.90
   5   6  -2 1376.46   32.60
  -4  -6   1   19.80    3.20
  -4  -6   1   18.10    3.30
  -4  -6   1   21.10    3.30
  -4  -6   1   16.50    3.30
  -4  -6   1   13.90    3.60
  -4  -6   1   23.10    4.20
   4   6  -1   23.40    4.00
   4   6  -1   22.40    3.00
   4   6  -1   20.90    3.40
   4   6  -1   19.60    3.00
  -3  -6   0  380.46   11.30
  -3  -6   0  391.46   11.50
  -3  -6   0  412.56   13.60
  -3  -6   0  402.16   13.80
  -3  -6   0  390.56   12.60
   3   6   0  401.36   13.30
   3   6   0  396.16   12.20
   3   6   0  374.56   11.10
   3   6   0  332.97   12.50
  -2  -6  -1  143.59    7.80
  -2  -6  -1  152.08    7.70
  -2  -6  -1  158.18    5.70
  -2  -6  -1  152.58    4.90
  -2  -6  -1  151.18    5.00
  -2  -6  -1  155.88    7.30
  -2  -6  -1  147.19    7.20
  -2  -6  -1  154.88    5.60
   2   6   1  155.98    5.40
   2   6   1  150.88    7.30
   2   6   1  144.79    5.50
  -1  -6  -2    4.70    1.70
  -1  -6  -2    5.00    1.60
  -1  -6  -2    3.40    2.70
  -1  -6  -2    1.10    2.30
  -1  -6  -2    6.90    2.40
  -1  -6  -2    4.50    1.80
  -1  -6  -2    3.90    2.30
  -1  -6  -2   13.50    2.50
  -1  -6  -2    9.20    1.50
   1   6   2    8.10    1.40
   1   6   2    5.10    1.20
   0  -6  -3  131.39    7.10
   0  -6  -3  134.69    4.30
   0  -6  -3  131.19    7.40
   0  -6  -3  140.69    6.10
   0  -6  -3  134.19    7.60
   0  -6  -3  133.49    4.30
   0  -6  -3  129.59    7.10
   0  -6  -3  133.19    6.20
   1  -6  -4  635.64   19.30
   1  -6  -4  654.13   14.50
   1  -6  -4  622.64   16.50
   1  -6  -4  615.04   17.70
   1  -6  -4  643.44   18.20
   1  -6  -4  633.24   14.50
   1  -6  -4  586.14   19.30
   1  -6  -4  638.34   18.90
   1  -6  -4  621.84   16.60
   2  -6  -5  370.86   11.00
   2  -6  -5  357.16    9.50
   2  -6  -5  362.66   13.60
   2  -6  -5  377.66    9.60
   2  -6  -5  358.06   10.80
   2  -6  -5  353.36   13.40
   2  -6  -5  377.26   13.00
   2  -6  -5  354.76   13.80
   2  -6  -5  376.16   12.30
   3  -6  -6  454.15   16.20
   3  -6  -6  441.46   12.70
   3  -6  -6  443.46   15.50
   3  -6  -6  449.36   12.00
   3  -6  -6  429.76   13.60
   3  -6  -6  434.76   12.40
  -3   6   6  449.56   11.40
   4  -6  -7    1.30    2.70
   4  -6  -7    4.30    2.40
   4  -6  -7   -0.50    3.70
   4  -6  -7    7.20    3.60
   4  -6  -7   -6.00    3.90
   4  -6  -7   -2.50    3.10
  -4   6   7    1.10    2.20
  -4   6   7   -1.60    2.00
  -4   6   7   -2.30    3.70
   5  -6  -8  454.55   18.10
   5  -6  -8  454.95   18.60
  -5   6   8  431.56   13.00
  -5   6   8  424.86   17.60
  -5   6   8  449.26   13.30
  -8  -5   5  222.78    9.10
  -8  -5   5  212.68   13.00
  -8  -5   5  203.18   11.10
   8   5  -5  219.58   13.00
   8   5  -5  201.18   11.60
  -7  -5   4    8.80    4.50
  -7  -5   4    7.30    3.40
  -7  -5   4   -0.40    2.30
  -7  -5   4   11.70    4.40
  -7  -5   4   -0.40    3.50
   7   5  -4   -0.90    3.30
   7   5  -4    0.50    3.10
   7   5  -4    3.40    1.80
   7   5  -4    4.30    3.80
   7   5  -4    5.10    4.30
  -6  -5   3   85.69    8.40
  -6  -5   3  110.59    5.60
  -6  -5   3  109.99    7.90
  -6  -5   3  114.89    8.00
  -6  -5   3  110.19    8.00
  -6  -5   3  118.69    7.50
   6   5  -3  103.69    7.70
   6   5  -3  105.89    6.00
   6   5  -3  102.89    6.80
   6   5  -3  109.59    8.30
  -5  -5   2  119.79    6.70
  -5  -5   2  105.09    7.20
  -5  -5   2  123.09    6.80
  -5  -5   2  118.49    7.50
  -5  -5   2  115.19    5.70
  -5  -5   2  125.19    7.80
   5   5  -2  103.59    7.20
   5   5  -2  108.09    6.40
   5   5  -2  114.49    7.50
  -4  -5   1  285.47   11.20
  -4  -5   1  290.27   10.90
  -4  -5   1  280.17   11.20
  -4  -5   1  279.57    9.50
  -4  -5   1  273.87    9.20
  -4  -5   1  290.07    9.40
   4   5  -1  279.07    9.10
   4   5  -1  282.07   11.10
   4   5  -1  272.77    9.10
   4   5  -1  271.67    9.10
   4   5  -1  291.57   11.30
  -3  -5   0 2376.56   53.79
  -3  -5   0 2394.36   52.89
  -3  -5   0 2456.05   55.49
  -3  -5   0 2386.46   51.19
  -3  -5   0 2298.27   55.49
  -3  -5   0 2382.16   55.39
  -3  -5   0 2426.86   52.89
   3   5   0 2374.76   52.79
   3   5   0 2391.36   53.49
   3   5   0 2376.06   52.89
   3   5   0 2424.26   55.69
  -2  -5  -1  169.08    6.90
  -2  -5  -1  175.28    5.60
  -2  -5  -1  167.18    7.60
  -2  -5  -1  170.68    5.40
  -2  -5  -1  174.58    5.60
  -2  -5  -1  172.08    7.40
  -2  -5  -1  171.18    7.50
  -2  -5  -1  179.48    5.60
   2   5   1  176.18    5.40
   2   5   1  172.48    7.40
   2   5   1  167.78    5.50
  -1  -5  -2 1540.25   36.50
  -1  -5  -2 1612.64   33.90
  -1  -5  -2 1534.15   36.70
  -1  -5  -2 1552.64   35.30
  -1  -5  -2 1571.54   35.30
  -1  -5  -2 1544.65   37.20
  -1  -5  -2 1540.15   37.70
  -1  -5  -2 1554.74   33.80
  -1  -5  -2 1520.35   37.60
   1   5   2 1561.94   33.90
   1   5   2 1569.04   33.80
   0  -5  -3  123.89    6.10
   0  -5  -3  122.99    6.50
   0  -5  -3  128.49    5.80
   0  -5  -3  145.09    5.90
   0  -5  -3  131.19    6.40
   0  -5  -3  123.29    5.60
   1  -5  -4 1852.11   42.30
   1  -5  -4 1814.52   41.60
   1  -5  -4 1818.52   41.70
   1  -5  -4 1796.82   43.30
   1  -5  -4 1817.62   42.60
   1  -5  -4 1819.12   43.20
   1  -5  -4 1820.72   43.60
   2  -5  -5  423.36   14.00
   2  -5  -5  399.56   12.10
   2  -5  -5  415.16   10.20
   2  -5  -5  396.46   13.20
   2  -5  -5  432.46   13.90
   2  -5  -5  394.06   11.90
   2  -5  -5  413.86   13.90
   2  -5  -5  406.56   11.90
   2  -5  -5  408.86   10.30
  -2   5   5  414.26    9.90
   3  -5  -6  180.38    7.30
   3  -5  -6  167.48    8.80
   3  -5  -6  171.98    6.90
   3  -5  -6  182.58    7.00
   3  -5  -6  168.88    9.00
   3  -5  -6  177.08    6.50
   3  -5  -6  186.68    6.30
   3  -5  -6  169.48   11.30
   3  -5  -6  161.08    9.80
  -3   5   6  176.48    9.00
  -3   5   6  168.78    5.70
  -3   5   6  176.18    5.70
   4  -5  -7    7.40    3.20
   4  -5  -7   10.10    2.40
   4  -5  -7    7.70    2.70
   4  -5  -7   14.40    2.30
   4  -5  -7   13.80    4.40
   4  -5  -7   11.90    3.00
   4  -5  -7   16.00    4.20
  -4   5   7   11.60    2.30
  -4   5   7   14.40    3.60
  -4   5   7   12.70    2.50
   5  -5  -8   44.40    6.10
   5  -5  -8   52.49    5.70
   5  -5  -8   52.09    5.40
   5  -5  -8   56.29    6.70
  -5   5   8   69.29    7.80
  -5   5   8   50.99    5.00
  -5   5   8   53.49    5.60
   6  -5  -9  101.69   10.90
   6  -5  -9  101.29   10.00
   6  -5  -9  109.39   11.70
  -6   5   9   95.79    7.50
  -6   5   9  100.59   10.50
  -9  -4   6  356.46   17.10
  -9  -4   6  360.36   14.60
  -9  -4   6  346.87   12.60
   9   4  -6  307.97   16.40
   9   4  -6  379.26   16.70
  -8  -4   5   -1.60    4.40
  -8  -4   5    0.50    3.20
  -8  -4   5    4.10    3.30
  -8  -4   5   -0.40    2.60
  -8  -4   5    3.00    4.00
  -8  -4   5   -1.70    4.60
   8   4  -5    2.90    3.00
   8   4  -5    4.60    3.60
   8   4  -5    4.00    3.50
   8   4  -5    9.70    4.30
  -7  -4   4 1329.37   34.10
  -7  -4   4 1327.97   35.90
  -7  -4   4 1349.56   31.30
  -7  -4   4 1335.57   35.30
  -7  -4   4 1316.87   34.50
  -7  -4   4 1318.57   34.20
  -7  -4   4 1335.07   31.20
   7   4  -4 1316.27   34.00
   7   4  -4 1328.47   33.90
   7   4  -4 1282.67   30.90
   7   4  -4 1337.67   36.00
  -6  -4   3   -2.40    1.50
  -6  -4   3   -2.10    2.80
  -6  -4   3    3.70    3.10
  -6  -4   3    3.80    2.70
  -6  -4   3    1.50    2.10
  -6  -4   3    1.40    2.90
  -6  -4   3    2.30    1.50
  -6  -4   3    1.50    2.70
   6   4  -3    2.00    1.50
   6   4  -3    1.70    2.00
   6   4  -3    1.40    2.10
   6   4  -3   -2.00    2.60
   6   4  -3   -0.80    2.90
   6   4  -3    1.10    2.20
  -5  -4   2 1277.67   31.20
  -5  -4   2 1293.77   33.10
  -5  -4   2 1300.77   32.30
  -5  -4   2 1266.37   29.70
  -5  -4   2 1266.07   32.90
  -5  -4   2 1283.47   31.20
  -5  -4   2 1315.87   29.00
   5   4  -2 1306.67   33.30
   5   4  -2 1254.77   28.80
   5   4  -2 1303.87   31.20
   5   4  -2 1298.17   29.60
   5   4  -2 1285.07   31.10
   5   4  -2 1246.48   32.60
  -4  -4   1    0.40    0.90
  -4  -4   1    0.60    1.80
  -4  -4   1    1.30    1.40
  -4  -4   1    3.10    1.80
  -4  -4   1   -1.10    1.70
  -4  -4   1    3.00    1.40
  -4  -4   1   -0.30    1.80
   4   4  -1   -0.50    1.30
   4   4  -1    2.20    1.70
   4   4  -1    1.10    0.90
   4   4  -1    3.00    1.40
   4   4  -1    0.20    1.70
   4   4  -1   -2.20    1.90
  -3  -4   0 1238.58   27.90
  -3  -4   0 1248.68   31.00
  -3  -4   0 1283.07   28.70
  -3  -4   0 1230.08   28.70
  -3  -4   0 1269.67   30.80
  -3  -4   0 1226.78   28.90
  -3  -4   0 1267.57   31.00
   3   4   0 1226.88   28.00
   3   4   0 1193.98   27.80
   3   4   0 1232.08   27.90
   3   4   0 1185.18   30.20
   3   4   0 1232.68   30.10
  -2  -4  -1  141.69    6.40
  -2  -4  -1  156.78    4.70
  -2  -4  -1  150.58    5.60
  -2  -4  -1  143.79    6.30
  -2  -4  -1  148.69    5.10
  -2  -4  -1  153.98    4.80
  -2  -4  -1  155.48    6.50
   2   4   1  153.98    4.70
   2   4   1  145.39    6.50
   2   4   1  151.38    4.60
  -1  -4  -2   60.29    3.40
  -1  -4  -2   56.69    3.20
  -1  -4  -2   56.19    4.00
  -1  -4  -2   57.49    2.00
  -1  -4  -2   58.29    3.90
  -1  -4  -2   59.19    3.90
  -1  -4  -2   56.69    3.70
  -1  -4  -2   52.49    4.00
   0  -4  -3  161.28    6.40
   0  -4  -3  169.88    6.80
   0  -4  -3  169.28    6.50
   0  -4  -3  162.48    6.20
   0  -4  -3  173.38    6.70
   0  -4  -3  169.48    7.00
   1  -4  -4  174.18    7.30
   1  -4  -4  175.08    6.60
   1  -4  -4  184.38    6.60
   1  -4  -4  170.98    7.30
   1  -4  -4  177.08    6.60
   1  -4  -4  176.58    7.10
   1  -4  -4  185.28    7.30
   2  -4  -5  236.68    8.30
   2  -4  -5  260.67    9.70
   2  -4  -5  246.98    6.90
   2  -4  -5  249.97    7.90
   2  -4  -5  261.07    9.60
   2  -4  -5  240.08    9.30
   2  -4  -5  249.08    6.70
  -2   4   5  243.68    9.30
  -2   4   5  246.18    6.50
  -2   4   5  251.47    6.60
   3  -4  -6 1436.96   33.00
   3  -4  -6 1429.46   32.90
   3  -4  -6 1459.75   36.40
   3  -4  -6 1499.75   36.60
   3  -4  -6 1420.76   32.90
   3  -4  -6 1451.75   34.50
   3  -4  -6 1477.05   36.30
   3  -4  -6 1477.45   32.90
  -3   4   6 1455.75   32.80
  -3   4   6 1458.15   32.60
  -3   4   6 1439.96   36.00
   4  -4  -7   -0.20    2.70
   4  -4  -7    1.80    2.40
   4  -4  -7    4.00    2.20
   4  -4  -7   -0.30    1.20
   4  -4  -7   -0.90    3.00
   4  -4  -7    1.10    2.10
   4  -4  -7    0.10    1.30
   4  -4  -7    3.60    3.00
  -4   4   7    1.30    2.00
  -4   4   7    2.30    1.70
   5  -4  -8  680.03   22.20
   5  -4  -8  715.43   20.00
   5  -4  -8  701.83   22.80
   5  -4  -8  726.23   19.70
  -5   4   8  709.73   19.20
  -5   4   8  727.63   19.20
  -5   4   8  710.43   21.80
   6  -4  -9    4.60    4.10
   6  -4  -9    2.70    3.80
  -6   4   9    2.90    6.40
  -6   4   9   -0.50    3.10
  -6   4   9   -0.50    4.30
  -9  -3   6  386.86   14.90
  -9  -3   6  414.86   17.50
  -9  -3   6  374.36   16.90
  -9  -3   6  386.06   12.50
  -9  -3   6  404.46   15.50
  -9  -3   6  398.16   14.50
   9   3  -6  383.76   14.30
   9   3  -6  378.96   15.90
   9   3  -6  371.56   16.70
  -8  -3   5    5.90    3.70
  -8  -3   5   12.30    4.10
  -8  -3   5   10.80    2.60
  -8  -3   5   10.10    3.50
  -8  -3   5   20.70    5.10
  -8  -3   5   11.20    5.60
  -8  -3   5    6.60    3.10
   8   3  -5    6.80    3.20
   8   3  -5   12.40    3.10
   8   3  -5    4.90    3.40
   8   3  -5    6.40    4.80
   8   3  -5    4.80    3.60
  -7  -3   4   -2.00    2.70
  -7  -3   4    0.20    2.90
  -7  -3   4    5.60    3.30
  -7  -3   4    2.20    1.70
  -7  -3   4    3.30    2.30
  -7  -3   4    1.90    2.60
  -7  -3   4   10.60    3.20
  -7  -3   4    7.80    3.50
   7   3  -4   19.20    4.10
   7   3  -4   11.20    3.20
   7   3  -4   13.10    3.70
  -6  -3   3  190.08    6.90
  -6  -3   3  184.78    8.00
  -6  -3   3  181.28    9.90
  -6  -3   3  184.78    8.40
  -6  -3   3  194.58    8.40
  -6  -3   3  183.18    9.10
  -6  -3   3  179.48    8.80
  -6  -3   3  186.78    6.00
   6   3  -3  181.98    8.20
   6   3  -3  186.48    8.90
   6   3  -3  176.88    6.20
   6   3  -3  171.58    6.70
   6   3  -3  181.58    7.90
   6   3  -3  188.18    9.00
  -5  -3   2  177.58    7.90
  -5  -3   2  158.88    7.10
  -5  -3   2  162.78    5.20
  -5  -3   2  163.88    7.20
  -5  -3   2  164.28    7.80
  -5  -3   2  164.18    7.00
  -5  -3   2  161.48    6.80
  -5  -3   2  159.38    5.80
   5   3  -2  157.68    7.70
   5   3  -2  171.28    7.70
   5   3  -2  161.78    5.90
   5   3  -2  161.48    6.70
   5   3  -2  166.78    7.30
  -4  -3   1   10.10    1.80
  -4  -3   1   12.30    2.30
  -4  -3   1    7.00    1.70
  -4  -3   1    9.80    1.40
  -4  -3   1   10.30    1.80
  -4  -3   1   12.20    2.30
  -4  -3   1   13.20    2.50
   4   3  -1    7.70    2.10
   4   3  -1   11.90    1.90
   4   3  -1   18.10    2.80
   4   3  -1    9.10    1.40
   4   3  -1    9.80    1.80
   4   3  -1   10.40    1.40
  -3  -3   0 4181.88   93.59
  -3  -3   0 4409.46   95.69
  -3  -3   0 4371.96   93.69
  -3  -3   0 4457.05   93.39
  -3  -3   0 4391.26   95.59
  -3  -3   0 4464.25   93.69
  -3  -3   0 4329.67   96.39
   3   3   0 4369.76   93.09
   3   3   0 4480.45   92.89
   3   3   0 4311.67   95.49
   3   3   0 4315.37   93.19
   3   3   0 4408.96   95.69
   3   3   0 4227.08   93.29
  -2  -3  -1  327.77   10.30
  -2  -3  -1  357.36    9.50
  -2  -3  -1  352.76   10.60
  -2  -3  -1  387.66   11.00
  -2  -3  -1  357.26    9.00
  -2  -3  -1  343.37    8.70
  -2  -3  -1  338.17   10.50
   2   3   1  347.57    8.60
   2   3   1  343.87   10.70
   2   3   1  348.07    8.50
  -1  -3  -2 3505.05   78.39
  -1  -3  -2 3613.64   77.69
  -1  -3  -2 3531.75   78.29
  -1  -3  -2 3569.54   77.69
  -1  -3  -2 3643.34   78.69
  -1  -3  -2 3662.43   77.69
   0  -3  -3  940.61   22.80
   0  -3  -3  935.71   23.00
   0  -3  -3  941.01   22.70
   0  -3  -3  940.11   22.50
   0  -3  -3  939.31   22.90
   0  -3  -3  927.51   22.60
   0  -3  -3  939.11   22.90
   1  -3  -4 2511.05   52.29
   1  -3  -4 2374.66   55.29
   1  -3  -4 2492.45   55.39
   1  -3  -4 2467.45   54.99
   1  -3  -4 2461.15   55.29
   1  -3  -4 2468.55   54.09
   2  -3  -5    9.70    1.50
   2  -3  -5   10.50    2.00
   2  -3  -5   14.30    1.60
   2  -3  -5   14.10    1.70
   2  -3  -5   14.30    2.70
   2  -3  -5   14.10    2.30
   2  -3  -5   11.90    1.50
   2  -3  -5   13.20    2.40
  -2   3   5   13.80    1.50
  -2   3   5   13.80    2.30
  -2   3   5   14.00    1.60
   3  -3  -6  118.59    4.80
   3  -3  -6  114.59    6.10
   3  -3  -6  113.99    4.90
   3  -3  -6  120.29    3.90
   3  -3  -6  101.39    5.50
   3  -3  -6  115.89    4.00
   3  -3  -6  114.49    6.30
   3  -3  -6  107.49    6.40
  -3   3   6  116.79    4.70
  -3   3   6  116.59    6.00
  -3   3   6  113.49    4.60
  -3   3   6  103.39    5.90
   4  -3  -7  112.49    7.10
   4  -3  -7  110.59    5.70
   4  -3  -7  104.29    6.70
   4  -3  -7  102.49    5.80
   4  -3  -7  103.49    7.10
   4  -3  -7  106.79    6.00
  -4   3   7  108.09    5.20
  -4   3   7   95.49    5.00
  -4   3   7  104.99    6.60
  -4   3   7   98.99    6.30
   5  -3  -8   97.39    6.60
   5  -3  -8   94.29    7.20
   5  -3  -8  102.09    8.30
   5  -3  -8   99.39    7.00
  -5   3   8  101.49    6.20
  -5   3   8  106.69    6.20
  -5   3   8  116.39    7.70
  -5   3   8  107.59    7.40
   6  -3  -9   -0.40    4.00
   6  -3  -9    1.00    3.40
   6  -3  -9    1.50    7.70
  -6   3   9    0.50    3.60
  -6   3   9    6.20    3.20
  -6   3   9   13.30    5.20
  -6   3   9   -1.10    3.60
   7  -3 -10  128.39   12.70
   7  -3 -10  141.49   10.10
  -7   3  10  149.59   11.90
  -7   3  10  162.28   10.60
  -9  -2   6  493.85   17.50
  -9  -2   6  496.25   16.40
  -9  -2   6  498.55   19.00
  -9  -2   6  510.45   20.10
  -9  -2   6  497.45   19.20
  -9  -2   6  496.25   16.20
   9   2  -6  503.75   18.50
   9   2  -6  467.45   18.50
   9   2  -6  492.55   16.80
  -8  -2   5    5.40    2.80
  -8  -2   5    0.20    3.90
  -8  -2   5    5.90    3.20
  -8  -2   5    1.00    2.90
  -8  -2   5    4.60    2.20
  -8  -2   5   11.80    3.50
  -8  -2   5    7.30    4.90
   8   2  -5    8.00    3.50
   8   2  -5    7.20    3.30
   8   2  -5    2.70    2.80
   8   2  -5    8.60    3.70
   8   2  -5    1.30    4.60
  -7  -2   4  816.12   21.60
  -7  -2   4  829.42   21.90
  -7  -2   4  826.42   24.10
  -7  -2   4  813.62   22.80
  -7  -2   4  797.42   21.80
  -7  -2   4  831.32   23.10
  -7  -2   4  788.32   23.60
  -7  -2   4  819.12   19.60
   7   2  -4  782.82   21.40
   7   2  -4  835.02   23.60
   7   2  -4  823.82   19.70
   7   2  -4  811.02   22.80
   7   2  -4  780.42   22.30
   7   2  -4  778.62   23.80
  -6  -2   3   -0.10    1.00
  -6  -2   3   -1.50    2.10
  -6  -2   3   -3.20    1.90
  -6  -2   3   -0.30    1.70
  -6  -2   3    1.20    1.60
  -6  -2   3    2.30    2.00
  -6  -2   3    1.50    2.30
  -6  -2   3   -0.20    2.00
   6   2  -3    4.20    2.20
   6   2  -3    1.50    1.60
   6   2  -3    2.20    2.00
   6   2  -3   -2.30    2.20
   6   2  -3   -3.20    1.90
   6   2  -3   -1.10    1.30
  -5  -2   2 2972.20   64.09
  -5  -2   2 2905.91   61.99
  -5  -2   2 2946.31   65.09
  -5  -2   2 2745.73   64.49
  -5  -2   2 2960.20   65.89
  -5  -2   2 2848.31   64.59
  -5  -2   2 2995.90   66.19
  -5  -2   2 2833.32   64.89
   5   2  -2 2845.52   61.19
   5   2  -2 2865.91   63.79
   5   2  -2 2845.72   63.19
   5   2  -2 2844.12   65.29
   5   2  -2 2942.01   64.99
   5   2  -2 2812.22   63.79
  -4  -2   1   16.00    2.20
  -4  -2   1   20.10    2.60
  -4  -2   1   20.10    3.60
  -4  -2   1   12.40    1.80
  -4  -2   1   18.40    2.30
  -4  -2   1   16.60    1.20
  -4  -2   1   19.80    2.60
   4   2  -1   18.70    1.30
   4   2  -1   17.30    2.20
   4   2  -1   17.50    2.20
   4   2  -1   22.00    2.90
   4   2  -1   10.90    2.90
  -3  -2   0 1936.51   44.40
  -3  -2   0 1985.50   43.50
  -3  -2   0 1959.40   44.50
  -3  -2   0 1985.40   43.30
  -3  -2   0 2009.90   45.10
  -3  -2   0 1896.81   43.40
   3   2   0 1906.91   42.10
   3   2   0 1949.41   43.40
   3   2   0 1903.31   42.50
   3   2   0 1886.41   42.20
   3   2   0 1918.31   44.00
  -2  -2  -1   33.50    1.90
  -2  -2  -1   29.10    1.80
  -2  -2  -1   32.20    2.80
  -2  -2  -1   32.70    2.50
  -2  -2  -1   31.60    1.90
  -2  -2  -1   29.40    2.70
  -2  -2  -1   35.30    1.80
  -2  -2  -1   27.70    2.30
   2   2   1   33.80    1.80
   2   2   1   36.50    2.60
   2   2   1   31.10    1.80
   2   2   1   33.20    2.80
   2   2   1   32.30    2.30
  -1  -2  -2    9.40    1.40
  -1  -2  -2   18.70    2.10
  -1  -2  -2    9.20    1.50
  -1  -2  -2   11.00    1.70
  -1  -2  -2   12.20    0.80
  -1  -2  -2   11.20    1.80
   0  -2  -3  401.96   10.80
   0  -2  -3  414.46   11.00
   0  -2  -3  404.26   11.40
   0  -2  -3  408.76   10.90
   0  -2  -3  404.56   10.80
   0  -2  -3  415.26   11.60
   1  -2  -4 1033.00   25.40
   1  -2  -4 1047.40   24.10
   1  -2  -4 1002.20   25.10
   1  -2  -4 1095.49   23.10
   1  -2  -4 1035.60   25.00
   1  -2  -4 1066.19   24.80
   1  -2  -4 1078.59   25.70
   1  -2  -4 1066.89   23.20
  -1   2   4 1076.79   23.20
  -1   2   4 1047.50   24.90
  -1   2   4 1027.80   23.10
  -1   2   4 1089.09   25.70
   2  -2  -5    0.20    1.00
   2  -2  -5   -1.90    1.20
   2  -2  -5    0.50    1.10
   2  -2  -5    0.00    0.80
   2  -2  -5    1.30    0.80
   2  -2  -5    0.60    1.30
   2  -2  -5    0.60    1.30
   2  -2  -5    0.00    1.00
  -2   2   5    0.30    1.40
  -2   2   5    1.40    1.50
  -2   2   5   -0.20    1.10
  -2   2   5    0.60    0.90
  -2   2   5    1.40    0.90
   3  -2  -6 1799.62   39.30
   3  -2  -6 1733.63   41.40
   3  -2  -6 1716.13   40.90
   3  -2  -6 1734.03   39.30
   3  -2  -6 1680.73   41.50
   3  -2  -6 1777.62   40.80
  -3   2   6 1696.23   40.40
  -3   2   6 1694.93   41.10
  -3   2   6 1756.32   39.00
  -3   2   6 1745.03   39.20
  -3   2   6 1777.02   41.00
   4  -2  -7  109.59    6.50
   4  -2  -7  113.69    6.40
   4  -2  -7  116.39    6.00
   4  -2  -7  120.69    7.20
   4  -2  -7  114.39    5.90
   4  -2  -7  121.49    6.90
  -4   2   7  113.79    6.90
  -4   2   7  111.29    5.40
  -4   2   7  113.09    6.70
  -4   2   7  108.99    6.10
  -4   2   7  119.39    5.50
   5  -2  -8  791.32   22.40
   5  -2  -8  799.92   21.50
   5  -2  -8  751.12   21.10
   5  -2  -8  814.82   22.80
   5  -2  -8  782.22   23.20
  -5   2   8  808.02   22.80
  -5   2   8  796.52   22.20
  -5   2   8  762.12   21.00
  -5   2   8  788.52   21.20
   6  -2  -9   86.59    8.20
   6  -2  -9   86.49    8.00
   6  -2  -9   97.99    7.60
   6  -2  -9   86.09    9.20
  -6   2   9   95.79    9.30
  -6   2   9   92.59    7.40
  -6   2   9   93.89    7.30
  -6   2   9   77.09    6.80
   7  -2 -10  699.53   24.20
   7  -2 -10  740.93   23.50
  -7   2  10  725.53   22.40
  -7   2  10  738.33   23.50
 -10  -1   7   15.30    8.00
 -10  -1   7   11.80    7.50
  10   1  -7   24.00    6.00
  10   1  -7   24.20    6.50
  10   1  -7   17.50    6.30
  -9  -1   6  174.48    8.50
  -9  -1   6  179.38    9.20
  -9  -1   6  175.38   11.90
  -9  -1   6  176.58   11.20
  -9  -1   6  161.98   13.00
  -9  -1   6  181.88   11.70
   9   1  -6  191.18   10.50
   9   1  -6  174.58   10.90
   9   1  -6  183.38    9.20
   9   1  -6  178.18   11.10
   9   1  -6  174.88   13.70
  -8  -1   5   12.50    2.90
  -8  -1   5   12.60    3.70
  -8  -1   5   13.80    3.40
  -8  -1   5   10.50    3.60
  -8  -1   5    3.40    3.70
  -8  -1   5   15.90    4.70
  -8  -1   5   12.20    4.60
   8   1  -5   12.10    3.10
   8   1  -5   16.10    3.90
   8   1  -5   14.90    3.50
   8   1  -5    3.10    2.90
  -7  -1   4  194.78    8.60
  -7  -1   4  178.08    7.70
  -7  -1   4  195.38    9.30
  -7  -1   4  191.78    8.10
  -7  -1   4  179.98    9.40
  -7  -1   4  193.28    9.10
   7   1  -4  186.88    6.60
   7   1  -4  177.88    9.40
   7   1  -4  188.68    8.30
   7   1  -4  173.78    8.70
   7   1  -4  177.38    8.90
   7   1  -4  176.18    8.50
  -6  -1   3  260.77    9.10
  -6  -1   3  252.47   10.10
  -6  -1   3  258.77    9.70
  -6  -1   3  273.77   10.30
  -6  -1   3  262.57    9.30
  -6  -1   3  260.97    9.80
   6   1  -3  275.87   10.30
   6   1  -3  260.47    9.90
   6   1  -3  271.37   10.40
   6   1  -3  261.27    9.50
   6   1  -3  266.47    9.80
   6   1  -3  276.97    8.40
  -5  -1   2 1197.98   29.20
  -5  -1   2 1188.58   29.00
  -5  -1   2 1103.09   27.90
  -5  -1   2 1163.98   28.00
  -5  -1   2 1166.38   28.20
  -5  -1   2 1151.78   28.20
   5   1  -2 1198.18   28.70
   5   1  -2 1119.29   28.70
   5   1  -2 1125.79   27.70
   5   1  -2 1147.49   25.20
   5   1  -2 1148.39   27.90
  -4  -1   1   62.29    3.60
  -4  -1   1   59.29    3.60
  -4  -1   1   66.69    3.90
  -4  -1   1   59.69    3.60
  -4  -1   1   59.29    3.70
  -4  -1   1   64.09    3.90
   4   1  -1   68.79    3.90
   4   1  -1   65.49    3.60
   4   1  -1   65.29    4.10
   4   1  -1   77.69    3.90
   4   1  -1   55.49    3.60
  -3  -1   0 4140.79   89.09
  -3  -1   0 4233.48   89.99
  -3  -1   0 3943.81   88.39
  -3  -1   0 4154.38   88.49
  -3  -1   0 4323.77   89.09
  -3  -1   0 3938.11   89.29
   3   1   0 4183.18   88.79
   3   1   0 4146.08   88.79
   3   1   0 3977.00   88.19
   3   1   0 4099.89   88.19
   3   1   0 4129.69   89.69
  -2  -1  -1   48.90    1.80
  -2  -1  -1   49.80    3.00
  -2  -1  -1   49.40    2.30
  -2  -1  -1   53.59    2.70
  -2  -1  -1   47.40    2.30
  -2  -1  -1   50.69    2.90
  -2  -1  -1   46.80    3.10
   2   1   1   50.09    2.90
   2   1   1   47.30    3.20
   2   1   1   49.10    2.40
   2   1   1   49.50    2.30
   2   1   1   47.00    2.80
   2   1   1   53.09    2.70
  -1  -1  -2 7294.47  153.78
  -1  -1  -2 6975.80  149.79
  -1  -1  -2 6921.41  150.68
  -1  -1  -2 7215.88  149.79
  -1  -1  -2 7188.28  150.58
  -1  -1  -2 6474.15  150.98
   1   1   2 6577.74  149.29
   1   1   2 6737.53  147.49
   1   1   2 7350.66  148.59
   1   1   2 6952.90  148.39
   0  -1  -3   59.49    2.30
   0  -1  -3   71.29    2.70
   0  -1  -3   62.49    3.00
   0  -1  -3   56.09    2.20
   0  -1  -3   59.69    3.50
   0  -1  -3   59.09    3.40
   0  -1  -3   62.29    3.10
   0   1   3   60.89    3.00
   0   1   3   57.89    2.10
   0   1   3   57.19    2.20
   1  -1  -4 1353.86   31.10
   1  -1  -4 1353.76   29.50
   1  -1  -4 1293.97   31.40
   1  -1  -4 1320.37   29.80
   1  -1  -4 1330.07   30.00
   1  -1  -4 1307.57   29.50
   1  -1  -4 1405.46   31.50
  -1   1   4 1354.86   31.70
  -1   1   4 1358.36   31.30
  -1   1   4 1344.97   29.70
  -1   1   4 1343.57   29.70
  -1   1   4 1333.47   30.20
   2  -1  -5    0.70    1.40
   2  -1  -5    0.30    1.10
   2  -1  -5    1.50    0.70
   2  -1  -5    1.70    1.20
   2  -1  -5    0.40    1.10
   2  -1  -5    0.90    0.60
   2  -1  -5    0.90    1.10
  -2   1   5   -0.40    1.20
  -2   1   5    1.10    0.90
  -2   1   5    0.50    1.00
  -2   1   5    0.60    1.10
  -2   1   5    0.70    0.90
   3  -1  -6  741.43   19.00
   3  -1  -6  737.63   20.10
   3  -1  -6  734.63   18.50
   3  -1  -6  758.92   18.40
   3  -1  -6  720.13   19.80
   3  -1  -6  715.63   19.80
  -3   1   6  743.13   19.80
  -3   1   6  729.13   19.60
  -3   1   6  754.02   18.30
  -3   1   6  728.53   18.60
  -3   1   6  665.33   19.80
   4  -1  -7  100.49    6.20
   4  -1  -7  104.69    5.70
   4  -1  -7  118.19    6.40
   4  -1  -7  113.89    6.80
   4  -1  -7  123.09    6.30
   4  -1  -7  103.99    5.80
  -4   1   7  104.19    5.50
  -4   1   7   97.19    6.00
  -4   1   7  111.99    5.70
  -4   1   7  108.79    5.60
  -4   1   7  108.39    6.90
   5  -1  -8    2.00    2.50
   5  -1  -8    6.20    3.00
   5  -1  -8    5.90    3.00
   5  -1  -8    9.10    3.40
   5  -1  -8    9.90    2.80
   5  -1  -8    8.30    3.20
  -5   1   8    7.10    3.60
  -5   1   8    5.40    2.40
  -5   1   8    7.10    2.50
  -5   1   8    3.60    2.50
  -5   1   8    6.70    2.90
   6  -1  -9    8.10    3.50
   6  -1  -9   12.80    4.50
   6  -1  -9   12.90    4.90
   6  -1  -9   20.90    4.10
  -6   1   9   23.30    5.60
  -6   1   9   24.50    4.60
  -6   1   9   14.40    3.60
  -6   1   9   18.80    4.10
  -6   1   9   12.80    4.20
   7  -1 -10   25.30    5.70
   7  -1 -10   12.60    5.30
  -7   1  10   21.90    5.40
  -7   1  10   26.70    5.40
  -7   1  10   13.60    5.40
 -10   0   7    7.10    6.80
 -10   0   7   -4.60    5.50
  10   0  -7   10.10    6.30
  10   0  -7   -8.60    5.30
  10   0  -7   -1.40    5.40
  -9   0   6  331.77   11.90
  -9   0   6  336.67   11.60
  -9   0   6  334.87   14.70
  -9   0   6  337.97   14.80
  -9   0   6  304.37   15.90
   9   0  -6  339.07   14.30
   9   0  -6  322.27   14.20
   9   0  -6  365.16   16.90
   9   0  -6  327.17   12.00
   9   0  -6  329.17   14.50
  -8   0   5    0.10    2.80
  -8   0   5    1.80    3.00
  -8   0   5    3.10    4.10
  -8   0   5   -0.20    2.20
  -8   0   5    1.40    3.30
  -8   0   5    3.10    3.60
   8   0  -5    5.40    5.00
   8   0  -5   -2.90    2.40
   8   0  -5    2.20    2.70
   8   0  -5    0.00    2.80
   8   0  -5   -0.30    2.40
  -7   0   4 1831.02   46.20
  -7   0   4 1919.31   45.80
  -7   0   4 1842.72   43.80
  -7   0   4 1845.02   45.40
  -7   0   4 1929.61   45.80
  -7   0   4 1973.00   45.70
   7   0  -4 1845.52   45.00
   7   0  -4 1876.91   45.50
   7   0  -4 1828.62   44.70
   7   0  -4 1915.41   41.90
   7   0  -4 1846.32   44.80
   7   0  -4 1827.52   44.70
  -6   0   3    1.20    1.70
  -6   0   3   -2.40    1.90
  -6   0   3   -1.00    1.30
  -6   0   3   -0.70    1.80
  -6   0   3    4.90    2.30
  -6   0   3    0.50    1.60
   6   0  -3    1.50    1.90
   6   0  -3    3.00    1.60
   6   0  -3   -1.40    2.30
   6   0  -3    1.40    1.10
   6   0  -3   -0.80    2.10
   6   0  -3   -1.40    1.60
  -5   0   2 2167.18   49.40
  -5   0   2 2157.98   49.10
  -5   0   2 2177.98   49.50
  -5   0   2 2178.38   49.99
   5   0  -2 2149.69   49.60
   5   0  -2 2096.59   49.70
   5   0  -2 2213.58   47.00
   5   0  -2 2213.48   50.09
   5   0  -2 2255.07   49.40
   5   0  -2 2167.48   49.99
   5   0  -2 2144.79   46.90
  -4   0   1    0.30    1.10
  -4   0   1    0.10    0.90
  -4   0   1   -0.80    1.20
  -4   0   1   -0.80    1.10
  -4   0   1    0.90    1.00
  -4   0   1    0.80    1.10
   4   0  -1    0.10    0.50
   4   0  -1    1.40    1.20
   4   0  -1    0.70    1.00
   4   0  -1   -1.40    1.00
   4   0  -1    1.70    1.30
   4   0  -1    0.40    1.00
   4   0  -1    0.90    0.40
   4   0  -1    0.30    1.10
  -3   0   0 1527.05   35.40
  -3   0   0 1536.95   34.80
  -3   0   0 1493.85   34.70
  -3   0   0 1571.94   34.90
  -3   0   0 1521.05   35.20
  -3   0   0 1587.54   35.40
   3   0   0 1458.35   34.20
   3   0   0 1450.65   34.70
   3   0   0 1534.45   35.10
   3   0   0 1573.54   34.40
   3   0   0 1582.94   34.90
   3   0   0 1498.55   34.20
  -2   0  -1   -0.70    0.70
  -2   0  -1   -0.30    0.70
  -2   0  -1   -0.40    0.50
  -2   0  -1    1.70    1.00
  -2   0  -1   -0.10    0.80
  -2   0  -1   -0.50    0.70
  -2   0  -1   -0.70    0.60
   2   0   1    2.10    0.80
   2   0   1    0.50    0.90
   2   0   1   -0.20    0.40
   2   0   1   -0.20    0.80
   2   0   1   -0.80    0.80
   2   0   1   -0.90    0.70
  -1   0  -2  253.97    6.80
  -1   0  -2  225.88    7.60
  -1   0  -2  246.38    6.70
  -1   0  -2  230.38    6.70
  -1   0  -2  243.78    6.00
  -1   0  -2  254.67    7.70
  -1   0  -2  243.78    7.40
   1   0   2  246.68    6.10
   1   0   2  263.87    7.50
   1   0   2  250.57    6.80
   1   0   2  240.78    6.80
   1   0   2  246.08    6.80
   1   0   2  230.68    7.50
   0   0  -3   -0.40    0.70
   0   0  -3   -0.10    1.00
   0   0  -3   -0.60    0.40
   0   0  -3    0.00    0.80
   0   0  -3    0.10    0.70
   0   0  -3    0.70    0.70
   0   0  -3    0.40    0.70
   0   0   3    0.40    0.60
   0   0   3   -0.10    0.60
   0   0   3   -0.60    0.70
   0   0   3    1.90    1.20
   0   0   3    0.40    0.60
   0   0   3    0.70    0.80
   1   0  -4 1254.77   28.60
   1   0  -4 1231.58   29.50
   1   0  -4 1247.08   27.70
   1   0  -4 1254.67   28.00
   1   0  -4 1236.08   27.40
   1   0  -4 1193.88   29.00
   1   0  -4 1238.48   28.90
  -1   0   4 1285.97   29.70
  -1   0   4 1206.48   28.00
  -1   0   4 1230.88   27.40
  -1   0   4 1254.47   28.10
  -1   0   4 1197.88   28.90
  -1   0   4 1282.27   27.90
   2   0  -5    1.20    1.00
   2   0  -5    0.80    0.70
   2   0  -5    1.60    1.20
   2   0  -5    1.20    1.00
   2   0  -5    0.00    1.00
   2   0  -5    2.30    1.20
   2   0  -5   -1.00    1.20
  -2   0   5    0.00    0.90
  -2   0   5    0.00    1.00
  -2   0   5    0.50    0.90
  -2   0   5    1.30    2.30
  -2   0   5   -0.30    0.70
  -2   0   5    0.40    1.00
   3   0  -6  943.51   22.70
   3   0  -6  963.40   24.00
   3   0  -6  906.11   24.10
   3   0  -6  916.71   22.80
   3   0  -6  936.01   22.80
   3   0  -6  872.31   23.70
  -3   0   6  908.91   23.70
  -3   0   6  943.01   24.30
  -3   0   6  914.21   22.60
  -3   0   6  920.01   22.70
  -3   0   6  921.81   22.40
   4   0  -7   -0.90    1.80
   4   0  -7    0.20    1.90
   4   0  -7   -0.80    2.10
   4   0  -7    5.60    2.10
   4   0  -7   -0.30    2.20
   4   0  -7    0.90    2.00
  -4   0   7    0.90    2.40
  -4   0   7    0.90    1.70
  -4   0   7   -1.10    2.40
  -4   0   7   -1.90    1.60
  -4   0   7   -0.60    1.60
   5   0  -8 2396.16   59.59
   5   0  -8 2541.65   58.69
   5   0  -8 2596.24   59.99
   5   0  -8 2610.54   58.69
   5   0  -8 2599.84   58.79
   5   0  -8 2495.55   60.79
  -5   0   8 2509.05   58.89
  -5   0   8 2603.94   60.49
  -5   0   8 2629.74   61.19
  -5   0   8 2545.55   59.19
   6   0  -9    4.00    4.00
   6   0  -9    6.70    3.20
   6   0  -9    2.60    3.40
   6   0  -9    1.90    3.90
  -6   0   9    0.80    3.00
  -6   0   9    1.80    3.90
  -6   0   9   -3.40    3.20
  -6   0   9   -2.50    2.80
   7   0 -10  241.98   13.00
   7   0 -10  215.88   12.80
  -7   0  10  237.98   12.10
  -7   0  10  236.08   12.20
  -7   0  10  249.18   13.00
 -10   1   7   23.30    8.50
  10  -1  -7   20.40    5.50
  10  -1  -7   19.20    6.00
  10  -1  -7   21.00    6.40
  -9   1   6  181.08   11.30
  -9   1   6  191.08    8.40
  -9   1   6  186.48   11.70
  -9   1   6  170.98   12.70
  -9   1   6  199.08   15.40
   9  -1  -6  203.78   14.20
   9  -1  -6  196.18    8.90
   9  -1  -6  187.48    9.60
   9  -1  -6  172.18   10.00
   9  -1  -6  165.88   10.90
  -8   1   5   13.70    4.40
  -8   1   5   18.40    4.80
  -8   1   5    8.80    3.20
  -8   1   5   19.00    3.30
  -8   1   5   16.90    5.20
  -8   1   5   14.50    3.90
   8  -1  -5   11.50    3.40
   8  -1  -5   11.30    2.90
   8  -1  -5   18.00    5.20
   8  -1  -5   11.50    2.70
   8  -1  -5    8.70    3.60
   8  -1  -5   10.70    3.80
  -7   1   4  189.78    9.10
  -7   1   4  180.18    9.40
  -7   1   4  181.68    9.00
  -7   1   4  181.08    8.30
  -7   1   4  179.68    7.30
  -7   1   4  171.18   10.20
   7  -1  -4  171.08    7.40
   7  -1  -4  185.88    8.80
   7  -1  -4  180.38    6.90
   7  -1  -4  186.68    9.00
   7  -1  -4  179.48    8.10
   7  -1  -4  176.68    8.80
   7  -1  -4  181.58    6.80
   7  -1  -4  177.58    9.30
  -6   1   3  272.57   10.30
  -6   1   3  273.87   10.10
  -6   1   3  260.47   10.00
  -6   1   3  271.07    9.20
  -6   1   3  270.37   10.10
  -6   1   3  270.27    9.70
   6  -1  -3  259.77   10.00
   6  -1  -3  227.28    9.70
   6  -1  -3  257.57    7.90
   6  -1  -3  266.47    7.90
   6  -1  -3  265.47   10.00
   6  -1  -3  266.07    9.40
   6  -1  -3  274.77   10.20
   6  -1  -3  267.07    9.80
  -5   1   2 1153.08   28.10
  -5   1   2 1197.58   28.70
  -5   1   2 1153.28   28.10
  -5   1   2 1176.28   28.60
  -5   1   2 1133.89   28.60
  -5   1   2 1160.18   28.80
   5  -1  -2 1161.38   27.90
   5  -1  -2 1190.78   28.70
   5  -1  -2 1116.99   28.70
   5  -1  -2 1169.98   28.10
   5  -1  -2 1135.79   28.40
   5  -1  -2 1150.98   27.60
   5  -1  -2 1175.18   26.30
  -4   1   1   65.29    4.00
  -4   1   1   61.09    3.70
  -4   1   1   61.79    3.60
  -4   1   1   63.89    3.60
  -4   1   1   63.49    4.00
   4  -1  -1   65.29    3.80
   4  -1  -1   66.19    3.70
   4  -1  -1   63.29    3.90
   4  -1  -1   61.49    2.70
   4  -1  -1   59.69    3.50
   4  -1  -1   65.39    3.70
   4  -1  -1   64.79    2.60
  -3   1   0 4305.47   89.39
  -3   1   0 3783.62   90.29
  -3   1   0 4187.58   88.29
  -3   1   0 3971.60   89.49
  -3   1   0 4150.68   88.89
  -3   1   0 4242.98   89.99
  -3   1   0 4264.07   89.39
   3  -1   0 4170.58   89.59
   3  -1   0 4208.18   89.69
   3  -1   0 3965.00   89.49
   3  -1   0 4242.38   88.59
   3  -1   0 4102.99   89.19
   3  -1   0 4094.59   90.09
   3  -1   0 4212.98   89.79
  -2   1  -1   45.00    2.70
  -2   1  -1   51.09    2.90
  -2   1  -1   48.20    3.00
  -2   1  -1   48.40    2.90
  -2   1  -1   48.10    3.00
  -2   1  -1   52.69    2.40
  -2   1  -1   46.10    2.20
   2  -1   1   43.70    2.20
   2  -1   1   46.50    2.20
   2  -1   1   45.90    2.80
   2  -1   1   46.00    3.00
   2  -1   1   48.50    2.80
  -1   1  -2 7052.59  153.18
  -1   1  -2 7090.19  155.58
  -1   1  -2 7034.60  150.78
  -1   1  -2 6720.63  153.48
  -1   1  -2 7104.89  149.79
  -1   1  -2 7047.79  149.49
   1  -1   2 7344.47  152.38
   1  -1   2 6912.81  146.79
   1  -1   2 6782.42  148.99
   1  -1   2 6729.83  148.89
   0   1  -3   59.99    3.10
   0   1  -3   61.09    3.10
   0   1  -3   62.09    3.40
   0   1  -3   56.89    3.00
   0   1  -3   62.19    3.20
   0   1  -3   58.29    3.40
   0  -1   3   58.99    3.40
   0  -1   3   61.09    3.40
   0  -1   3   59.29    3.00
   0  -1   3   54.49    3.00
   0  -1   3   52.69    2.90
   1   1  -4 1331.77   30.80
   1   1  -4 1371.56   32.00
   1   1  -4 1320.87   31.30
   1   1  -4 1350.26   31.00
   1   1  -4 1356.86   31.40
   1   1  -4 1342.57   30.30
  -1  -1   4 1253.87   29.90
  -1  -1   4 1368.56   30.00
  -1  -1   4 1341.77   29.50
  -1  -1   4 1128.09   28.10
  -1  -1   4 1300.27   30.50
   2   1  -5    1.10    1.10
   2   1  -5    3.50    1.40
   2   1  -5    1.10    0.80
   2   1  -5    0.10    0.90
   2   1  -5    0.20    1.30
   2   1  -5    2.00    1.40
   2   1  -5    0.10    1.10
  -2  -1   5    0.30    1.10
  -2  -1   5    1.30    0.90
  -2  -1   5    1.50    1.30
  -2  -1   5   -0.10    1.20
  -2  -1   5   -0.20    1.30
  -2  -1   5    0.80    1.00
   3   1  -6  722.63   20.50
   3   1  -6  737.53   19.80
   3   1  -6  744.73   18.60
   3   1  -6  763.22   19.50
   3   1  -6  738.33   19.30
   3   1  -6  751.12   20.20
   3   1  -6  737.63   17.10
   3   1  -6  745.53   19.80
  -3  -1   6  746.53   20.50
  -3  -1   6  740.23   19.80
  -3  -1   6  722.63   19.10
  -3  -1   6  708.23   19.10
  -3  -1   6  741.13   17.10
  -3  -1   6  747.83   18.40
   4   1  -7  107.29    6.70
   4   1  -7  108.59    6.30
   4   1  -7  109.89    5.70
   4   1  -7  114.49    6.80
   4   1  -7  105.69    6.10
   4   1  -7  112.69    6.70
   4   1  -7  109.39    6.60
  -4  -1   7   97.59    6.70
  -4  -1   7  108.49    6.00
  -4  -1   7  103.59    5.30
  -4  -1   7  110.59    6.20
  -4  -1   7  101.59    6.10
   5   1  -8    8.60    3.20
   5   1  -8    6.90    3.30
   5   1  -8   11.20    3.80
   5   1  -8   10.40    3.40
   5   1  -8    4.10    3.00
   5   1  -8    4.70    2.80
  -5  -1   8    2.70    2.50
  -5  -1   8    1.70    3.10
  -5  -1   8    8.70    2.50
  -5  -1   8    5.80    3.60
   6   1  -9   10.60    3.30
   6   1  -9   13.60    4.50
   6   1  -9   19.40    4.60
   6   1  -9   13.20    3.90
  -6  -1   9    7.40    4.30
  -6  -1   9   15.50    4.70
  -6  -1   9    7.70    4.00
  -6  -1   9   14.20    3.70
   7   1 -10   13.40    5.30
   7   1 -10   14.50    4.90
  -7  -1  10   15.30    5.00
  -7  -1  10   14.30    5.40
  -7  -1  10   16.60    4.90
  -9   2   6  507.05   18.20
  -9   2   6  487.65   15.10
  -9   2   6  508.75   19.00
  -9   2   6  536.45   19.40
   9  -2  -6  486.35   20.20
   9  -2  -6  464.05   18.50
   9  -2  -6  479.15   18.00
   9  -2  -6  484.05   16.10
   9  -2  -6  472.05   15.50
   9  -2  -6  494.75   16.70
  -8   2   5    1.30    6.80
  -8   2   5    6.70    4.00
  -8   2   5    5.50    3.50
  -8   2   5    6.00    2.60
  -8   2   5    6.50    3.20
   8  -2  -5    7.70    3.10
   8  -2  -5    5.50    2.70
   8  -2  -5    5.70    3.40
   8  -2  -5    7.10    3.20
   8  -2  -5    5.50    5.50
   8  -2  -5    2.10    3.10
   8  -2  -5    4.90    3.80
  -7   2   4  835.42   21.70
  -7   2   4  796.92   22.90
  -7   2   4  780.02   23.10
  -7   2   4  804.02   21.10
  -7   2   4  806.12   22.90
  -7   2   4  790.52   23.20
   7  -2  -4  814.42   23.30
   7  -2  -4  807.62   21.40
   7  -2  -4  804.72   20.80
   7  -2  -4  824.92   23.70
   7  -2  -4  810.92   23.10
   7  -2  -4  818.02   21.80
   7  -2  -4  811.02   23.50
   7  -2  -4  818.22   20.90
  -6   2   3    0.20    1.60
  -6   2   3   -0.40    1.50
  -6   2   3    0.40    2.10
  -6   2   3   -2.80    1.70
  -6   2   3   -0.40    1.50
  -6   2   3    0.00    2.50
   6  -2  -3   -0.40    1.80
   6  -2  -3    0.80    1.60
   6  -2  -3    2.60    2.30
   6  -2  -3   -1.60    1.40
   6  -2  -3    0.10    1.70
   6  -2  -3   -1.90    1.90
   6  -2  -3    3.60    2.10
   6  -2  -3   -2.60    2.40
  -5   2   2 2828.52   63.99
  -5   2   2 2782.12   63.99
  -5   2   2 2805.92   63.29
  -5   2   2 2920.71   62.99
  -5   2   2 2855.71   64.19
   5  -2  -2 2845.82   62.39
   5  -2  -2 2811.72   64.79
   5  -2  -2 2968.50   64.59
   5  -2  -2 2846.32   62.39
   5  -2  -2 2865.41   63.09
   5  -2  -2 2818.52   63.79
   5  -2  -2 2791.32   64.29
  -4   2   1   19.70    2.80
  -4   2   1   17.50    2.40
  -4   2   1   24.00    2.80
  -4   2   1   19.40    2.40
  -4   2   1   16.80    2.10
  -4   2   1   20.90    2.40
   4  -2  -1   19.40    2.60
   4  -2  -1   18.90    2.10
   4  -2  -1   19.80    2.10
   4  -2  -1   22.40    2.80
   4  -2  -1   18.70    2.60
   4  -2  -1   16.00    2.30
   4  -2  -1   18.00    2.40
  -3   2   0 1984.30   43.00
  -3   2   0 1917.81   43.50
  -3   2   0 1949.80   43.40
  -3   2   0 2012.80   44.30
  -3   2   0 2003.60   44.70
  -3   2   0 1868.91   44.20
  -3   2   0 1925.31   44.20
   3  -2   0 1985.40   43.80
   3  -2   0 1957.20   43.20
   3  -2   0 1967.20   44.40
   3  -2   0 1901.21   44.30
   3  -2   0 1983.10   44.40
  -2   2  -1   29.50    2.70
  -2   2  -1   31.30    2.70
  -2   2  -1   30.30    2.30
  -2   2  -1   32.20    2.10
  -2   2  -1   33.60    2.70
  -2   2  -1   34.30    2.40
  -2   2  -1   37.60    2.90
   2  -2   1   33.00    2.80
   2  -2   1   31.50    2.40
   2  -2   1   33.60    2.80
   2  -2   1   33.00    2.80
   2  -2   1   34.60    2.10
  -1   2  -2   12.30    1.80
  -1   2  -2   14.00    2.00
  -1   2  -2   11.20    1.70
  -1   2  -2   14.40    2.00
  -1   2  -2   14.10    1.90
   1  -2   2   13.60    1.90
   1  -2   2   10.20    1.70
   1  -2   2    8.50    1.40
   1  -2   2   19.90    2.20
   1  -2   2   13.70    1.90
   1  -2   2   13.20    1.90
   1  -2   2   12.10    1.10
   0   2  -3  404.06   11.20
   0   2  -3  396.16   11.20
   0   2  -3  410.26   11.20
   0   2  -3  389.86   11.00
   0   2  -3  392.16   11.40
   0   2  -3  389.86   11.00
   0  -2   3  394.86    9.30
   0  -2   3  403.76   11.20
   0  -2   3  399.46    9.30
   0  -2   3  398.46   11.40
   0  -2   3  404.06   11.20
   0  -2   3  402.26   11.30
   0  -2   3  412.96   11.20
   0  -2   3  387.76   11.10
   1   2  -4 1091.99   25.10
   1   2  -4  993.60   25.10
   1   2  -4 1035.20   25.30
   1   2  -4 1048.60   23.20
   1   2  -4 1060.89   24.50
   1   2  -4  994.70   25.60
   1   2  -4 1049.30   25.00
  -1  -2   4 1066.19   25.50
  -1  -2   4 1073.39   24.80
  -1  -2   4 1021.20   23.30
  -1  -2   4 1041.00   25.80
  -1  -2   4 1045.40   25.10
  -1  -2   4 1030.60   25.10
   2   2  -5    0.70    0.90
   2   2  -5   -0.50    1.50
   2   2  -5    0.90    1.20
   2   2  -5   -2.00    1.30
   2   2  -5    0.50    0.90
   2   2  -5    1.10    1.70
   2   2  -5    0.20    1.60
  -2  -2   5    5.30    1.90
  -2  -2   5    0.30    1.60
   3   2  -6 1830.42   42.20
   3   2  -6 1764.92   42.70
   3   2  -6 1728.33   39.30
   3   2  -6 1738.63   41.00
   3   2  -6 1776.42   41.40
   3   2  -6 1763.22   40.00
   3   2  -6 1693.93   41.00
   3   2  -6 1784.02   41.30
  -3  -2   6 1728.93   38.40
  -3  -2   6 1737.43   40.80
  -3  -2   6 1775.52   41.60
  -3  -2   6 1664.03   40.10
  -3  -2   6 1697.63   38.90
  -3  -2   6 1641.44   39.90
   4   2  -7  108.59    7.00
   4   2  -7  110.49    6.10
   4   2  -7  115.29    4.40
   4   2  -7  114.19    6.60
   4   2  -7  113.29    6.60
   4   2  -7  116.19    7.30
   4   2  -7  118.19    6.00
   4   2  -7  109.39    7.10
  -4  -2   7  116.39    6.60
  -4  -2   7  109.49    5.70
  -4  -2   7  124.19    6.70
  -4  -2   7  111.69    6.60
  -4  -2   7  112.29    4.60
   5   2  -8  767.32   23.40
   5   2  -8  784.92   22.40
   5   2  -8  773.52   23.80
   5   2  -8  804.82   22.60
   5   2  -8  797.12   22.80
   5   2  -8  832.62   22.00
   5   2  -8  811.42   23.20
  -5  -2   8  732.03   23.50
  -5  -2   8  775.92   18.10
  -5  -2   8  817.12   22.70
  -5  -2   8  796.62   22.70
  -5  -2   8  782.62   22.70
  -5  -2   8  763.62   21.10
   6   2  -9   60.99    9.40
   6   2  -9   85.39    8.30
   6   2  -9   95.89    8.50
   6   2  -9   82.09    8.50
   6   2  -9   77.49    7.00
   6   2  -9   84.79    8.60
  -6  -2   9   88.49    8.80
  -6  -2   9   77.69    9.10
  -6  -2   9   92.19    7.80
   7   2 -10  733.63   23.10
   7   2 -10  711.53   24.90
  -7  -2  10  729.03   24.20
  -7  -2  10  758.42   24.50
  -7  -2  10  747.63   23.20
  -9   3   6  396.66   16.90
  -9   3   6  386.36   13.00
  -9   3   6  413.06   17.60
   9  -3  -6  394.16   14.30
   9  -3  -6  396.16   17.00
   9  -3  -6  385.16   17.20
   9  -3  -6  400.86   14.70
   9  -3  -6  365.86   15.20
  -8   3   5    9.40    3.80
  -8   3   5    6.40    5.30
  -8   3   5   10.40    2.90
  -8   3   5    7.50    4.60
  -8   3   5   14.40    4.30
   8  -3  -5    9.10    4.00
   8  -3  -5    7.00    2.80
   8  -3  -5    8.60    4.80
   8  -3  -5   12.20    3.70
   8  -3  -5    3.50    4.20
   8  -3  -5   14.60    3.90
   8  -3  -5    9.30    3.40
  -7   3   4   -0.70    3.30
  -7   3   4    0.30    2.80
  -7   3   4    5.20    3.00
  -7   3   4    5.50    3.60
  -7   3   4    4.80    2.20
   7  -3  -4   -4.10    2.40
   7  -3  -4    1.70    3.70
   7  -3  -4   -0.50    2.90
   7  -3  -4   -2.90    2.90
   7  -3  -4    1.70    2.80
   7  -3  -4   -1.50    2.30
   7  -3  -4    2.60    2.80
   7  -3  -4    3.60    2.10
  -6   3   3  187.68    7.60
  -6   3   3  177.48    8.80
  -6   3   3  171.48    8.60
  -6   3   3  177.78    8.40
  -6   3   3  186.88    6.90
  -6   3   3  178.28    8.60
   6  -3  -3  178.18    8.60
   6  -3  -3  184.28    7.30
   6  -3  -3  188.38    7.80
   6  -3  -3  179.38    9.00
   6  -3  -3  179.58    8.60
   6  -3  -3  185.58    8.50
   6  -3  -3  189.78    7.00
   6  -3  -3  177.48    7.20
  -5   3   2  157.18    6.80
  -5   3   2  160.68    5.80
  -5   3   2  162.28    7.30
  -5   3   2  157.38    7.30
  -5   3   2  169.38    7.70
   5  -3  -2  158.18   10.10
   5  -3  -2  169.08    7.70
   5  -3  -2  167.58    7.50
   5  -3  -2  157.08    7.40
   5  -3  -2  159.68    5.90
   5  -3  -2  165.08    7.30
   5  -3  -2  166.88    6.60
  -4   3   1   13.60    2.20
  -4   3   1   11.20    2.40
  -4   3   1    8.60    2.70
  -4   3   1   10.60    2.20
  -4   3   1   11.30    2.30
   4  -3  -1   12.20    2.40
   4  -3  -1   11.10    2.10
   4  -3  -1   14.00    2.60
   4  -3  -1   11.30    2.30
   4  -3  -1    7.00    2.20
  -3   3   0 4396.96   97.89
  -3   3   0 4497.05   95.79
  -3   3   0 4560.14   96.69
  -3   3   0 4394.56   95.69
  -3   3   0 4492.35   96.79
  -3   3   0 4342.97   97.49
  -3   3   0 4608.04   97.59
   3  -3   0 4504.25   95.59
   3  -3   0 4604.44   96.19
   3  -3   0 4283.77   95.49
   3  -3   0 4471.85   94.79
   3  -3   0 4011.70   96.49
   3  -3   0 4383.96   94.79
  -2   3  -1  331.07   10.60
  -2   3  -1  352.66    9.70
  -2   3  -1  354.36   10.20
  -2   3  -1  346.67   10.50
  -2   3  -1  349.77   11.70
  -2   3  -1  350.26    9.60
  -2   3  -1  364.76   10.70
   2  -3   1  353.46   10.70
   2  -3   1  344.77   10.60
   2  -3   1  350.36    9.70
   2  -3   1  356.66   10.30
   2  -3   1  348.47   10.60
   2  -3   1  360.56   10.80
  -1   3  -2 3482.05   78.49
  -1   3  -2 3585.24   79.09
  -1   3  -2 3635.54   78.99
  -1   3  -2 3671.53   79.19
  -1   3  -2 3625.04   79.39
  -1   3  -2 3693.63   79.19
   1  -3   2 3653.83   79.79
   1  -3   2 3666.03   79.29
   1  -3   2 3608.04   78.19
   1  -3   2 3600.94   79.79
   1  -3   2 3688.93   79.79
   1  -3   2 3685.83   79.99
   1  -3   2 3618.64   79.69
   0   3  -3  913.61   23.30
   0   3  -3  962.40   23.30
   0   3  -3  948.91   23.20
   0   3  -3  924.31   23.20
   0   3  -3  961.90   23.00
   0   3  -3  936.81   23.20
   0  -3   3  871.11   22.70
   0  -3   3  881.71   22.50
   0  -3   3  947.91   22.40
   0  -3   3  938.41   22.70
   0  -3   3  918.71   21.00
   0  -3   3  905.41   22.70
   0  -3   3  944.81   21.00
   0  -3   3  909.51   22.60
   1   3  -4 2551.24   56.99
   1   3  -4 2516.15   55.99
   1   3  -4 2407.06   56.89
   1   3  -4 2591.04   56.39
   1   3  -4 2524.85   56.59
   1   3  -4 2499.55   56.49
  -1  -3   4 2487.35   55.19
  -1  -3   4 2503.45   54.99
  -1  -3   4 2459.75   56.69
  -1  -3   4 2555.64   55.59
  -1  -3   4 2460.85   55.49
  -1  -3   4 2360.46   55.79
  -1  -3   4 2435.36   53.79
   2   3  -5   14.10    2.80
   2   3  -5   13.60    2.50
   2   3  -5   15.20    2.10
   2   3  -5   12.40    2.60
   2   3  -5   13.10    1.80
   2   3  -5   14.40    2.20
  -2  -3   5   13.30    2.20
  -2  -3   5    9.00    2.30
  -2  -3   5   12.30    2.40
  -2  -3   5   10.50    2.10
  -2  -3   5   13.60    2.60
  -2  -3   5   12.60    2.00
   3   3  -6  119.39    6.80
   3   3  -6  119.59    5.20
   3   3  -6  109.49    6.30
   3   3  -6  113.19    5.80
   3   3  -6  109.79    5.50
   3   3  -6  103.79    6.50
   3   3  -6  110.99    5.00
   3   3  -6  108.59    6.70
  -3  -3   6  102.69    6.20
  -3  -3   6  106.39    5.20
  -3  -3   6  107.79    6.30
  -3  -3   6  117.29    6.80
  -3  -3   6  113.29    6.10
  -3  -3   6  112.99    5.30
   4   3  -7   92.89    6.60
   4   3  -7  114.59    6.50
   4   3  -7   93.89    7.00
   4   3  -7   99.69    4.80
   4   3  -7  100.09    7.10
   4   3  -7  111.59    7.00
   4   3  -7   92.69    5.60
   4   3  -7  107.39    5.90
  -4  -3   7  103.89    5.40
  -4  -3   7  105.79    7.20
  -4  -3   7  113.39    7.40
  -4  -3   7  103.19    6.50
  -4  -3   7   99.49    5.60
  -4  -3   7  101.39    6.80
   5   3  -8  109.59    7.60
   5   3  -8  104.79    6.90
   5   3  -8  100.89    9.00
   5   3  -8  112.19    8.00
   5   3  -8  107.79    8.00
   5   3  -8  104.89    6.80
   5   3  -8  105.99    5.10
  -5  -3   8  119.19    8.40
  -5  -3   8  109.79    5.70
  -5  -3   8   99.29    6.60
  -5  -3   8  120.69    7.80
  -5  -3   8  119.39    8.30
   6   3  -9   -4.00    4.60
   6   3  -9   -7.40    3.90
   6   3  -9    0.00    4.30
   6   3  -9   -3.20    4.40
   6   3  -9    2.30    6.10
   6   3  -9    5.30    3.30
  -6  -3   9    3.10    4.90
  -6  -3   9   -0.70    4.00
  -6  -3   9   -2.70    3.40
   7   3 -10  139.09   10.30
   7   3 -10  120.49   11.70
  -7  -3  10  165.38   11.20
  -7  -3  10  153.78   13.30
  -7  -3  10  147.29   11.30
  -9   4   6  332.87   16.20
  -9   4   6  393.96   17.20
   9  -4  -6  333.07   16.40
   9  -4  -6  326.77   14.00
  -8   4   5   10.30    4.60
  -8   4   5    6.00    6.60
  -8   4   5   -3.50    3.30
  -8   4   5    4.00    3.20
   8  -4  -5    0.20    2.50
   8  -4  -5    7.90    5.00
   8  -4  -5    2.60    3.90
   8  -4  -5    3.30    4.30
   8  -4  -5    7.70    6.70
   8  -4  -5    5.80    3.50
   8  -4  -5    4.70    4.00
  -7   4   4 1342.07   34.60
  -7   4   4 1313.67   34.80
  -7   4   4 1291.07   32.30
  -7   4   4 1275.67   34.10
  -7   4   4 1272.97   30.30
   7  -4  -4 1329.17   31.20
   7  -4  -4 1273.47   35.40
   7  -4  -4 1320.27   33.30
   7  -4  -4 1322.47   35.10
   7  -4  -4 1339.47   33.30
   7  -4  -4 1313.17   34.80
   7  -4  -4 1394.16   33.40
  -6   4   3   -2.00    2.80
  -6   4   3   -1.50    1.60
  -6   4   3   -0.60    2.60
  -6   4   3    2.20    2.10
  -6   4   3    2.50    3.20
  -6   4   3    2.30    2.50
   6  -4  -3   -0.80    2.40
   6  -4  -3    4.10    2.80
   6  -4  -3    0.00    3.40
   6  -4  -3    0.40    2.00
   6  -4  -3    0.50    2.50
   6  -4  -3   -1.60    2.80
   6  -4  -3   -3.30    2.20
  -5   4   2 1286.67   34.30
  -5   4   2 1289.57   32.20
  -5   4   2 1215.48   31.90
  -5   4   2 1336.17   32.80
  -5   4   2 1286.67   28.70
  -5   4   2 1249.18   31.40
   5  -4  -2 1317.77   32.40
   5  -4  -2 1264.07   31.20
   5  -4  -2 1256.07   32.80
   5  -4  -2 1270.77   32.20
   5  -4  -2 1283.67   32.20
   5  -4  -2 1285.47   31.60
  -4   4   1   -2.70    1.90
  -4   4   1    1.60    2.00
  -4   4   1    0.90    0.90
  -4   4   1    2.00    2.00
  -4   4   1   -3.20    1.80
  -4   4   1    0.00    1.50
  -4   4   1   -0.80    0.90
  -4   4   1    2.60    1.70
   4  -4  -1    1.00    1.90
   4  -4  -1    1.30    2.00
   4  -4  -1    2.60    2.60
   4  -4  -1    1.10    1.70
   4  -4  -1   -0.90    1.50
   4  -4  -1   10.10    2.60
  -3   4   0 1204.08   27.50
  -3   4   0 1198.18   30.10
  -3   4   0 1212.38   30.00
  -3   4   0 1248.78   30.10
  -3   4   0 1215.38   29.50
  -3   4   0 1241.18   27.60
  -3   4   0 1255.37   29.60
   3  -4   0 1246.48   29.70
   3  -4   0 1202.18   30.20
   3  -4   0 1213.78   30.00
   3  -4   0 1255.67   29.50
   3  -4   0 1205.68   30.00
   3  -4   0 1217.08   30.10
  -2   4  -1  148.89    6.50
  -2   4  -1  158.38    6.70
  -2   4  -1  163.68    6.70
  -2   4  -1  153.48    5.40
  -2   4  -1  160.18    6.60
  -2   4  -1  156.48    6.00
  -2   4  -1  157.48    7.90
   2  -4   1  139.69    6.30
   2  -4   1  148.59    6.70
   2  -4   1  156.28    5.80
   2  -4   1  147.99    6.30
   2  -4   1  145.89    6.30
   2  -4   1  158.08    6.70
  -1   4  -2   48.60    4.00
  -1   4  -2   60.39    4.50
  -1   4  -2   57.29    4.00
  -1   4  -2   51.29    3.40
  -1   4  -2   51.49    3.90
  -1   4  -2   57.79    4.00
   1  -4   2   58.89    4.20
   1  -4   2   58.79    4.20
   1  -4   2   59.39    3.80
   1  -4   2   50.69    3.90
   1  -4   2   55.49    3.20
   1  -4   2   58.79    4.30
   1  -4   2   60.39    3.50
   0   4  -3  170.28    6.40
   0   4  -3  163.58    7.00
   0   4  -3  165.18    6.60
   0   4  -3  163.38    6.90
   0   4  -3  168.08    7.00
   0   4  -3  172.28    7.30
   0  -4   3  163.58    6.20
   0  -4   3  165.28    7.10
   0  -4   3  165.48    6.90
   0  -4   3  166.48    5.80
   0  -4   3  169.28    6.60
   0  -4   3  160.08    7.00
   0  -4   3  161.88    7.00
   0  -4   3  171.88    5.80
   1   4  -4  174.58    7.40
   1   4  -4  178.38    7.50
   1   4  -4  186.68    7.40
   1   4  -4  178.08    7.70
   1   4  -4  176.08    7.60
   1   4  -4  182.38    6.80
  -1  -4   4  173.48    6.30
  -1  -4   4  176.68    7.40
  -1  -4   4  170.58    7.50
  -1  -4   4  184.88    7.30
  -1  -4   4  174.28    6.40
   2   4  -5  261.17    9.80
   2   4  -5  246.08    9.70
   2   4  -5  246.88    9.80
   2   4  -5  247.88    8.90
   2   4  -5  253.57    8.60
   2   4  -5  257.67   10.10
  -2  -4   5  240.58    8.20
  -2  -4   5  238.38    9.50
  -2  -4   5  248.68    9.60
  -2  -4   5  248.98    9.10
  -2  -4   5  252.97    9.90
   3   4  -6 1422.96   33.80
   3   4  -6 1285.07   34.90
   3   4  -6 1434.46   35.60
   3   4  -6 1498.55   36.80
   3   4  -6 1410.66   35.50
   3   4  -6 1425.46   34.20
   3   4  -6 1448.85   34.00
   3   4  -6 1481.05   36.20
  -3  -4   6 1456.15   36.70
  -3  -4   6 1409.06   34.30
  -3  -4   6 1492.75   34.80
  -3  -4   6 1423.16   35.70
  -3  -4   6 1439.76   36.20
  -3  -4   6 1441.96   35.90
   4   4  -7   -3.50    2.60
   4   4  -7   -1.30    3.60
   4   4  -7    7.10    3.20
   4   4  -7   -0.40    1.90
   4   4  -7    4.50    2.50
   4   4  -7    1.30    2.00
   4   4  -7   -0.30    3.30
   4   4  -7    4.20    2.90
  -4  -4   7    2.50    3.00
  -4  -4   7    0.60    3.80
  -4  -4   7   -1.50    2.50
  -4  -4   7    2.20    2.80
  -4  -4   7   -2.90    2.00
  -4  -4   7    2.90    2.50
   5   4  -8  710.43   22.40
   5   4  -8  738.63   21.00
   5   4  -8  711.43   20.30
   5   4  -8  735.63   20.70
   5   4  -8  712.93   23.10
   5   4  -8  737.33   23.50
   5   4  -8  742.43   19.40
  -5  -4   8  703.23   22.20
  -5  -4   8  724.73   19.50
  -5  -4   8  719.83   20.60
  -5  -4   8  699.63   21.90
   6   4  -9    5.70    3.80
   6   4  -9   -3.60    7.80
   6   4  -9    3.20    5.40
   6   4  -9   -4.40    4.60
   6   4  -9   -2.80    5.10
   6   4  -9   -1.10    4.70
  -6  -4   9    2.60    5.20
  -6  -4   9   -0.70    4.00
  -6  -4   9    5.90    4.30
  -8   5   5  201.28   12.10
  -8   5   5  221.48   12.40
  -8   5   5  206.98   10.10
   8  -5  -5  201.58   12.80
   8  -5  -5  219.78   11.60
   8  -5  -5  222.98   11.50
  -7   5   4    0.90    4.70
  -7   5   4    1.30    2.90
  -7   5   4   -0.80    3.30
  -7   5   4    7.50    4.10
   7  -5  -4    0.40    3.30
   7  -5  -4   -0.20    4.00
   7  -5  -4    5.40    3.80
   7  -5  -4    1.10    3.60
   7  -5  -4    3.10    4.10
   7  -5  -4    4.00    5.60
  -6   5   3  108.79    7.30
  -6   5   3  101.29    7.20
  -6   5   3  105.49    6.50
  -6   5   3  106.19    8.50
   6  -5  -3  108.39    7.90
   6  -5  -3  114.59    8.80
   6  -5  -3  113.19    7.70
   6  -5  -3  112.19    7.10
   6  -5  -3  107.99    8.10
   6  -5  -3  109.29    8.10
  -5   5   2  117.49    7.60
  -5   5   2  113.49    6.80
  -5   5   2  110.39    6.90
  -5   5   2  110.99    7.60
  -5   5   2  115.49    6.50
   5  -5  -2  131.19    7.70
   5  -5  -2  117.19    7.40
   5  -5  -2  118.29    7.60
   5  -5  -2  120.79    7.40
   5  -5  -2  118.99    7.40
  -4   5   1  261.67   11.40
  -4   5   1  273.37   10.70
  -4   5   1  267.97   10.20
  -4   5   1  278.97   10.30
  -4   5   1  274.17   10.60
  -4   5   1  273.87   10.40
   4  -5  -1  295.27   10.90
   4  -5  -1  294.27   11.00
   4  -5  -1  271.77   10.60
   4  -5  -1  277.97   10.80
   4  -5  -1  278.27   10.40
   4  -5  -1  281.07   10.40
  -3   5   0 2282.57   55.19
  -3   5   0 2406.66   51.69
  -3   5   0 2404.16   55.09
  -3   5   0 2366.26   51.59
  -3   5   0 2377.26   55.19
  -3   5   0 2423.26   54.99
  -3   5   0 2432.56   55.29
  -3   5   0 2456.95   55.09
   3  -5   0 2319.47   54.79
   3  -5   0 2389.16   54.29
   3  -5   0 2327.97   54.69
   3  -5   0 2397.86   54.99
   3  -5   0 2380.66   54.69
   3  -5   0 2415.26   55.09
  -2   5  -1  165.58    5.70
  -2   5  -1  172.18    7.90
  -2   5  -1  178.88    7.40
  -2   5  -1  182.68    7.80
  -2   5  -1  172.68    7.50
  -2   5  -1  180.38    7.70
   2  -5   1  170.98    7.70
   2  -5   1  175.88    7.70
   2  -5   1  171.98    6.90
   2  -5   1  178.18    7.70
   2  -5   1  175.98    7.40
   2  -5   1  173.38    7.90
  -1   5  -2 1556.44   36.80
  -1   5  -2 1643.54   38.10
  -1   5  -2 1591.64   36.30
  -1   5  -2 1496.85   37.40
  -1   5  -2 1573.24   37.90
   1  -5   2 1559.94   36.00
   1  -5   2 1540.45   37.20
   1  -5   2 1532.85   35.60
   1  -5   2 1579.64   37.50
   1  -5   2 1508.65   37.40
   1  -5   2 1548.25   36.30
   1  -5   2 1545.95   37.60
   0   5  -3  123.59    6.50
   0   5  -3  126.19    5.70
   0   5  -3  127.69    5.90
   0   5  -3  123.19    6.90
   0   5  -3  115.49    6.10
   0   5  -3  119.59    6.50
   0  -5   3  128.69    6.70
   0  -5   3  136.09    6.90
   0  -5   3  124.99    6.00
   0  -5   3  121.09    5.50
   0  -5   3  118.69    5.40
   0  -5   3  126.29    5.60
   0  -5   3  131.79    6.80
   0  -5   3  118.29    6.40
   1   5  -4 1869.31   44.60
   1   5  -4 1892.11   44.20
   1   5  -4 1833.02   44.20
   1   5  -4 1867.41   42.50
   1   5  -4 1842.82   44.00
   1   5  -4 1833.92   43.90
  -1  -5   4 1823.42   44.00
  -1  -5   4 1933.11   44.20
  -1  -5   4 1816.42   41.90
  -1  -5   4 1817.22   43.90
  -1  -5   4 1830.52   44.50
  -1  -5   4 1852.21   42.30
  -1  -5   4 1885.41   43.80
  -1  -5   4 1819.12   42.50
   2   5  -5  405.96   13.90
   2   5  -5  407.26   11.90
   2   5  -5  403.16   13.70
   2   5  -5  385.96   12.90
   2   5  -5  391.16   13.60
   2   5  -5  401.86   13.90
  -2  -5   5  412.56   14.00
  -2  -5   5  346.47   14.70
  -2  -5   5  405.86   13.60
  -2  -5   5  409.36   14.30
  -2  -5   5  402.36   12.30
  -2  -5   5  414.86   13.40
   3   5  -6  177.78    9.30
   3   5  -6  181.78    7.00
   3   5  -6  185.58    9.80
   3   5  -6  172.48    8.00
   3   5  -6  177.18    9.10
   3   5  -6  169.78    9.30
  -3  -5   6  167.68    8.90
  -3  -5   6  174.48    8.60
  -3  -5   6  182.88    9.50
  -3  -5   6  176.18    7.90
  -3  -5   6  183.58    9.60
  -3  -5   6  197.58    9.80
   4   5  -7   11.70    3.30
   4   5  -7   10.10    2.70
   4   5  -7   17.30    5.90
   4   5  -7   13.70    4.30
   4   5  -7   15.70    4.30
   4   5  -7   12.30    3.20
   4   5  -7   11.80    3.50
  -4  -5   7    7.60    3.30
  -4  -5   7   14.00    4.40
  -4  -5   7    9.90    3.10
  -4  -5   7   14.40    3.90
  -4  -5   7    9.60    4.20
   5   5  -8   54.59    7.10
   5   5  -8   51.39    7.70
   5   5  -8   53.89    5.90
   5   5  -8   64.19    7.00
   5   5  -8   80.49    8.10
   5   5  -8   58.59    8.10
   5   5  -8   57.69    5.70
  -5  -5   8   63.09    7.70
  -5  -5   8   52.59    5.80
  -5  -5   8   58.59    9.70
  -5  -5   8   68.89    8.20
  -5  -5   8   48.90    6.80
   6   5  -9  113.19    8.90
   6   5  -9  123.39   12.30
   6   5  -9  101.09   11.20
  -6  -5   9  104.69   10.80
  -6  -5   9  101.19    9.60
  -6  -5   9  113.19   12.50
  -8   6   5    0.50    5.90
  -8   6   5    2.20    4.80
  -8   6   5   11.50    5.60
   8  -6  -5    2.50    5.10
   8  -6  -5    1.40    5.80
  -7   6   4  504.15   18.20
  -7   6   4  478.35   18.50
  -7   6   4  491.75   16.30
   7  -6  -4  506.55   19.30
   7  -6  -4  499.35   18.10
   7  -6  -4  507.25   19.30
   7  -6  -4  496.75   17.60
  -6   6   3    4.20    3.60
  -6   6   3    2.40    3.30
  -6   6   3    1.80    3.20
  -6   6   3    8.20    4.70
   6  -6  -3    1.90    4.90
   6  -6  -3    4.20    4.50
   6  -6  -3    6.60    3.80
   6  -6  -3    4.30    4.30
   6  -6  -3    5.10    3.60
  -5   6   2 1324.57   34.70
  -5   6   2 1303.27   34.70
  -5   6   2 1333.57   34.60
  -5   6   2 1319.17   34.20
  -5   6   2 1347.37   34.40
   5  -6  -2 1321.47   34.50
   5  -6  -2 1344.97   35.00
   5  -6  -2 1363.76   34.60
   5  -6  -2 1349.56   34.50
   5  -6  -2 1274.17   34.60
   5  -6  -2 1308.27   34.00
  -4   6   1   22.50    3.90
  -4   6   1   19.10    4.10
  -4   6   1   15.00    3.00
  -4   6   1   17.60    3.50
  -4   6   1   20.30    4.10
   4  -6  -1   25.20    4.60
   4  -6  -1   19.70    3.60
   4  -6  -1   19.30    3.90
   4  -6  -1   16.50    3.90
   4  -6  -1   17.70    4.00
  -3   6   0  400.16   13.70
  -3   6   0  380.46   13.50
  -3   6   0  397.16   13.20
  -3   6   0  373.56   13.20
  -3   6   0  405.56   13.40
   3  -6   0  402.26   14.10
   3  -6   0  399.86   13.90
   3  -6   0  403.46   13.80
   3  -6   0  392.76   13.80
   3  -6   0  374.76   13.00
   3  -6   0  395.86   13.10
  -2   6  -1  154.88    8.10
  -2   6  -1  155.98    8.00
  -2   6  -1  157.38    7.20
  -2   6  -1  153.78    7.80
  -2   6  -1  154.08    7.70
  -2   6  -1  147.49    5.30
   2  -6   1  153.48    8.30
   2  -6   1  156.28    8.00
   2  -6   1  169.28    8.30
   2  -6   1  158.88    7.40
   2  -6   1  152.18    7.90
   2  -6   1  150.88    7.20
  -1   6  -2    4.50    2.00
  -1   6  -2    4.00    2.20
  -1   6  -2    6.70    3.00
  -1   6  -2    3.70    1.70
  -1   6  -2    1.80    2.20
  -1   6  -2    6.80    3.10
   1  -6   2    7.20    2.50
   1  -6   2    2.60    2.10
   1  -6   2    4.20    2.60
   1  -6   2    4.40    2.10
   1  -6   2    2.00    1.70
   1  -6   2    7.10    2.10
   1  -6   2    2.80    2.40
   1  -6   2    2.30    2.80
   0   6  -3  139.69    7.60
   0   6  -3  136.39    6.40
   0   6  -3  130.49    7.90
   0   6  -3  142.79    6.40
   0   6  -3  138.09    7.40
   0   6  -3  131.49    7.80
   0  -6   3  139.89    7.90
   0  -6   3  144.69    8.00
   0  -6   3  137.29    5.90
   0  -6   3  136.49    7.70
   0  -6   3  136.39    6.70
   0  -6   3  130.89    7.50
   0  -6   3  129.79    6.50
   0  -6   3  145.49    6.60
   1   6  -4  600.04   19.00
   1   6  -4  627.04   19.80
   1   6  -4  627.24   18.80
   1   6  -4  639.14   16.60
   1   6  -4  627.54   18.20
   1   6  -4  597.24   18.70
  -1  -6   4  620.94   18.90
  -1  -6   4  615.14   18.90
  -1  -6   4  632.64   19.10
  -1  -6   4  646.34   18.40
  -1  -6   4  599.74   19.10
  -1  -6   4  633.04   17.60
  -1  -6   4  611.34   17.50
  -1  -6   4  632.34   16.30
   2   6  -5  377.46   13.70
   2   6  -5  367.16   11.00
   2   6  -5  355.56   13.20
   2   6  -5  349.07   13.20
   2   6  -5  344.27   13.60
   2   6  -5  359.16   13.90
  -2  -6   5  359.16   13.70
  -2  -6   5  368.96   14.20
  -2  -6   5  386.76   13.90
  -2  -6   5  385.76   14.10
  -2  -6   5  370.36   12.60
  -2  -6   5  365.86   13.60
   3   6  -6  438.56   16.00
   3   6  -6  450.05   15.90
   3   6  -6  439.06   12.40
   3   6  -6  437.76   14.90
   3   6  -6  422.16   16.50
   3   6  -6  443.76   13.00
  -3  -6   6  434.86   14.50
  -3  -6   6  418.06   15.60
  -3  -6   6  415.86   16.10
  -3  -6   6  422.46   15.30
  -3  -6   6  459.05   16.40
  -3  -6   6  441.76   16.00
   4   6  -7    3.20    3.60
   4   6  -7   -2.90    2.50
   4   6  -7   -3.10    3.40
   4   6  -7    0.60    3.80
   4   6  -7    2.80    6.30
   4   6  -7    1.70    4.60
  -4  -6   7   -2.80    3.50
  -4  -6   7    6.30    5.60
  -4  -6   7   -1.70    3.70
  -4  -6   7    1.40    4.90
  -4  -6   7    2.80    4.60
   5   6  -8  419.66   14.90
   5   6  -8  432.56   18.00
   5   6  -8  356.86   20.00
  -5  -6   8  423.06   17.10
  -5  -6   8  457.15   18.00
  -5  -6   8  449.06   16.50
  -5  -6   8  461.05   20.10
  -7   7   4   52.89    7.50
  -7   7   4   61.29    8.10
  -7   7   4   77.69    8.60
   7  -7  -4   62.79    8.50
   7  -7  -4   60.09    7.60
  -6   7   3   39.50    5.50
  -6   7   3   43.30    6.00
  -6   7   3   56.09    6.90
   6  -7  -3   48.00    6.40
   6  -7  -3   56.19    7.00
  -5   7   2  263.47   11.90
  -5   7   2  277.17   13.30
  -5   7   2  278.87   12.20
  -5   7   2  259.97   12.30
   5  -7  -2  271.37   12.50
   5  -7  -2  299.27   13.50
   5  -7  -2  266.07   12.50
  -4   7   1  306.87   12.30
  -4   7   1  302.57   13.10
  -4   7   1  303.17   12.80
  -4   7   1  306.07   12.50
  -4   7   1  307.97   12.80
   4  -7  -1  302.37   12.50
   4  -7  -1  332.57   13.20
   4  -7  -1  308.87   12.70
   4  -7  -1  304.97   12.80
   4  -7  -1  295.97   13.80
   4  -7  -1  296.87   13.40
  -3   7   0  425.66   14.30
  -3   7   0  421.36   14.70
  -3   7   0  411.86   14.90
  -3   7   0  397.36   14.60
  -3   7   0  397.16   15.30
   3  -7   0  421.56   15.80
   3  -7   0  398.76   15.50
   3  -7   0  458.55   15.40
   3  -7   0  412.66   14.40
   3  -7   0  417.36   15.30
   3  -7   0  429.96   14.90
  -2   7  -1    2.20    3.10
  -2   7  -1    4.90    2.90
  -2   7  -1    5.40    1.50
  -2   7  -1    3.90    3.60
  -2   7  -1    5.00    2.70
  -2   7  -1    8.30    3.40
   2  -7   1    9.20    3.60
   2  -7   1    7.20    2.60
   2  -7   1    2.80    3.30
   2  -7   1   11.10    3.70
   2  -7   1    2.40    3.60
   2  -7   1    3.40    3.10
  -1   7  -2 1929.91   45.00
  -1   7  -2 1982.20   45.90
  -1   7  -2 1837.32   48.20
  -1   7  -2 1966.70   48.50
  -1   7  -2 2110.09   51.49
  -1   7  -2 2078.69   48.20
   1  -7   2 2040.70   48.50
   1  -7   2 1976.60   47.60
   1  -7   2 2055.49   45.50
   1  -7   2 2003.00   47.40
   1  -7   2 2010.60   46.40
   1  -7   2 2016.90   48.30
   1  -7   2 1819.82   48.50
   1  -7   2 2018.00   49.20
   0   7  -3   23.10    4.30
   0   7  -3   13.70    3.50
   0   7  -3   20.50    3.30
   0   7  -3   22.90    4.90
   0   7  -3   19.00    4.60
   0   7  -3   17.80    3.00
   0  -7   3   16.30    4.60
   0  -7   3   20.40    3.50
   0  -7   3   15.40    2.70
   0  -7   3   19.60    3.40
   0  -7   3   13.70    3.70
   0  -7   3    8.60    3.60
   0  -7   3   17.90    3.50
   0  -7   3   15.60    4.00
   1   7  -4  368.06   14.10
   1   7  -4  369.26   11.10
   1   7  -4  372.66   14.90
   1   7  -4  376.56   14.00
   1   7  -4  363.36   13.00
  -1  -7   4  378.46   13.10
  -1  -7   4  366.36   14.40
  -1  -7   4  378.76   15.00
  -1  -7   4  385.86   13.20
  -1  -7   4  380.16   14.80
  -1  -7   4  379.96   13.60
  -1  -7   4  377.06   11.10
   2   7  -5  179.98   11.60
   2   7  -5  180.28    7.20
   2   7  -5  166.88   11.80
   2   7  -5  203.18    9.90
   2   7  -5  177.08    9.70
  -2  -7   5  162.58   10.40
  -2  -7   5  178.38   10.50
  -2  -7   5  176.68   10.00
  -2  -7   5  192.38    9.50
  -2  -7   5  196.18   11.30
  -2  -7   5  180.88    9.40
   3   7  -6  414.06   17.30
   3   7  -6  388.46   15.90
   3   7  -6  380.36   14.80
   3   7  -6  404.06   15.50
   3   7  -6  390.36   11.00
  -3  -7   6  405.26   14.80
  -3  -7   6  374.26   15.90
  -3  -7   6  414.86   16.60
   4   7  -7   34.60    6.70
   4   7  -7   41.20    6.70
   4   7  -7   44.30    6.20
  -4  -7   7   49.00    6.20
  -4  -7   7   26.50    8.40
  -4  -7   7   41.20    6.70
  -4  -7   7   42.10    7.50
  -6   8   3   -3.80    5.00
  -6   8   3    7.50    5.70
  -6   8   3   -9.60    5.20
   6  -8  -3   -2.00    5.90
   6  -8  -3   -4.60    5.40
  -5   8   2  481.65   18.00
  -5   8   2  508.05   18.10
   5  -8  -2  478.35   18.30
   5  -8  -2  501.95   18.70
  -4   8   1   45.90    6.20
  -4   8   1   56.09    7.10
  -4   8   1   67.79    7.50
   4  -8  -1   61.99    7.90
   4  -8  -1   61.39    7.20
   4  -8  -1   60.09    7.20
  -3   8   0  182.98   10.60
  -3   8   0  185.58   10.40
  -3   8   0  177.18   10.10
  -3   8   0  196.38   12.20
   3  -8   0  190.08   11.10
   3  -8   0  206.98   11.60
  -2   8  -1  128.79    9.80
  -2   8  -1  128.39    8.80
  -2   8  -1  120.39    8.10
  -2   8  -1  132.69    9.00
   2  -8   1  123.39    9.40
   2  -8   1  113.09    9.40
   2  -8   1  116.09    9.10
   2  -8   1  123.89    8.70
   2  -8   1  137.29    7.80
  -1   8  -2    4.00    2.50
  -1   8  -2   11.70    3.40
  -1   8  -2   -5.60    2.90
  -1   8  -2    2.40    3.80
  -1   8  -2    7.90    5.70
   1  -8   2   -0.10    2.70
   1  -8   2    2.20    4.00
   1  -8   2    1.40    2.70
   1  -8   2   -2.20    3.90
   1  -8   2    5.30    4.40
   1  -8   2   -1.90    3.30
   0   8  -3  362.26   12.30
   0   8  -3  335.37   14.40
   0   8  -3  365.26   16.30
   0   8  -3  378.26   14.80
   0  -8   3  360.26   13.70
   0  -8   3  374.36   12.80
   0  -8   3  339.77   14.00
   0  -8   3  359.66   14.90
   0  -8   3  366.06   15.70
   0  -8   3  367.06   15.20
   0  -8   3  364.46   11.30
   1   8  -4  246.18   12.20
   1   8  -4  221.98   11.70
   1   8  -4  217.38   10.10
  -1  -8   4  221.98   11.60
  -1  -8   4  229.78   10.90
  -1  -8   4  207.48   11.00
  -1  -8   4  234.08   12.30
  -1  -8   4  214.48   14.90
  -1  -8   4  231.78   12.50
   2   8  -5   80.09    8.80
   2   8  -5   71.09    7.80
   2   8  -5   65.49    7.30
  -2  -8   5   55.99    7.60
  -2  -8   5   52.59    7.10
  -2  -8   5   63.89    8.00
  -2  -8   5   61.59    7.80
  -2  -8   5   70.39    8.90
   3   8  -6  180.88   11.30
   3   8  -6  158.88   12.50
   3   8  -6  176.18   11.20
  -3  -8   6  167.18   12.30
  -3  -8   6  158.38   11.30
  -4   9   1    6.40    5.90
  -4   9   1    3.80    5.50
   4  -9  -1    2.30    6.20
   4  -9  -1    4.80    5.70
  -3   9   0  189.78   12.20
  -3   9   0  189.38   12.10
   3  -9   0  207.78   11.40
   3  -9   0  204.68   13.50
  -2   9  -1   93.59    9.30
  -2   9  -1   72.49    9.20
   2  -9   1   99.49    9.40
   2  -9   1  101.99   10.70
   2  -9   1   95.29    8.10
  -1   9  -2  679.73   22.30
  -1   9  -2  664.63   22.80
   1  -9   2  720.13   19.90
   1  -9   2  695.63   24.10
   1  -9   2  707.93   22.80
   0   9  -3   38.70    6.30
   0   9  -3   30.40    6.50
   0   9  -3   35.80    5.90
   0  -9   3   41.90    6.00
   0  -9   3   31.30    6.30
   1   9  -4  255.87   14.50
   1   9  -4  240.08   12.00
   1   9  -4  245.38   13.70
  -1  -9   4  222.58   12.60
  -1  -9   4  202.58   13.90
  -3  -9  -1  168.68   12.00
  -3  -9  -1  185.78   14.30
   3   9   1  163.78    7.60
   3   9   1  161.08    7.00
  -2  -9  -2   47.10    7.10
  -2  -9  -2   38.00    6.80
  -1  -9  -3  156.18   13.50
  -1  -9  -3  128.89   11.80
  -1  -9  -3  125.29   11.40
   0  -9  -4   20.70    6.60
   0  -9  -4   24.30    7.00
  -6  -8   2    2.80    4.90
   6   8  -2   -6.20    5.80
  -5  -8   1  339.07   13.70
  -5  -8   1  328.67   16.50
   5   8  -1  323.57   15.30
   5   8  -1  316.47   11.70
  -4  -8   0  526.95   17.20
  -4  -8   0  468.35   19.00
   4   8   0  493.15   14.90
   4   8   0  496.55   14.50
   4   8   0  505.45   18.30
  -3  -8  -1    3.60    3.50
  -3  -8  -1    1.70    3.90
  -3  -8  -1   -3.50    4.60
  -3  -8  -1    7.80    4.20
   3   8   1    5.70    4.00
   3   8   1   -2.80    2.00
   3   8   1    2.60    2.80
  -2  -8  -2  381.96   10.30
  -2  -8  -2  367.26   14.40
  -2  -8  -2  368.36   15.60
  -2  -8  -2  370.96   14.30
  -2  -8  -2  383.96   10.60
  -2  -8  -2  378.36   11.90
  -1  -8  -3   26.40    5.30
  -1  -8  -3   23.10    4.10
  -1  -8  -3   23.40    5.20
  -1  -8  -3   36.60    4.90
  -1  -8  -3   25.20    4.50
   0  -8  -4 1022.60   27.30
   0  -8  -4 1080.19   31.30
   0  -8  -4 1096.49   27.70
   0  -8  -4 1079.69   27.70
   0  -8  -4 1052.59   30.40
   0  -8  -4 1084.59   27.90
   1  -8  -5   97.99   10.10
   1  -8  -5  117.59    8.50
   1  -8  -5   97.99    9.70
   1  -8  -5  107.69    9.80
   1  -8  -5  114.29    6.90
   2  -8  -6   55.59    6.80
   2  -8  -6   49.70    7.90
  -7  -7   3    4.10    5.10
  -7  -7   3   -3.20    5.50
  -7  -7   3   -1.30    6.00
   7   7  -3    0.50    5.80
   7   7  -3   -1.10    4.10
  -6  -7   2  606.24   17.70
  -6  -7   2  569.04   21.10
   6   7  -2  562.74   20.90
   6   7  -2  552.94   17.30
  -5  -7   1  101.19    7.10
  -5  -7   1   89.69    9.20
  -5  -7   1  107.79    7.90
   5   7  -1   88.49    5.80
   5   7  -1   82.79    7.00
   5   7  -1   84.89    7.70
   5   7  -1   84.49    8.60
  -4  -7   0  413.86   16.30
  -4  -7   0  458.95   17.00
  -4  -7   0  452.15   14.60
  -4  -7   0  453.45   13.60
   4   7   0  435.26   16.00
   4   7   0  425.06   12.70
   4   7   0  453.95   13.20
  -3  -7  -1   87.29    7.50
  -3  -7  -1   85.49    5.30
  -3  -7  -1   84.99    7.40
  -3  -7  -1   80.69    6.50
   3   7   1   78.09    7.20
   3   7   1   79.89    4.50
   3   7   1   85.89    4.30
  -2  -7  -2  124.09    8.40
  -2  -7  -2  134.79    5.10
  -2  -7  -2  121.69    7.70
  -2  -7  -2  129.59    5.40
  -2  -7  -2  117.19    5.50
  -2  -7  -2  133.19    8.00
   2   7   2  126.49    4.10
   2   7   2  125.09    4.20
  -1  -7  -3  181.98    7.80
  -1  -7  -3  185.78   10.10
  -1  -7  -3  179.28    9.20
  -1  -7  -3  196.68    9.00
  -1  -7  -3  185.38    7.60
  -1  -7  -3  169.48    9.70
   0  -7  -4   35.30    4.70
   0  -7  -4   39.50    5.50
   0  -7  -4   41.80    4.90
   0  -7  -4   39.90    5.40
   0  -7  -4   29.20    5.10
   0  -7  -4   54.49    5.20
   0  -7  -4   41.30    5.20
   0  -7  -4   48.50    5.90
   1  -7  -5   49.40    6.00
   1  -7  -5   45.60    5.90
   1  -7  -5   49.70    5.60
   1  -7  -5   42.30    5.70
   1  -7  -5   38.90    5.20
   1  -7  -5   40.40    4.80
   2  -7  -6  508.85   14.80
   2  -7  -6  489.55   18.30
   2  -7  -6  507.55   15.10
   2  -7  -6  499.65   17.20
   2  -7  -6  490.15   16.70
   2  -7  -6  515.75   20.10
   3  -7  -7  144.99   10.50
   3  -7  -7  136.39   11.10
  -8  -6   4   -0.70    6.40
  -8  -6   4   -2.90    4.90
   8   6  -4    5.30    6.10
   8   6  -4    1.70    4.60
  -7  -6   3  398.76   16.20
  -7  -6   3  411.26   17.70
  -7  -6   3  439.76   12.90
   7   6  -3  419.36   17.70
   7   6  -3  415.66   15.10
  -6  -6   2    7.10    3.90
  -6  -6   2    7.70    3.40
  -6  -6   2    3.90    2.80
  -6  -6   2    4.00    3.80
   6   6  -2    6.10    3.40
   6   6  -2    8.30    3.80
   6   6  -2    8.20    2.90
   6   6  -2   11.00    4.20
  -5  -6   1   12.50    3.30
  -5  -6   1   11.90    4.40
  -5  -6   1   12.40    3.50
  -5  -6   1    5.90    2.50
   5   6  -1   11.00    3.50
   5   6  -1   10.50    2.40
   5   6  -1    9.70    2.90
   5   6  -1   12.40    3.20
  -4  -6   0  920.41   27.00
  -4  -6   0  995.70   24.90
  -4  -6   0 1015.70   27.90
  -4  -6   0 1004.70   24.20
  -4  -6   0  952.30   24.10
  -4  -6   0  992.60   27.40
   4   6   0 1029.60   25.00
   4   6   0 1034.60   25.20
  -3  -6  -1  603.44   15.00
  -3  -6  -1  593.64   18.30
  -3  -6  -1  563.24   18.10
  -3  -6  -1  595.54   14.40
  -3  -6  -1  590.24   15.00
  -3  -6  -1  585.94   16.70
  -3  -6  -1  583.54   18.60
   3   6   1  587.54   18.30
   3   6   1  596.44   14.90
   3   6   1  583.04   14.70
  -2  -6  -2  563.44   16.70
  -2  -6  -2  550.14   17.00
  -2  -6  -2  535.45   14.10
  -2  -6  -2  547.95   12.80
  -2  -6  -2  513.75   17.10
  -2  -6  -2  536.05   15.90
  -2  -6  -2  552.84   14.40
  -2  -6  -2  450.45   18.70
  -2  -6  -2  536.95   12.80
   2   6   2  538.45   12.30
  -1  -6  -3  218.48    9.10
  -1  -6  -3  218.68   10.20
  -1  -6  -3  205.28    7.90
  -1  -6  -3  222.18   11.20
  -1  -6  -3  210.08    9.10
  -1  -6  -3  210.28    8.30
   0  -6  -4 1859.11   45.70
   0  -6  -4 1873.01   43.90
   0  -6  -4 1887.91   43.70
   0  -6  -4 1833.62   44.80
   0  -6  -4 1854.71   43.80
   0  -6  -4 1852.61   44.40
   0  -6  -4 1865.31   43.70
   0  -6  -4 1826.92   45.60
   0  -6  -4 1867.41   44.70
   1  -6  -5    7.10    3.50
   1  -6  -5   -3.40    2.50
   1  -6  -5    2.70    2.40
   1  -6  -5   -2.80    2.20
   1  -6  -5    3.60    3.50
   1  -6  -5   -2.00    2.20
   1  -6  -5    3.00    2.80
   1  -6  -5   -0.40    3.10
   2  -6  -6  364.26   15.10
   2  -6  -6  394.06   14.70
   2  -6  -6  399.26   13.10
   2  -6  -6  407.26   15.20
   2  -6  -6  393.96   12.80
   2  -6  -6  390.86   12.50
   2  -6  -6  388.26   14.00
   3  -6  -7  368.96   15.50
   3  -6  -7  386.16   14.90
   3  -6  -7  374.26   12.20
   3  -6  -7  375.26   12.90
   3  -6  -7  366.16   12.20
   3  -6  -7  388.36   12.60
   4  -6  -8   45.40    4.50
   4  -6  -8   58.89    7.00
   4  -6  -8   47.00    5.20
   4  -6  -8   43.60    6.60
  -8  -5   4  578.04   15.40
  -8  -5   4  556.94   19.40
  -8  -5   4  584.84   21.30
   8   5  -4  544.55   20.70
   8   5  -4  545.95   18.70
  -7  -5   3    5.50    3.80
  -7  -5   3   -0.90    3.20
  -7  -5   3    0.20    2.00
  -7  -5   3    0.10    3.60
  -7  -5   3    2.30    2.10
   7   5  -3    4.70    3.80
   7   5  -3    3.70    2.60
   7   5  -3    3.40    4.90
   7   5  -3    0.90    3.00
   7   5  -3    2.60    1.90
  -6  -5   2  822.72   23.60
  -6  -5   2  913.41   20.40
  -6  -5   2  835.32   25.00
  -6  -5   2  889.71   21.40
  -6  -5   2  880.31   25.80
  -6  -5   2  864.31   23.50
  -6  -5   2  906.01   25.30
  -6  -5   2  873.41   27.00
   6   5  -2  880.71   21.20
   6   5  -2  886.01   23.30
   6   5  -2  846.42   19.90
   6   5  -2  874.61   25.90
   6   5  -2  828.92   23.40
  -5  -5   1   33.70    3.90
  -5  -5   1   33.90    2.70
  -5  -5   1   30.90    3.50
  -5  -5   1   32.00    4.50
  -5  -5   1   31.50    3.80
  -5  -5   1   30.80    4.20
  -5  -5   1   38.10    4.90
  -5  -5   1   41.10    5.40
   5   5  -1   35.80    4.60
   5   5  -1   28.70    3.60
   5   5  -1   33.00    3.70
   5   5  -1   28.10    4.50
   5   5  -1   34.70    4.30
  -4  -5   0  901.71   22.00
  -4  -5   0  882.41   24.80
  -4  -5   0  880.51   21.90
  -4  -5   0  887.01   22.00
  -4  -5   0  930.71   21.30
  -4  -5   0  913.11   24.70
  -4  -5   0  854.91   24.70
   4   5   0  875.31   24.60
   4   5   0  871.81   21.60
   4   5   0  868.51   21.40
  -3  -5  -1  176.28    6.00
  -3  -5  -1  190.58    8.40
  -3  -5  -1  174.88    6.80
  -3  -5  -1  176.78    5.90
  -3  -5  -1  175.48    5.90
  -3  -5  -1  169.58    8.10
  -3  -5  -1  174.18    6.10
   3   5   1  174.28    8.30
   3   5   1  176.68    5.90
   3   5   1  176.28    5.70
  -2  -5  -2  301.37    9.20
  -2  -5  -2  299.77   11.10
  -2  -5  -2  307.37    7.60
  -2  -5  -2  303.17   10.90
  -2  -5  -2  296.97    9.90
  -2  -5  -2  309.37    7.70
  -2  -5  -2  302.67    9.40
  -2  -5  -2  317.37   11.20
  -1  -5  -3   78.79    5.10
  -1  -5  -3   84.39    5.80
  -1  -5  -3   85.39    5.60
  -1  -5  -3   79.49    5.10
  -1  -5  -3   88.39    5.00
  -1  -5  -3   83.79    5.40
  -1  -5  -3   85.09    5.70
  -1  -5  -3   87.19    4.70
   0  -5  -4  223.08    8.70
   0  -5  -4  210.48    8.50
   0  -5  -4  220.38    8.40
   0  -5  -4  211.88    9.00
   0  -5  -4  208.88    9.10
   0  -5  -4  219.88    8.60
   0  -5  -4  223.88    8.80
   0  -5  -4  211.18    8.80
   0  -5  -4  219.98    8.50
   1  -5  -5   82.89    6.10
   1  -5  -5   75.49    6.00
   1  -5  -5   85.69    5.50
   1  -5  -5   78.59    5.50
   1  -5  -5   82.09    5.40
   1  -5  -5   73.99    5.80
   1  -5  -5   81.09    6.30
   1  -5  -5   81.09    5.10
   2  -5  -6  659.53   19.70
   2  -5  -6  625.14   17.90
   2  -5  -6  662.63   17.50
   2  -5  -6  633.24   19.60
   2  -5  -6  642.74   18.20
   2  -5  -6  644.74   17.30
   2  -5  -6  626.24   19.50
   3  -5  -7    7.40    3.40
   3  -5  -7    8.60    2.30
   3  -5  -7   14.80    4.30
   3  -5  -7   10.50    2.60
   3  -5  -7    7.90    3.20
   3  -5  -7   12.40    2.60
   3  -5  -7   11.40    2.90
   3  -5  -7    7.60    2.30
   3  -5  -7    2.60    3.40
   4  -5  -8  866.21   20.40
   4  -5  -8  862.81   23.60
   4  -5  -8  858.71   26.40
   4  -5  -8  850.61   21.40
   4  -5  -8  857.11   26.30
   4  -5  -8  910.11   21.80
  -4   5   8  863.91   20.30
  -4   5   8  854.01   25.20
  -4   5   8  835.62   20.30
   5  -5  -9   18.40    5.70
   5  -5  -9    3.50    5.50
   5  -5  -9    2.50    4.30
  -5   5   9   10.60    4.80
  -5   5   9   10.40    3.00
  -9  -4   5    3.50    4.80
  -9  -4   5   -7.10    5.30
   9   4  -5    1.80    4.00
   9   4  -5   -2.10    5.00
  -8  -4   4  264.97   12.50
  -8  -4   4  252.87    9.90
  -8  -4   4  258.17   13.20
  -8  -4   4  246.18   11.70
  -8  -4   4  263.17    8.10
   8   4  -4  253.57   10.30
   8   4  -4  242.38   12.80
   8   4  -4  258.17    9.60
   8   4  -4  241.58   11.50
  -7  -4   3  199.08    7.70
  -7  -4   3  204.28   10.90
  -7  -4   3  205.48    6.50
  -7  -4   3  208.68   10.50
  -7  -4   3  187.28    9.80
  -7  -4   3  191.58   10.30
  -7  -4   3  195.78    9.50
   7   4  -3  206.08    6.70
   7   4  -3  194.58   10.00
   7   4  -3  185.08   10.40
   7   4  -3  192.28    9.30
   7   4  -3  203.88    7.70
  -6  -4   2  467.65   15.30
  -6  -4   2  446.86   14.20
  -6  -4   2  435.66   20.00
  -6  -4   2  461.45   12.50
  -6  -4   2  438.06   16.00
  -6  -4   2  445.36   14.30
  -6  -4   2  452.85   11.50
  -6  -4   2  444.66   15.70
   6   4  -2  441.96   11.30
   6   4  -2  434.86   13.80
   6   4  -2  439.46   15.70
   6   4  -2  434.36   13.90
   6   4  -2  437.76   15.40
   6   4  -2  439.86   12.20
  -5  -4   1   67.39    4.70
  -5  -4   1   60.69    5.10
  -5  -4   1   63.59    5.60
  -5  -4   1   69.49    3.90
  -5  -4   1   70.89    4.80
  -5  -4   1   65.29    5.60
  -5  -4   1   70.39    5.70
  -5  -4   1   71.59    3.50
   5   4  -1   70.09    3.50
   5   4  -1   77.09    4.50
   5   4  -1   64.79    3.70
   5   4  -1   66.49    5.80
   5   4  -1   65.99    5.90
   5   4  -1   62.49    4.70
  -4  -4   0   21.90    2.40
  -4  -4   0   15.30    2.60
  -4  -4   0   18.40    3.10
  -4  -4   0   19.50    2.50
  -4  -4   0   23.40    2.60
  -4  -4   0   23.20    3.40
  -4  -4   0   13.80    2.70
  -4  -4   0   23.00    2.90
   4   4   0   23.60    3.40
   4   4   0   21.40    2.60
   4   4   0   18.50    2.20
   4   4   0   17.70    2.30
   4   4   0   25.90    3.70
  -3  -4  -1  186.58    8.00
  -3  -4  -1  190.78    6.60
  -3  -4  -1  179.18    6.00
  -3  -4  -1  200.48    8.10
  -3  -4  -1  201.78    8.40
  -3  -4  -1  200.18    6.10
  -3  -4  -1  195.38    6.50
   3   4   1  188.78    5.90
   3   4   1  196.88    8.40
   3   4   1  182.98    5.90
  -2  -4  -2 5982.40  125.79
  -2  -4  -2 5919.61  125.79
  -2  -4  -2 5893.01  129.59
  -2  -4  -2 6071.59  128.09
  -2  -4  -2 6045.80  127.99
  -2  -4  -2 5832.52  129.49
  -2  -4  -2 5970.20  128.19
  -2  -4  -2 6032.30  130.19
  -1  -4  -3   23.10    2.90
  -1  -4  -3   11.90    3.50
  -1  -4  -3   20.30    2.90
  -1  -4  -3   22.90    2.80
  -1  -4  -3   19.50    2.90
  -1  -4  -3   25.40    2.80
  -1  -4  -3   20.40    2.70
  -1  -4  -3   23.00    4.40
   0  -4  -4 1049.99   26.60
   0  -4  -4 1055.29   26.30
   0  -4  -4 1037.70   26.40
   0  -4  -4 1059.19   26.10
   0  -4  -4 1041.70   26.30
   0  -4  -4 1095.29   26.60
   0  -4  -4 1072.99   27.40
   0  -4  -4 1060.79   26.70
   0  -4  -4 1082.79   26.20
   1  -4  -5   15.30    2.60
   1  -4  -5   16.00    2.60
   1  -4  -5   14.00    2.40
   1  -4  -5   16.00    2.60
   1  -4  -5   16.60    2.40
   1  -4  -5   16.20    2.90
   1  -4  -5   15.30    2.80
   1  -4  -5   17.60    3.00
   2  -4  -6 1375.76   32.40
   2  -4  -6 1421.46   34.70
   2  -4  -6 1385.76   34.10
   2  -4  -6 1417.96   30.50
   2  -4  -6 1403.86   30.50
   2  -4  -6 1422.96   35.10
   2  -4  -6 1394.26   35.10
   2  -4  -6 1384.36   32.60
   3  -4  -7  187.28    6.60
   3  -4  -7  194.88    6.60
   3  -4  -7  191.88    9.70
   3  -4  -7  191.68    9.60
   3  -4  -7  196.68    6.60
   3  -4  -7  190.08    8.40
   3  -4  -7  202.88    6.70
   3  -4  -7  215.18    9.70
  -3   4   7  205.58    9.10
  -3   4   7  208.68    6.30
  -3   4   7  200.58    6.20
   4  -4  -8    7.00    4.40
   4  -4  -8   11.20    3.20
   4  -4  -8   15.70    3.40
   4  -4  -8    9.00    3.70
  -4   4   8   10.40    2.40
  -4   4   8    5.20    3.40
  -4   4   8   18.00    2.70
   5  -4  -9   47.30    6.60
   5  -4  -9   30.20    5.50
  -5   4   9   43.30    5.10
  -5   4   9   32.40    5.20
  -5   4   9   33.70    4.20
   6  -4 -10    7.60    5.10
  -6   4  10    0.40    5.20
  -9  -3   5   40.30    6.50
  -9  -3   5   34.30    7.50
  -9  -3   5   41.40    5.40
  -9  -3   5   37.70    5.90
   9   3  -5   27.00    4.50
   9   3  -5   43.70    5.60
   9   3  -5   37.10    5.90
  -8  -3   4  955.90   27.50
  -8  -3   4 1049.79   28.40
  -8  -3   4  985.20   27.50
  -8  -3   4 1046.10   23.20
  -8  -3   4 1017.40   26.20
  -8  -3   4  971.90   28.40
  -8  -3   4  997.70   29.40
   8   3  -4 1021.70   28.70
   8   3  -4 1016.30   29.90
   8   3  -4 1002.30   23.50
   8   3  -4 1011.10   26.50
   8   3  -4 1031.10   28.30
  -7  -3   3   18.10    1.80
  -7  -3   3   24.30    4.70
  -7  -3   3   16.90    3.20
  -7  -3   3   18.30    3.20
  -7  -3   3   13.40    5.20
  -7  -3   3   23.70    4.20
  -7  -3   3   20.20    4.00
  -7  -3   3   15.90    3.90
   7   3  -3   13.50    2.90
   7   3  -3   19.10    3.10
   7   3  -3   13.50    3.80
   7   3  -3   16.60    3.80
   7   3  -3   18.50    4.30
   7   3  -3   17.10    2.00
  -6  -3   2 1170.38   29.50
  -6  -3   2 1181.08   31.00
  -6  -3   2 1195.68   28.50
  -6  -3   2 1166.48   30.30
  -6  -3   2 1149.48   31.30
  -6  -3   2 1195.08   30.40
  -6  -3   2 1171.68   29.60
  -6  -3   2 1205.28   25.90
   6   3  -2 1175.38   25.60
   6   3  -2 1141.59   29.00
   6   3  -2 1150.88   28.20
   6   3  -2 1186.08   31.30
   6   3  -2 1175.48   30.60
  -5  -3   1   76.89    5.50
  -5  -3   1   80.89    5.30
  -5  -3   1   74.99    5.60
  -5  -3   1   76.69    2.80
  -5  -3   1   75.09    4.70
  -5  -3   1   76.49    4.30
  -5  -3   1   77.69    4.70
  -5  -3   1   73.39    5.50
   5   3  -1   69.29    4.60
   5   3  -1   76.99    5.60
   5   3  -1   82.89    5.60
   5   3  -1   68.09    4.20
   5   3  -1   77.29    4.40
  -4  -3   0 1220.38   26.80
  -4  -3   0 1235.08   28.30
  -4  -3   0 1211.48   30.10
  -4  -3   0 1188.58   28.20
  -4  -3   0 1227.08   30.80
  -4  -3   0 1235.98   28.60
  -4  -3   0 1171.18   29.90
  -4  -3   0 1194.78   30.10
   4   3   0 1159.88   27.60
   4   3   0 1182.98   27.90
   4   3   0 1231.38   29.60
   4   3   0 1182.48   30.30
   4   3   0 1175.78   27.70
  -3  -3  -1   25.60    2.30
  -3  -3  -1   31.50    3.40
  -3  -3  -1   23.10    2.00
  -3  -3  -1   25.80    3.00
  -3  -3  -1   22.90    2.00
  -3  -3  -1   22.80    3.00
  -3  -3  -1   25.90    3.30
  -3  -3  -1   26.40    2.60
  -3  -3  -1   20.70    1.90
   3   3   1   21.80    2.00
   3   3   1   23.20    2.00
   3   3   1   24.90    3.30
   3   3   1   22.50    2.40
   3   3   1   26.40    3.20
  -2  -3  -2  267.67    7.70
  -2  -3  -2  268.57    6.60
  -2  -3  -2  267.17    6.70
  -2  -3  -2  263.97    9.50
  -2  -3  -2  276.27    9.20
  -2  -3  -2  263.07    7.80
  -2  -3  -2  276.57   10.10
  -2  -3  -2  270.77    9.20
  -2  -3  -2  268.47    8.90
   2   3   2  268.57    6.60
   2   3   2  272.27    6.50
  -1  -3  -3    2.80    1.50
  -1  -3  -3    3.00    1.40
  -1  -3  -3    0.30    1.40
  -1  -3  -3    2.10    1.20
  -1  -3  -3   -0.90    1.50
  -1  -3  -3    0.60    1.20
  -1  -3  -3    1.30    1.40
  -1  -3  -3    2.00    1.30
   0  -3  -4   87.49    5.40
   0  -3  -4  100.89    4.70
   0  -3  -4  100.89    7.10
   0  -3  -4   86.69    4.80
   0  -3  -4  104.69    5.20
   0  -3  -4   71.49    7.40
   0  -3  -4   97.69    5.10
   1  -3  -5   33.70    3.70
   1  -3  -5   37.10    3.80
   1  -3  -5   31.90    3.90
   1  -3  -5   39.50    3.70
   1  -3  -5   40.60    3.00
   1  -3  -5   41.50    3.10
   1  -3  -5   37.90    4.00
   2  -3  -6 1079.69   24.10
   2  -3  -6 1046.50   27.10
   2  -3  -6 1037.10   27.60
   2  -3  -6 1074.99   27.40
   2  -3  -6 1083.29   24.80
   2  -3  -6 1082.39   27.70
   2  -3  -6 1054.49   24.00
   2  -3  -6 1058.89   24.90
   2  -3  -6 1058.69   26.70
  -2   3   6 1053.09   23.60
  -2   3   6 1058.59   23.50
  -2   3   6 1044.60   26.30
   3  -3  -7   66.69    6.00
   3  -3  -7   72.69    5.80
   3  -3  -7   72.59    5.50
   3  -3  -7   60.59    3.00
   3  -3  -7   66.89    3.00
   3  -3  -7   69.09    5.40
   3  -3  -7   66.79    4.30
   3  -3  -7   66.49    4.30
  -3   3   7   65.89    5.00
  -3   3   7   65.99    3.70
  -3   3   7   63.29    3.60
   4  -3  -8 1180.58   30.50
   4  -3  -8 1157.48   30.40
   4  -3  -8 1149.48   28.20
   4  -3  -8 1152.68   31.60
  -4   3   8 1173.58   30.50
  -4   3   8 1148.29   29.90
  -4   3   8 1129.99   27.60
  -4   3   8 1140.39   27.50
   5  -3  -9   -1.70    3.40
   5  -3  -9    4.60    3.50
   5  -3  -9   -0.30    4.60
   5  -3  -9   -4.40    3.70
  -5   3   9    0.60    2.60
  -5   3   9    8.70    5.20
  -5   3   9   -1.30    3.40
  -5   3   9    0.30    2.90
   6  -3 -10  453.35   17.30
   6  -3 -10  468.55   18.70
  -6   3  10  466.25   17.50
  -6   3  10  462.05   15.60
 -10  -2   6  182.08   11.00
  10   2  -6  187.78   13.10
  10   2  -6  178.78   13.40
  10   2  -6  189.88   12.00
  -9  -2   5  170.48   11.80
  -9  -2   5  163.28   10.50
  -9  -2   5  143.79    9.80
  -9  -2   5  150.68   13.20
  -9  -2   5  169.58    9.50
  -9  -2   5  165.58   10.90
   9   2  -5  157.18   10.80
   9   2  -5  143.59    9.00
   9   2  -5  161.68   10.30
  -8  -2   4  119.59    7.50
  -8  -2   4  127.39    9.10
  -8  -2   4  121.29    7.80
  -8  -2   4  126.39    8.30
  -8  -2   4  144.49   10.40
  -8  -2   4  129.29    8.40
   8   2  -4  117.69    9.80
   8   2  -4  123.09    7.40
   8   2  -4  123.99    7.90
   8   2  -4  129.99    8.80
  -7  -2   3  109.89    7.40
  -7  -2   3  109.29    6.50
  -7  -2   3  120.89    7.50
  -7  -2   3  120.89    7.30
  -7  -2   3  122.99    8.00
  -7  -2   3  121.29    6.70
  -7  -2   3  127.19    8.10
   7   2  -3  115.89    6.50
   7   2  -3  115.79    6.80
   7   2  -3  108.69    7.60
   7   2  -3  118.19    7.60
   7   2  -3  112.79    7.60
  -6  -2   2   97.09    5.80
  -6  -2   2   96.99    5.90
  -6  -2   2   89.29    6.10
  -6  -2   2  100.49    6.10
  -6  -2   2   89.59    6.10
  -6  -2   2   93.79    5.40
   6   2  -2   88.79    6.30
   6   2  -2   89.89    5.30
   6   2  -2   90.29    5.30
   6   2  -2   95.99    6.20
   6   2  -2   93.19    6.00
  -5  -2   1  869.01   21.30
  -5  -2   1  827.02   22.80
  -5  -2   1  785.52   21.90
  -5  -2   1  824.92   21.10
  -5  -2   1  840.82   22.30
  -5  -2   1  836.42   21.10
   5   2  -1  817.12   20.90
   5   2  -1  828.22   22.60
   5   2  -1  805.12   20.80
   5   2  -1  824.22   21.80
  -4  -2   0 1401.36   31.70
  -4  -2   0 1413.36   33.80
  -4  -2   0 1399.36   32.90
  -4  -2   0 1280.67   32.90
  -4  -2   0 1374.16   31.70
   4   2   0 1361.76   31.60
   4   2   0 1357.46   32.00
   4   2   0 1377.66   31.50
   4   2   0 1381.16   33.10
   4   2   0 1357.76   33.70
  -3  -2  -1  181.98    7.40
  -3  -2  -1  175.38    6.90
  -3  -2  -1  175.08    6.60
  -3  -2  -1  181.18    5.70
  -3  -2  -1  189.28    6.60
  -3  -2  -1  183.18    5.80
  -3  -2  -1  157.58    5.30
  -3  -2  -1  181.78    4.70
   3   2   1  180.78    5.70
   3   2   1  179.08    6.60
   3   2   1  179.28    7.30
   3   2   1  176.68    5.70
   3   2   1  177.18    6.50
  -2  -2  -2 2853.81   63.59
  -2  -2  -2 2889.01   64.49
  -2  -2  -2 2842.12   63.99
  -2  -2  -2 2863.71   62.49
  -2  -2  -2 3005.70   65.19
  -2  -2  -2 2931.11   61.99
  -2  -2  -2 2916.61   62.49
   2   2   2 2871.61   63.69
   2   2   2 2858.41   61.79
   2   2   2 2942.61   61.79
  -1  -2  -3  407.66    9.10
  -1  -2  -3  387.56   10.80
  -1  -2  -3  389.56   11.50
  -1  -2  -3  412.96    9.10
  -1  -2  -3  413.36   11.80
  -1  -2  -3  399.96   12.10
  -1  -2  -3  389.06   10.80
  -1  -2  -3  398.76   10.70
   0  -2  -4 4563.04   94.79
   0  -2  -4 4539.85   97.29
   0  -2  -4 4560.74   97.39
   0  -2  -4 4537.85   96.99
   0  -2  -4 4528.05   98.59
   0  -2  -4 4640.54   94.89
   0  -2  -4 4109.09   99.89
   1  -2  -5  600.54   15.40
   1  -2  -5  591.74   13.90
   1  -2  -5  590.54   16.80
   1  -2  -5  555.34   16.50
   1  -2  -5  607.84   16.30
   1  -2  -5  589.64   14.80
   1  -2  -5  613.34   16.80
   1  -2  -5  595.84   15.10
   1  -2  -5  604.04   13.90
  -1   2   5  563.84   15.80
  -1   2   5  587.14   13.40
   2  -2  -6 1548.84   36.60
   2  -2  -6 1528.35   37.00
   2  -2  -6 1453.65   36.50
   2  -2  -6 1517.65   33.80
   2  -2  -6 1565.94   33.90
   2  -2  -6 1527.65   33.80
   2  -2  -6 1494.45   33.90
   2  -2  -6 1508.55   35.40
   2  -2  -6 1469.55   36.80
  -2   2   6 1509.25   36.60
  -2   2   6 1530.25   36.80
  -2   2   6 1508.05   33.90
  -2   2   6 1524.45   35.30
  -2   2   6 1511.75   33.80
   3  -2  -7   37.90    4.20
   3  -2  -7   38.20    3.70
   3  -2  -7   38.50    5.10
   3  -2  -7   36.10    4.50
   3  -2  -7   52.59    5.20
   3  -2  -7   41.50    4.50
   3  -2  -7   42.90    3.90
  -3   2   7   38.30    3.30
  -3   2   7   51.09    5.60
  -3   2   7   41.40    3.90
  -3   2   7   54.49    5.00
  -3   2   7   43.80    3.50
   4  -2  -8    4.10    2.70
   4  -2  -8    6.50    2.60
   4  -2  -8    5.90    2.90
   4  -2  -8    0.80    3.20
   4  -2  -8   -0.20    2.70
   4  -2  -8    1.90    2.60
  -4   2   8    1.30    2.40
  -4   2   8   -0.50    2.60
  -4   2   8    1.40    2.00
  -4   2   8    3.90    2.20
  -4   2   8    7.50    3.50
   5  -2  -9  160.78    9.80
   5  -2  -9  147.69    8.90
   5  -2  -9  157.58    9.60
   5  -2  -9  175.18    9.60
  -5   2   9  157.88    9.50
  -5   2   9  172.98   10.80
  -5   2   9  133.09   11.10
  -5   2   9  167.98    8.20
  -5   2   9  152.98    7.70
   6  -2 -10   53.19    6.80
   6  -2 -10   61.89    7.70
  -6   2  10   62.69    6.80
  -6   2  10   61.59    7.20
 -10  -1   6  500.25   16.80
 -10  -1   6  501.95   25.40
 -10  -1   6  449.66   19.40
  10   1  -6  463.15   18.50
  10   1  -6  472.95   19.40
  10   1  -6  524.15   19.90
  -9  -1   5   17.20    5.00
  -9  -1   5   19.30    4.80
  -9  -1   5   26.10    5.90
  -9  -1   5    8.00    5.00
  -9  -1   5    8.60    6.40
   9   1  -5   14.40    4.40
   9   1  -5   18.60    6.90
   9   1  -5   18.40    4.50
   9   1  -5   21.70    3.00
   9   1  -5   23.40    5.60
  -8  -1   4 1034.70   29.00
  -8  -1   4 1041.60   28.70
  -8  -1   4 1076.99   28.50
  -8  -1   4 1022.20   29.70
  -8  -1   4 1045.60   27.50
  -8  -1   4 1069.09   29.60
   8   1  -4 1052.89   24.20
   8   1  -4 1050.59   24.00
   8   1  -4 1023.90   29.30
   8   1  -4 1066.49   29.10
   8   1  -4 1050.79   28.30
   8   1  -4 1048.80   28.70
  -7  -1   3   20.30    4.50
  -7  -1   3   18.60    3.30
  -7  -1   3   18.60    3.70
  -7  -1   3   23.30    3.80
  -7  -1   3   22.80    3.90
  -7  -1   3   14.90    3.50
   7   1  -3   16.60    3.50
   7   1  -3   17.30    1.60
   7   1  -3   22.60    3.50
   7   1  -3   13.10    2.50
   7   1  -3   17.50    3.30
  -6  -1   2 1570.84   37.80
  -6  -1   2 1551.54   37.80
  -6  -1   2 1598.14   37.80
  -6  -1   2 1578.64   37.90
  -6  -1   2 1573.44   38.70
  -6  -1   2 1591.24   39.00
   6   1  -2 1567.74   37.40
   6   1  -2 1546.95   38.40
   6   1  -2 1523.95   37.20
   6   1  -2 1597.44   38.20
   6   1  -2 1518.85   37.20
  -5  -1   1    1.20    1.50
  -5  -1   1    3.70    1.70
  -5  -1   1    1.30    1.80
  -5  -1   1    2.20    1.60
  -5  -1   1    3.50    1.80
   5   1  -1    4.00    1.80
   5   1  -1    3.00    1.70
   5   1  -1    2.30    1.70
   5   1  -1    7.20    2.00
   5   1  -1    5.30    1.80
  -4  -1   0 1294.27   30.70
  -4  -1   0 1310.47   30.50
  -4  -1   0 1291.47   31.40
  -4  -1   0 1318.67   31.20
  -4  -1   0 1308.87   32.00
  -4  -1   0 1315.37   31.00
   4   1   0 1281.67   30.60
   4   1   0 1309.07   31.30
   4   1   0 1349.16   32.40
   4   1   0 1321.37   30.70
   4   1   0 1328.17   31.20
  -3  -1  -1   19.90    2.10
  -3  -1  -1   18.90    2.40
  -3  -1  -1   18.10    2.40
  -3  -1  -1   16.60    2.00
  -3  -1  -1   12.90    1.80
  -3  -1  -1   13.10    2.20
   3   1   1   17.70    2.00
   3   1   1   15.80    2.10
   3   1   1   14.70    2.30
   3   1   1   19.40    2.60
   3   1   1   16.20    2.10
   3   1   1   17.70    2.50
  -2  -1  -2  459.15   13.20
  -2  -1  -2  445.86   12.00
  -2  -1  -2  468.15   11.00
  -2  -1  -2  430.36   12.60
  -2  -1  -2  450.85   12.70
  -2  -1  -2  467.75   11.30
  -2  -1  -2  450.15   11.50
   2   1   2  456.15   11.40
   2   1   2  475.65   12.70
   2   1   2  469.65   11.10
   2   1   2  458.15   11.40
   2   1   2  448.56   12.80
   2   1   2  462.35   12.90
  -1  -1  -3   27.80    2.60
  -1  -1  -3   29.00    1.90
  -1  -1  -3   28.50    2.20
  -1  -1  -3   29.20    1.90
  -1  -1  -3   30.20    1.90
  -1  -1  -3   30.80    2.00
  -1  -1  -3   31.00    2.80
   1   1   3   31.40    1.80
   1   1   3   29.10    1.80
   1   1   3   24.40    2.60
   1   1   3   33.20    2.80
   1   1   3   28.20    2.20
   0  -1  -4  186.78    6.40
   0  -1  -4  186.08    5.40
   0  -1  -4  173.78    7.10
   0  -1  -4  177.38    6.20
   0  -1  -4  182.18    5.50
   0  -1  -4  181.18    5.30
   0  -1  -4  190.28    7.20
   0   1   4  181.18    6.20
   0   1   4  180.68    5.20
   0   1   4  180.08    6.30
   0   1   4  179.58    5.20
   1  -1  -5    3.50    1.60
   1  -1  -5    3.40    1.20
   1  -1  -5    2.90    1.20
   1  -1  -5    3.90    1.20
   1  -1  -5    3.30    1.60
   1  -1  -5    4.60    1.20
   1  -1  -5    5.30    1.70
  -1   1   5    4.00    1.10
  -1   1   5    4.00    1.70
  -1   1   5    5.10    1.10
  -1   1   5    2.20    1.50
  -1   1   5    4.80    1.10
   2  -1  -6 1412.66   33.00
   2  -1  -6 1311.07   33.20
   2  -1  -6 1326.77   33.10
   2  -1  -6 1329.57   30.80
   2  -1  -6 1319.57   30.90
   2  -1  -6 1326.27   33.20
   2  -1  -6 1371.96   30.10
   2  -1  -6 1366.46   31.20
  -2   1   6 1386.46   33.60
  -2   1   6 1352.66   30.90
  -2   1   6 1322.37   30.90
  -2   1   6 1340.47   31.10
  -2   1   6 1361.66   32.90
   3  -1  -7   26.10    3.20
   3  -1  -7   28.60    4.00
   3  -1  -7   23.60    3.60
   3  -1  -7   21.60    2.80
   3  -1  -7   21.80    3.20
   3  -1  -7   27.60    3.40
   3  -1  -7   25.50    3.50
  -3   1   7   23.80    3.30
  -3   1   7   25.30    3.00
  -3   1   7   26.80    3.90
  -3   1   7   24.30    2.80
  -3   1   7   24.90    3.20
   4  -1  -8 1054.79   27.20
   4  -1  -8 1099.99   29.60
   4  -1  -8 1065.59   29.40
   4  -1  -8 1115.29   29.70
   4  -1  -8 1135.19   28.00
   4  -1  -8 1093.89   29.40
   4  -1  -8 1079.59   27.30
  -4   1   8 1074.99   27.10
  -4   1   8 1085.49   29.50
  -4   1   8 1091.09   27.40
  -4   1   8 1128.49   27.20
  -4   1   8 1061.89   28.90
   5  -1  -9   30.00    5.00
   5  -1  -9   28.70    4.90
   5  -1  -9   30.20    4.50
   5  -1  -9   36.00    5.10
  -5   1   9   26.30    3.70
  -5   1   9   29.50    4.70
  -5   1   9   21.20    5.20
  -5   1   9   34.60    4.70
  -5   1   9   30.90    4.20
   6  -1 -10  642.24   21.60
   6  -1 -10  704.23   22.90
   6  -1 -10  695.83   22.90
  -6   1  10  746.73   23.80
  -6   1  10  722.93   21.80
  -6   1  10  705.03   21.40
 -10   0   6  643.74   19.60
 -10   0   6  614.44   22.90
 -10   0   6  643.74   30.70
  10   0  -6  651.33   22.70
  10   0  -6  636.24   22.50
  10   0  -6  628.54   22.80
  -9   0   5    0.60    3.20
  -9   0   5   -4.50    5.70
  -9   0   5    3.20    5.00
  -9   0   5   -1.20    4.00
   9   0  -5   -0.20    3.70
   9   0  -5   -2.60    3.20
   9   0  -5   -1.00    2.50
   9   0  -5   -2.10    3.70
   9   0  -5    6.60    3.80
   9   0  -5    9.60    6.50
  -8   0   4   39.50    4.90
  -8   0   4   40.50    5.70
  -8   0   4   44.70    5.50
  -8   0   4   49.60    6.10
  -8   0   4   50.29    6.10
   8   0  -4   65.69    6.40
   8   0  -4   34.30    4.70
   8   0  -4   41.50    5.20
   8   0  -4   36.30    5.50
   8   0  -4   50.29    6.00
   8   0  -4   47.40    4.10
   8   0  -4   49.50    3.60
  -7   0   3   -0.40    1.90
  -7   0   3   -1.70    2.40
  -7   0   3   -1.40    2.80
  -7   0   3    4.00    2.60
  -7   0   3   -0.40    2.20
  -7   0   3    3.20    3.20
   7   0  -3    3.10    2.40
   7   0  -3    1.90    1.30
   7   0  -3   -3.40    2.70
   7   0  -3    0.90    1.20
   7   0  -3    2.90    2.30
   7   0  -3    2.20    2.10
   7   0  -3    0.40    3.30
  -6   0   2  216.68    9.00
  -6   0   2  211.68    8.40
  -6   0   2  218.48    8.90
  -6   0   2  212.98    8.80
  -6   0   2  219.38    8.90
  -6   0   2  212.18    8.80
   6   0  -2  226.18    9.10
   6   0  -2  229.68    9.10
   6   0  -2  219.28    8.80
   6   0  -2  214.58    9.00
   6   0  -2  220.88    9.10
   6   0  -2  224.38    9.00
  -5   0   1    2.60    1.60
  -5   0   1   -1.30    1.50
  -5   0   1    0.30    1.30
  -5   0   1   -0.60    1.50
  -5   0   1   -1.10    1.70
  -5   0   1    1.10    1.80
   5   0  -1   -2.40    1.60
   5   0  -1    0.20    1.60
   5   0  -1    1.00    1.40
   5   0  -1   -0.60    1.50
   5   0  -1    2.20    1.70
   5   0  -1   -0.10    1.50
  -4   0   0 2284.67   51.39
  -4   0   0 2267.47   51.99
  -4   0   0 2239.48   51.29
  -4   0   0 2373.06   51.39
  -4   0   0 2394.46   52.49
  -4   0   0 2177.08   51.79
   4   0   0 2202.88   49.90
   4   0   0 2189.58   49.80
   4   0   0 2288.17   49.90
   4   0   0 2082.69   51.89
   4   0   0 2294.57   50.89
   4   0   0 2246.28   50.69
  -3   0  -1    1.00    0.60
  -3   0  -1    0.00    1.00
  -3   0  -1   -0.70    0.90
  -3   0  -1   -0.10    1.00
  -3   0  -1    0.80    1.00
  -3   0  -1    0.60    1.10
  -3   0  -1    0.20    1.10
   3   0   1    0.50    1.00
   3   0   1    1.40    0.90
   3   0   1   -0.10    1.10
   3   0   1    0.30    1.00
   3   0   1    1.00    0.50
   3   0   1    1.00    1.10
  -2   0  -2 4357.86   92.79
  -2   0  -2 4298.07   92.89
  -2   0  -2 4241.68   92.49
  -2   0  -2 4266.87   90.59
  -2   0  -2 4073.09   91.19
  -2   0  -2 4259.17   91.29
   2   0   2 3893.51   89.39
   2   0   2 4161.08   87.69
   2   0   2 4281.17   89.89
   2   0   2 3974.60   88.29
   2   0   2 4082.59   87.69
   2   0   2 4283.87   88.49
  -1   0  -3   -0.10    1.00
  -1   0  -3    0.40    0.90
  -1   0  -3    0.30    1.00
  -1   0  -3   -0.90    1.00
  -1   0  -3    2.40    1.10
   1   0   3   -0.40    0.90
   1   0   3   -1.10    0.80
   1   0   3    0.40    1.20
   1   0   3   -0.60    0.70
   1   0   3   -1.80    1.00
   0   0  -4 7629.84  167.48
   0   0  -4 7753.62  166.38
   0   0  -4 7738.33  164.58
   0   0  -4 7571.94  166.48
   0   0  -4 7560.44  163.58
   0   0  -4 7744.33  164.68
   0   0  -4 7504.35  162.38
   0   0  -4 7876.61  162.28
   0   0   4 7466.45  160.28
   0   0   4 7765.22  161.58
   0   0   4 7520.05  160.08
   0   0   4 7635.74  161.28
   0   0   4 7191.38  160.18
   1   0  -5    4.30    1.50
   1   0  -5   12.00    2.40
   1   0  -5    0.50    1.60
   1   0  -5    0.70    1.00
   1   0  -5    0.60    1.40
   1   0  -5    0.10    1.10
  -1   0   5    0.70    1.10
  -1   0   5   -0.10    1.00
  -1   0   5   -0.10    1.10
  -1   0   5    0.20    0.70
  -1   0   5    2.60    2.00
  -1   0   5   -0.20    1.40
   2   0  -6  216.18    8.80
   2   0  -6  206.58    8.40
   2   0  -6  220.98    8.60
   2   0  -6  206.98    7.40
   2   0  -6  217.38    7.50
   2   0  -6  215.28    6.80
   2   0  -6  209.68    8.30
   2   0  -6  228.78    6.50
  -2   0   6  204.88    6.50
  -2   0   6  213.48    8.80
  -2   0   6  210.78    7.30
  -2   0   6  217.48    6.40
  -2   0   6  206.78    8.10
  -2   0   6  218.48    7.30
   3   0  -7    0.70    1.60
   3   0  -7    0.10    2.00
   3   0  -7    1.40    2.10
   3   0  -7    4.50    2.20
   3   0  -7   -0.60    1.90
   3   0  -7   -0.50    1.90
   3   0  -7   -0.10    0.90
   3   0  -7    3.30    2.30
  -3   0   7    1.50    1.70
  -3   0   7    0.50    1.40
  -3   0   7    0.40    1.50
  -3   0   7   -1.40    1.80
  -3   0   7    7.80    3.00
   4   0  -8  273.77    9.60
   4   0  -8  253.07   11.10
   4   0  -8  263.97   11.30
   4   0  -8  277.67   10.50
   4   0  -8  255.07   11.30
   4   0  -8  248.08   10.70
  -4   0   8  259.87   11.80
  -4   0   8  258.37    9.20
  -4   0   8  268.77   11.00
  -4   0   8  267.07    9.90
  -4   0   8  259.67    9.80
   5   0  -9    1.60    3.30
   5   0  -9   -1.30    3.40
   5   0  -9    1.80    3.40
   5   0  -9   -3.30    3.40
  -5   0   9    2.00    3.50
  -5   0   9    1.10    2.50
  -5   0   9    3.30    3.40
  -5   0   9   -1.10    3.00
   6   0 -10  201.08   12.10
   6   0 -10  231.08   12.30
   6   0 -10  233.08   12.70
  -6   0  10  261.67   11.80
  -6   0  10  250.87   11.40
  -6   0  10  261.67   12.70
 -10   1   6  483.15   19.80
 -10   1   6  502.75   20.90
  10  -1  -6  512.85   19.90
  10  -1  -6  454.25   19.40
  10  -1  -6  490.75   18.60
  -9   1   5   22.70    5.20
  -9   1   5   22.80    4.20
  -9   1   5   18.00    5.50
  -9   1   5   13.60    4.40
  -9   1   5   25.00    6.50
   9  -1  -5   11.70    3.90
   9  -1  -5   24.50    6.40
   9  -1  -5   22.60    4.60
   9  -1  -5   15.20    4.80
   9  -1  -5   25.80    4.00
   9  -1  -5   11.90    3.30
  -8   1   4 1061.79   29.30
  -8   1   4 1048.50   28.50
  -8   1   4 1040.20   28.80
  -8   1   4 1054.29   29.30
  -8   1   4 1032.90   27.20
  -8   1   4 1010.90   33.40
   8  -1  -4 1065.89   25.70
   8  -1  -4 1058.09   30.00
   8  -1  -4 1056.09   25.70
   8  -1  -4 1042.10   29.40
   8  -1  -4 1041.70   29.70
   8  -1  -4 1246.98   39.60
   8  -1  -4 1079.29   29.10
  -7   1   3   21.10    4.10
  -7   1   3   13.70    3.50
  -7   1   3   21.10    4.10
  -7   1   3   20.60    3.20
  -7   1   3   22.10    3.80
  -7   1   3   18.60    3.70
   7  -1  -3   22.80    2.90
   7  -1  -3   22.90    3.90
   7  -1  -3   15.40    2.90
   7  -1  -3   18.90    3.80
   7  -1  -3   19.30    3.40
   7  -1  -3   30.10    4.70
   7  -1  -3   26.30    3.50
   7  -1  -3   21.90    2.30
  -6   1   2 1523.35   37.50
  -6   1   2 1542.55   38.20
  -6   1   2 1600.84   38.20
  -6   1   2 1578.04   38.00
  -6   1   2 1597.64   37.90
  -6   1   2 1551.44   38.00
   6  -1  -2 1556.94   37.80
   6  -1  -2 1533.65   37.90
   6  -1  -2 1586.04   38.10
   6  -1  -2 1565.74   34.70
   6  -1  -2 1495.55   38.30
   6  -1  -2 1559.94   38.00
   6  -1  -2 1610.84   36.90
   6  -1  -2 1616.24   39.40
  -5   1   1    2.50    1.40
  -5   1   1    4.20    1.80
  -5   1   1    2.10    1.40
  -5   1   1    4.90    3.00
  -5   1   1    3.10    1.50
  -5   1   1    3.10    1.90
   5  -1  -1    6.30    1.80
   5  -1  -1    3.80    1.70
   5  -1  -1    4.50    1.90
   5  -1  -1    2.70    2.10
   5  -1  -1    4.70    1.00
   5  -1  -1    3.40    0.90
   5  -1  -1    1.20    1.50
   5  -1  -1    5.10    1.80
  -4   1   0 1283.77   31.70
  -4   1   0 1320.57   31.40
  -4   1   0 1324.07   30.70
  -4   1   0 1326.17   31.20
  -4   1   0 1315.67   31.20
  -4   1   0 1276.37   31.40
   4  -1   0 1322.07   31.60
   4  -1   0 1281.17   31.20
   4  -1   0 1363.26   31.80
   4  -1   0 1309.67   29.00
   4  -1   0 1295.17   32.00
   4  -1   0 1303.17   30.80
   4  -1   0 1349.36   31.50
  -3   1  -1   14.00    2.10
  -3   1  -1   15.70    2.30
  -3   1  -1   18.20    2.40
  -3   1  -1   12.50    2.00
  -3   1  -1   21.60    2.50
  -3   1  -1   18.10    1.80
  -3   1  -1   16.90    1.80
   3  -1   1   19.60    2.70
   3  -1   1   10.00    1.80
   3  -1   1   17.20    1.90
   3  -1   1   17.50    1.60
   3  -1   1   18.20    2.40
   3  -1   1   14.00    2.00
  -2   1  -2  461.55   13.00
  -2   1  -2  462.55   10.80
  -2   1  -2  464.35   12.30
  -2   1  -2  450.05   12.80
  -2   1  -2  443.66   12.10
  -2   1  -2  426.36   12.60
   2  -1   2  440.76   12.20
   2  -1   2  468.65   12.80
   2  -1   2  458.85   10.80
   2  -1   2  445.96   13.00
   2  -1   2  452.45   11.50
  -1   1  -3   29.00    2.60
  -1   1  -3   28.70    2.80
  -1   1  -3   27.20    2.50
  -1   1  -3   27.60    2.50
  -1   1  -3   28.80    2.90
  -1   1  -3   32.00    2.70
   1  -1   3   27.40    2.90
   1  -1   3   27.30    2.40
   1  -1   3   28.70    2.50
   1  -1   3   35.10    2.90
   0   1  -4  182.08    7.10
   0   1  -4  186.48    6.60
   0   1  -4  188.48    6.50
   0   1  -4  192.28    6.80
   0   1  -4  183.88    7.30
   0   1  -4  180.58    6.40
   0  -1   4  186.98    6.50
   0  -1   4  176.88    6.30
   0  -1   4  171.78    6.20
   0  -1   4  173.78    6.80
   0  -1   4  182.78    7.50
   0  -1   4  178.78    6.50
   1   1  -5    4.10    1.70
   1   1  -5    6.30    1.80
   1   1  -5    5.50    1.40
   1   1  -5    5.30    1.70
   1   1  -5    4.60    0.80
   1   1  -5    6.50    1.60
   1   1  -5    5.50    1.80
  -1  -1   5    3.90    0.70
  -1  -1   5    6.30    1.90
  -1  -1   5    2.90    1.30
  -1  -1   5    2.60    1.40
  -1  -1   5    3.50    1.60
  -1  -1   5    4.50    1.50
   2   1  -6 1358.66   32.70
   2   1  -6 1399.86   32.90
   2   1  -6 1268.87   31.40
   2   1  -6 1282.27   33.30
   2   1  -6 1338.67   29.90
   2   1  -6 1346.27   31.70
   2   1  -6 1326.47   30.30
  -2  -1   6 1303.07   32.20
  -2  -1   6 1307.87   30.00
  -2  -1   6 1297.47   29.40
  -2  -1   6 1351.56   31.30
  -2  -1   6 1308.47   32.90
   3   1  -7   26.50    3.00
   3   1  -7   33.00    4.40
   3   1  -7   23.60    3.30
   3   1  -7   16.40    2.80
   3   1  -7   29.50    3.90
   3   1  -7   25.40    3.40
   3   1  -7   26.20    3.80
   3   1  -7   25.20    2.20
  -3  -1   7   24.00    2.60
  -3  -1   7   23.50    3.30
  -3  -1   7   27.60    3.50
  -3  -1   7   21.20    3.60
   4   1  -8 1111.89   30.60
   4   1  -8 1119.79   27.50
   4   1  -8 1103.29   28.70
   4   1  -8 1117.69   28.70
   4   1  -8 1095.99   30.00
   4   1  -8 1133.39   29.80
  -4  -1   8 1081.69   26.90
  -4  -1   8 1100.29   29.40
  -4  -1   8 1124.09   30.40
  -4  -1   8 1097.49   28.30
   5   1  -9   30.80    4.80
   5   1  -9   34.60    4.80
   5   1  -9   31.10    5.00
   5   1  -9   24.70    4.50
  -5  -1   9   31.30    4.60
  -5  -1   9   39.60    5.20
  -5  -1   9   33.00    4.90
  -5  -1   9   30.40    4.00
   6   1 -10  700.33   22.00
   6   1 -10  703.23   23.70
   6   1 -10  712.23   22.80
  -6  -1  10  722.33   22.60
  -6  -1  10  710.13   21.00
  -6  -1  10  690.23   23.10
 -10   2   6  221.78   15.20
  10  -2  -6  204.28   14.40
  10  -2  -6  185.48   11.90
  -9   2   5  170.78    9.00
  -9   2   5  156.08   13.10
  -9   2   5  170.68   11.10
  -9   2   5  173.38   11.00
  -9   2   5  170.78   14.20
   9  -2  -5  156.68    9.60
   9  -2  -5  164.08   11.20
   9  -2  -5  159.28    8.00
   9  -2  -5  165.08   11.20
   9  -2  -5  154.08    8.70
   9  -2  -5  162.28   14.50
  -8   2   4  135.19    7.40
  -8   2   4  120.09    8.10
  -8   2   4  118.59    9.90
  -8   2   4  137.99    9.10
  -8   2   4  125.09    8.70
   8  -2  -4  130.09    8.90
   8  -2  -4  129.09    7.90
   8  -2  -4  127.79    6.30
   8  -2  -4  121.89    6.60
   8  -2  -4  136.89   10.40
   8  -2  -4  129.09    7.60
   8  -2  -4  121.49    8.80
  -7   2   3  110.39    7.70
  -7   2   3  118.79    6.50
  -7   2   3  128.59    8.00
  -7   2   3  116.49    8.30
  -7   2   3  130.79    7.00
   7  -2  -3  133.09    8.00
   7  -2  -3  119.69    7.60
   7  -2  -3  121.09    6.50
   7  -2  -3  126.19    5.70
   7  -2  -3  126.19    8.70
   7  -2  -3  122.59    7.60
   7  -2  -3  115.59    6.90
   7  -2  -3  116.79    5.50
  -6   2   2   89.79    6.60
  -6   2   2   91.79    5.80
  -6   2   2   95.69    5.70
  -6   2   2   92.29    6.10
  -6   2   2  113.69    5.80
   6  -2  -2   92.39    6.20
   6  -2  -2  100.59    5.50
   6  -2  -2  104.99    6.50
   6  -2  -2  100.99    4.60
   6  -2  -2   90.49    6.80
   6  -2  -2   99.09    6.30
   6  -2  -2  112.49    4.70
   6  -2  -2  101.49    6.20
  -5   2   1  833.82   21.70
  -5   2   1  826.22   22.10
  -5   2   1  826.52   22.00
  -5   2   1  842.52   22.50
  -5   2   1  836.92   21.30
  -5   2   1  819.92   22.10
   5  -2  -1  822.82   21.20
   5  -2  -1  826.42   19.70
   5  -2  -1  828.12   22.00
   5  -2  -1  824.22   22.50
   5  -2  -1  839.62   21.80
   5  -2  -1  783.92   21.70
   5  -2  -1  844.92   21.70
  -4   2   0 1400.16   33.00
  -4   2   0 1409.66   33.80
  -4   2   0 1356.66   33.60
  -4   2   0 1419.36   31.90
  -4   2   0 1425.06   34.00
  -4   2   0 1437.96   33.30
  -4   2   0 1435.76   34.40
   4  -2   0 1385.46   31.60
   4  -2   0 1417.56   32.80
   4  -2   0 1389.16   34.10
   4  -2   0 1396.06   33.40
   4  -2   0 1396.76   33.40
   4  -2   0 1388.76   33.50
  -3   2  -1  171.78    6.90
  -3   2  -1  176.98    5.90
  -3   2  -1  180.68    7.30
  -3   2  -1  171.98    6.60
  -3   2  -1  176.78    6.50
   3  -2   1  175.68    7.00
   3  -2   1  176.08    6.90
   3  -2   1  178.48    7.30
   3  -2   1  183.18    6.00
   3  -2   1  187.68    6.10
   3  -2   1  180.78    7.10
  -2   2  -2 3020.30   66.49
  -2   2  -2 2971.30   66.29
  -2   2  -2 2953.00   63.79
  -2   2  -2 2916.51   65.79
  -2   2  -2 2991.30   65.79
  -2   2  -2 2992.80   64.99
   2  -2   2 2902.91   62.39
   2  -2   2 2814.62   64.99
   2  -2   2 2891.51   63.69
   2  -2   2 2951.70   64.39
   2  -2   2 2917.61   64.39
   2  -2   2 2981.50   64.89
  -1   2  -3  392.16   11.80
  -1   2  -3  402.26   11.50
  -1   2  -3  406.06   11.50
  -1   2  -3  379.96   11.50
  -1   2  -3  397.26   11.30
   1  -2   3  406.56   11.80
   1  -2   3  405.36   11.50
   1  -2   3  390.76   11.50
   1  -2   3  382.86   11.80
   1  -2   3  386.76   11.60
   1  -2   3  401.36   11.40
   0   2  -4 4496.15   97.39
   0   2  -4 4634.54   98.59
   0   2  -4 4550.64   97.49
   0   2  -4 4614.34   97.49
   0   2  -4 4132.19   98.79
   0   2  -4 4490.55   98.29
   0  -2   4 4453.45   98.09
   0  -2   4 4619.74   99.19
   0  -2   4 4528.45   98.39
   0  -2   4 4476.05   98.59
   0  -2   4 4583.84   98.29
   0  -2   4 4471.05   98.09
   1   2  -5  604.64   15.90
   1   2  -5  610.24   16.50
   1   2  -5  614.54   16.80
   1   2  -5  609.74   16.90
   1   2  -5  609.54   17.40
   1   2  -5  592.94   16.40
  -1  -2   5  600.14   15.70
  -1  -2   5  591.84   16.10
  -1  -2   5  567.54   13.40
  -1  -2   5  613.74   17.10
  -1  -2   5  596.94   16.50
  -1  -2   5  580.04   16.00
   2   2  -6 1529.05   36.90
   2   2  -6 1511.25   36.60
   2   2  -6 1595.74   37.60
   2   2  -6 1552.64   38.20
   2   2  -6 1514.45   36.60
   2   2  -6 1512.85   34.20
   2   2  -6 1566.24   35.50
  -2  -2   6 1544.55   37.00
  -2  -2   6 1494.15   35.00
  -2  -2   6 1546.35   37.70
  -2  -2   6 1516.25   36.20
  -2  -2   6 1496.95   33.90
  -2  -2   6 1540.95   36.20
   3   2  -7   39.40    3.30
   3   2  -7   40.90    4.70
   3   2  -7   40.70    4.50
   3   2  -7   45.80    5.60
   3   2  -7   30.90    4.00
   3   2  -7   39.50    5.00
   3   2  -7   44.90    3.10
  -3  -2   7   45.70    4.80
  -3  -2   7   46.20    5.40
  -3  -2   7   37.00    4.70
  -3  -2   7   47.40    4.70
  -3  -2   7   45.90    3.50
  -3  -2   7   38.20    3.10
   4   2  -8    3.60    2.40
   4   2  -8    5.50    2.30
   4   2  -8    5.90    3.80
   4   2  -8    6.70    3.20
   4   2  -8    2.20    2.90
   4   2  -8    3.20    3.40
   4   2  -8    0.00    3.20
   4   2  -8    1.20    1.50
  -4  -2   8    6.30    3.20
  -4  -2   8    2.60    2.20
  -4  -2   8    3.90    2.60
  -4  -2   8    0.30    2.70
  -4  -2   8    4.30    3.80
  -4  -2   8    3.20    1.90
   5   2  -9  169.68   10.10
   5   2  -9  171.18    8.60
   5   2  -9  133.89   10.10
   5   2  -9  161.78    9.90
   5   2  -9  156.68    9.10
  -5  -2   9  150.48    9.30
  -5  -2   9  152.48    7.70
  -5  -2   9  158.48    9.40
  -5  -2   9  148.29    9.70
   6   2 -10   47.70    6.60
   6   2 -10   69.49    9.30
   6   2 -10   52.19    6.50
  -6  -2  10   49.99    6.40
  -6  -2  10   55.19    6.70
  -6  -2  10   61.39    7.30
  -9   3   5   25.60    6.60
  -9   3   5   48.30    7.00
   9  -3  -5   30.70    7.60
   9  -3  -5   41.00    5.10
   9  -3  -5   53.09    7.30
   9  -3  -5   47.70    6.10
   9  -3  -5   50.09    6.90
   9  -3  -5   40.20    6.40
   9  -3  -5   37.40    7.00
  -8   3   4 1032.70   29.70
  -8   3   4 1062.89   30.20
  -8   3   4 1013.80   27.10
  -8   3   4 1049.89   29.80
  -8   3   4 1051.19   27.70
   8  -3  -4 1035.50   27.60
   8  -3  -4 1039.10   26.90
   8  -3  -4 1018.80   30.00
   8  -3  -4 1016.10   26.20
   8  -3  -4 1042.00   30.20
   8  -3  -4 1033.80   29.20
   8  -3  -4 1036.70   26.40
  -7   3   3   17.20    3.80
  -7   3   3   22.20    5.70
  -7   3   3   11.80    3.40
  -7   3   3   21.30    3.40
  -7   3   3   16.20    3.30
  -7   3   3   16.40    3.70
   7  -3  -3   22.00    3.20
   7  -3  -3   19.00    3.10
   7  -3  -3   15.50    4.00
   7  -3  -3   16.30    3.80
   7  -3  -3   20.70    4.00
   7  -3  -3   13.80    3.80
   7  -3  -3   17.10    2.90
   7  -3  -3   23.90    5.20
  -6   3   2 1190.18   28.50
  -6   3   2 1172.78   30.60
  -6   3   2 1174.38   30.60
  -6   3   2 1167.58   31.00
  -6   3   2 1186.38   30.00
  -6   3   2 1171.98   30.30
   6  -3  -2 1191.58   30.20
   6  -3  -2  998.80   29.10
   6  -3  -2 1178.68   28.00
   6  -3  -2 1191.28   30.40
   6  -3  -2 1161.08   30.70
   6  -3  -2 1196.38   29.70
   6  -3  -2 1187.88   30.30
  -5   3   1   73.69    5.30
  -5   3   1   71.79    4.20
  -5   3   1   80.29    5.10
  -5   3   1   75.69    5.80
  -5   3   1   67.79    4.70
  -5   3   1   71.09    5.50
   5  -3  -1   74.09    5.60
   5  -3  -1   74.19    5.50
   5  -3  -1   79.69    5.60
   5  -3  -1   70.69    4.30
   5  -3  -1   81.79    5.20
   5  -3  -1   77.49    5.50
  -4   3   0 1240.08   28.80
  -4   3   0 1188.98   30.20
  -4   3   0 1209.08   28.60
  -4   3   0 1201.98   28.70
  -4   3   0 1266.67   30.80
  -4   3   0 1173.48   30.00
  -4   3   0 1236.78   29.30
  -4   3   0 1209.68   30.20
   4  -3   0 1204.98   28.30
   4  -3   0 1243.38   29.80
   4  -3   0 1197.28   29.70
   4  -3   0 1177.28   29.70
   4  -3   0 1138.39   30.00
   4  -3   0 1208.68   28.80
  -3   3  -1   16.90    2.70
  -3   3  -1   23.30    3.00
  -3   3  -1   27.70    2.50
  -3   3  -1   28.80    3.50
  -3   3  -1   28.60    3.60
  -3   3  -1   27.20    2.80
  -3   3  -1   23.50    2.60
  -3   3  -1   27.80    3.20
   3  -3   1   26.80    3.20
   3  -3   1   30.00    3.40
   3  -3   1   22.90    2.50
   3  -3   1   24.90    3.20
   3  -3   1   19.90    2.60
   3  -3   1   23.10    2.70
  -2   3  -2  259.97    8.70
  -2   3  -2  263.27    9.30
  -2   3  -2  262.67    9.10
  -2   3  -2  267.47    7.60
  -2   3  -2  264.27    9.30
  -2   3  -2  283.47    8.90
  -2   3  -2  277.17    9.50
   2  -3   2  273.67    9.30
   2  -3   2  264.97    9.30
   2  -3   2  265.77    9.40
   2  -3   2  266.97    9.30
   2  -3   2  271.57    8.80
  -1   3  -3    2.50    3.10
  -1   3  -3    0.50    1.40
  -1   3  -3    2.30    1.70
  -1   3  -3    1.60    1.30
  -1   3  -3    0.90    1.60
  -1   3  -3    1.70    2.00
   1  -3   3    4.40    2.60
   1  -3   3    0.00    1.40
   1  -3   3    0.70    1.20
   1  -3   3    2.40    0.90
   1  -3   3    1.20    0.80
   1  -3   3    2.70    1.50
   1  -3   3   -1.00    1.50
   1  -3   3    2.00    1.50
   0   3  -4  103.59    5.60
   0   3  -4   98.69    5.30
   0   3  -4   82.69    5.80
   0   3  -4   96.29    5.30
   0   3  -4   96.49    5.10
   0   3  -4  104.99    5.40
   0  -3   4   98.69    5.40
   0  -3   4  105.49    5.40
   0  -3   4   99.49    5.20
   0  -3   4   95.79    3.20
   0  -3   4   95.69    5.30
   0  -3   4  100.69    5.40
   0  -3   4   99.29    5.40
   0  -3   4   96.29    3.30
   1   3  -5   39.80    3.90
   1   3  -5   38.10    3.40
   1   3  -5   37.40    3.80
   1   3  -5   46.50    4.10
   1   3  -5   44.10    4.10
  -1  -3   5   40.10    4.00
  -1  -3   5   41.50    3.80
  -1  -3   5   42.30    4.30
  -1  -3   5   39.10    2.40
  -1  -3   5   39.20    4.20
   2   3  -6 1074.29   26.90
   2   3  -6 1061.09   26.00
   2   3  -6 1048.70   28.10
   2   3  -6 1061.59   24.50
   2   3  -6 1078.99   27.30
   2   3  -6 1031.50   27.10
   2   3  -6 1051.99   27.70
  -2  -3   6 1070.19   27.10
  -2  -3   6 1063.29   27.60
  -2  -3   6 1062.69   26.10
  -2  -3   6 1117.19   28.30
  -2  -3   6 1011.40   24.50
  -2  -3   6 1030.40   27.00
   3   3  -7   64.79    4.30
   3   3  -7   70.09    5.90
   3   3  -7   76.09    6.70
   3   3  -7   64.29    4.10
   3   3  -7   70.49    5.80
   3   3  -7   55.89    6.10
   3   3  -7   66.69    6.00
   3   3  -7   68.79    5.20
  -3  -3   7   55.29    4.60
  -3  -3   7   60.29    5.40
  -3  -3   7   65.49    6.50
  -3  -3   7   66.49    5.90
  -3  -3   7   62.09    3.90
  -3  -3   7   59.69    5.80
   4   3  -8 1153.78   28.10
   4   3  -8 1133.79   30.30
   4   3  -8 1154.68   30.80
   4   3  -8 1146.79   30.00
   4   3  -8 1132.29   31.90
   4   3  -8 1133.29   27.30
   4   3  -8 1128.29   29.70
  -4  -3   8 1105.79   32.20
  -4  -3   8 1180.28   28.20
  -4  -3   8 1146.29   30.90
  -4  -3   8 1126.19   28.00
  -4  -3   8 1137.29   30.70
   5   3  -9    0.70    3.50
   5   3  -9    8.70    3.60
   5   3  -9    0.70    4.60
   5   3  -9    5.40    4.60
   5   3  -9    5.50    3.80
   5   3  -9    2.00    2.20
  -5  -3   9    2.00    3.70
  -5  -3   9   -4.40    3.90
  -5  -3   9    2.70    2.90
  -5  -3   9    0.90    2.80
  -5  -3   9   -3.30    5.90
   6   3 -10  439.06   19.20
   6   3 -10  474.35   17.30
  -6  -3  10  458.15   18.80
  -6  -3  10  486.15   16.60
  -6  -3  10  490.15   18.80
  -9   4   5   -3.30    5.80
  -9   4   5   -0.90    4.30
  -9   4   5   -0.10    4.70
   9  -4  -5    4.20    4.40
   9  -4  -5    3.70    5.60
  -8   4   4  246.98   10.90
  -8   4   4  258.07   14.60
  -8   4   4  255.57   10.00
  -8   4   4  257.37   12.60
  -8   4   4  259.77   13.20
   8  -4  -4  244.08   12.10
   8  -4  -4  257.57   10.60
   8  -4  -4  243.88   12.80
   8  -4  -4  244.58   14.70
   8  -4  -4  275.97   13.20
   8  -4  -4  250.97   11.20
  -7   4   3  211.28   10.50
  -7   4   3  182.68   11.10
  -7   4   3  220.38    9.60
  -7   4   3  204.18   10.10
  -7   4   3  194.18    7.70
   7  -4  -3  173.48   10.40
   7  -4  -3  204.58   11.70
   7  -4  -3  192.58    8.70
   7  -4  -3  202.78    8.70
   7  -4  -3  186.88   10.60
   7  -4  -3  195.28    9.70
   7  -4  -3  186.28   10.20
  -6   4   2  437.56   15.60
  -6   4   2  453.75   14.80
  -6   4   2  450.85   15.60
  -6   4   2  451.05   14.90
  -6   4   2  447.16   15.30
  -6   4   2  442.86   12.40
   6  -4  -2  461.85   15.70
   6  -4  -2  457.65   15.30
   6  -4  -2  458.85   15.10
   6  -4  -2  441.36   15.30
   6  -4  -2  450.85   15.80
   6  -4  -2  447.66   13.80
  -5   4   1   74.89    5.50
  -5   4   1   64.69    5.60
  -5   4   1   65.79    5.00
  -5   4   1   67.79    3.90
  -5   4   1   55.69    5.90
  -5   4   1   66.99    3.80
  -5   4   1   61.59    5.80
   5  -4  -1   72.19    5.80
   5  -4  -1   73.49    5.90
   5  -4  -1   74.59    5.40
   5  -4  -1   63.39    4.70
   5  -4  -1   70.59    5.70
   5  -4  -1   57.19    5.90
  -4   4   0   25.10    3.10
  -4   4   0   16.90    2.80
  -4   4   0   30.40    3.90
  -4   4   0   27.90    2.70
  -4   4   0   30.50    2.90
   4  -4   0   19.20    3.10
   4  -4   0   22.40    3.00
   4  -4   0   16.10    2.50
   4  -4   0   31.60    5.20
   4  -4   0   19.40    3.40
   4  -4   0   23.00    3.60
  -3   4  -1  200.98    8.30
  -3   4  -1  183.18    7.00
  -3   4  -1  191.98    8.00
  -3   4  -1  193.58    8.10
  -3   4  -1  195.28    8.10
  -3   4  -1  193.88    8.30
  -3   4  -1  188.18    6.70
  -3   4  -1  189.98    6.70
   3  -4   1  187.78    8.10
   3  -4   1  184.78    8.10
   3  -4   1  192.68    8.30
   3  -4   1  199.98    8.40
   3  -4   1  198.38    7.80
   3  -4   1  189.68    7.10
  -2   4  -2 5996.50  130.79
  -2   4  -2 5869.01  131.09
  -2   4  -2 5846.21  129.49
  -2   4  -2 6132.89  130.99
  -2   4  -2 6264.37  130.49
   2  -4   2 6002.90  129.39
   2  -4   2 5896.41  129.59
   2  -4   2 6012.70  129.29
   2  -4   2 5819.32  127.19
   2  -4   2 6032.70  129.39
   2  -4   2 5900.31  128.89
  -1   4  -3   27.60    3.60
  -1   4  -3   26.60    3.40
  -1   4  -3   22.10    3.10
  -1   4  -3   23.00    3.10
  -1   4  -3   23.60    3.10
  -1   4  -3   17.90    2.50
   1  -4   3   22.40    2.10
   1  -4   3   19.70    3.10
   1  -4   3   16.70    2.10
   1  -4   3   21.90    2.90
   1  -4   3   15.10    2.90
   1  -4   3   25.30    3.30
   1  -4   3   19.80    2.70
   1  -4   3   19.80    2.80
   0   4  -4 1051.39   27.10
   0   4  -4 1092.99   26.90
   0   4  -4 1063.29   27.10
   0   4  -4 1064.39   27.30
   0   4  -4 1112.19   27.50
   0   4  -4 1033.70   27.00
   0  -4   4 1066.29   27.40
   0  -4   4 1105.99   29.30
   0  -4   4 1052.59   26.60
   0  -4   4 1073.49   27.50
   0  -4   4 1089.19   27.40
   0  -4   4 1078.99   24.80
   0  -4   4 1065.09   24.90
   0  -4   4 1100.69   27.50
   1   4  -5   12.60    2.40
   1   4  -5    9.40    2.60
   1   4  -5   11.70    2.30
   1   4  -5   16.00    2.90
   1   4  -5   11.10    2.50
   1   4  -5   12.90    2.60
  -1  -4   5   16.90    3.10
  -1  -4   5   22.20    3.20
  -1  -4   5   13.70    2.60
  -1  -4   5   16.70    2.70
  -1  -4   5   15.30    1.90
  -1  -4   5   10.40    2.50
  -1  -4   5   23.40    2.50
  -1  -4   5   13.80    3.20
   2   4  -6 1369.16   33.80
   2   4  -6 1414.76   34.00
   2   4  -6 1388.56   35.10
   2   4  -6 1401.66   35.50
   2   4  -6 1369.06   35.80
   2   4  -6 1428.16   35.10
  -2  -4   6 1375.26   32.30
  -2  -4   6 1346.77   34.80
  -2  -4   6 1443.16   35.90
  -2  -4   6 1432.56   34.20
  -2  -4   6 1393.06   35.00
   3   4  -7  197.68    7.60
   3   4  -7  200.88    9.90
   3   4  -7  198.08    8.10
   3   4  -7  179.58    9.70
   3   4  -7  212.18   10.50
   3   4  -7  190.18   10.00
   3   4  -7  199.38    8.90
   3   4  -7  191.68    8.40
  -3  -4   7  190.78    8.60
  -3  -4   7  189.58    9.90
  -3  -4   7  175.68   10.20
  -3  -4   7  189.28    9.70
  -3  -4   7  180.08    7.30
  -3  -4   7  204.18    9.50
   4   4  -8   13.20    4.20
   4   4  -8    6.10    4.10
   4   4  -8   10.80    4.90
   4   4  -8    7.60    2.80
   4   4  -8    7.80    3.20
   4   4  -8    9.50    3.10
   4   4  -8    9.70    4.10
  -4  -4   8   11.40    3.70
  -4  -4   8    5.40    3.40
  -4  -4   8   10.70    4.30
  -4  -4   8   10.90    2.80
  -4  -4   8    6.30    4.40
   5   4  -9   29.40    5.50
   5   4  -9   33.00    4.90
   5   4  -9   34.80    5.50
   5   4  -9   34.80    4.10
   5   4  -9   39.10    6.90
   5   4  -9   34.20    6.10
  -5  -4   9   31.10    6.50
  -5  -4   9   44.70    6.40
  -5  -4   9   33.80    4.90
   6   4 -10    2.40    4.70
  -6  -4  10    5.00    8.70
  -6  -4  10    2.80    6.90
  -6  -4  10    1.80    5.30
  -8   5   4  558.44   18.20
  -8   5   4  562.24   20.30
  -8   5   4  554.44   20.10
   8  -5  -4  571.14   18.20
   8  -5  -4  532.75   19.10
   8  -5  -4  510.55   18.40
   8  -5  -4  551.84   20.60
   8  -5  -4  550.24   20.60
  -7   5   3   -2.60    3.20
  -7   5   3    1.90    1.80
  -7   5   3    3.20    4.90
  -7   5   3    3.30    3.30
  -7   5   3   -2.30    3.20
   7  -5  -3   -2.20    4.30
   7  -5  -3   -6.20    4.20
   7  -5  -3    3.90    3.80
   7  -5  -3   -1.10    6.10
   7  -5  -3   -5.30    3.60
   7  -5  -3   -3.50    3.00
  -6   5   2  873.71   20.00
  -6   5   2  876.11   24.80
  -6   5   2  873.51   25.20
  -6   5   2  764.42   24.90
  -6   5   2  877.11   20.00
  -6   5   2  889.21   25.10
  -6   5   2  873.21   24.20
   6  -5  -2  891.91   25.60
   6  -5  -2  846.72   25.00
   6  -5  -2  884.41   25.70
   6  -5  -2  884.51   24.10
   6  -5  -2  910.91   25.30
   6  -5  -2  879.91   26.00
  -5   5   1   32.50    4.80
  -5   5   1   38.30    5.40
  -5   5   1   29.10    2.70
  -5   5   1   32.90    2.60
  -5   5   1   25.20    3.60
  -5   5   1   28.40    4.00
  -5   5   1   29.20    4.40
   5  -5  -1   30.70    4.50
   5  -5  -1   32.00    5.00
   5  -5  -1   23.70    4.30
   5  -5  -1   32.20    5.60
   5  -5  -1   34.60    4.40
   5  -5  -1   33.90    4.40
  -4   5   0  915.51   21.50
  -4   5   0  881.01   23.60
  -4   5   0  846.52   24.10
  -4   5   0  876.71   24.30
  -4   5   0  869.21   20.90
  -4   5   0  932.61   23.90
  -4   5   0  918.21   24.70
   4  -5   0  930.31   24.80
   4  -5   0  875.91   24.60
   4  -5   0  876.41   24.50
   4  -5   0  903.51   23.50
   4  -5   0  881.41   23.70
   4  -5   0  867.11   24.30
  -3   5  -1  174.48    6.20
  -3   5  -1  179.78    6.40
  -3   5  -1  176.68    7.30
  -3   5  -1  176.98    8.30
  -3   5  -1  169.68    8.20
  -3   5  -1  183.78    8.90
  -3   5  -1  168.68    8.40
  -3   5  -1  170.68    8.10
   3  -5   1  175.98    8.50
   3  -5   1  180.88    8.40
   3  -5   1  170.58    8.00
   3  -5   1  171.58    7.30
   3  -5   1  169.18    7.90
   3  -5   1  168.78    8.20
  -2   5  -2  307.57   11.20
  -2   5  -2  301.17   10.90
  -2   5  -2  290.97   11.10
  -2   5  -2  315.87   11.60
  -2   5  -2  322.07   11.20
  -2   5  -2  295.97    9.60
   2  -5   2  301.17   11.00
   2  -5   2  305.77   11.40
   2  -5   2  301.17   10.70
   2  -5   2  276.47   12.10
   2  -5   2  301.47   11.10
   2  -5   2  302.47    9.60
  -1   5  -3   79.79    5.60
  -1   5  -3   80.29    6.60
  -1   5  -3   85.69    5.90
  -1   5  -3   88.99    5.10
  -1   5  -3   91.59    5.70
  -1   5  -3   88.09    6.00
   1  -5   3   83.59    5.20
   1  -5   3   84.19    6.00
   1  -5   3   87.79    4.50
   1  -5   3   80.39    5.70
   1  -5   3   82.39    5.80
   1  -5   3   85.99    5.30
   1  -5   3   84.09    4.50
   1  -5   3   81.49    6.00
   0   5  -4  225.78    8.90
   0   5  -4  226.78    9.50
   0   5  -4  219.18    9.90
   0   5  -4  211.58    8.50
   0   5  -4  207.98    9.20
   0   5  -4  204.48    8.90
   0  -5   4  214.48    9.30
   0  -5   4  223.08    9.60
   0  -5   4  228.88    9.70
   0  -5   4  204.58    7.30
   0  -5   4  223.88    9.00
   0  -5   4  210.78    8.20
   0  -5   4  211.88    9.40
   0  -5   4  221.48    7.50
   1   5  -5   76.99    5.90
   1   5  -5   81.29    5.80
   1   5  -5   86.39    7.20
   1   5  -5   79.49    6.30
   1   5  -5   86.09    6.60
   1   5  -5   80.49    5.60
  -1  -5   5   81.09    4.90
  -1  -5   5   75.89    4.50
  -1  -5   5   86.49    6.40
  -1  -5   5   79.59    6.50
  -1  -5   5   85.09    4.70
  -1  -5   5   87.79    6.40
  -1  -5   5   71.39    6.00
  -1  -5   5   90.59    6.80
   2   5  -6  638.14   19.50
   2   5  -6  649.74   19.90
   2   5  -6  664.13   18.30
   2   5  -6  573.74   19.40
   2   5  -6  651.93   20.10
   2   5  -6  629.54   18.60
  -2  -5   6  627.14   19.50
  -2  -5   6  649.24   19.20
  -2  -5   6  630.14   19.80
  -2  -5   6  675.53   20.40
  -2  -5   6  636.34   17.20
   3   5  -7   10.90    4.00
   3   5  -7    3.30    3.40
   3   5  -7   -2.00    3.00
   3   5  -7    5.20    4.60
   3   5  -7   10.50    3.00
   3   5  -7    3.80    2.70
  -3  -5   7    8.90    2.90
  -3  -5   7   18.60    5.00
  -3  -5   7    6.70    2.90
  -3  -5   7    8.80    4.10
  -3  -5   7   12.40    3.90
   4   5  -8  873.31   24.00
   4   5  -8  867.71   27.20
   4   5  -8  858.81   23.50
   4   5  -8  840.02   26.70
   4   5  -8  849.32   23.20
   4   5  -8  859.31   26.10
  -4  -5   8  869.11   26.40
  -4  -5   8  860.11   23.40
  -4  -5   8  883.01   26.90
  -4  -5   8  881.01   26.30
  -4  -5   8  874.11   24.40
   5   5  -9    2.40    6.20
   5   5  -9    5.80    4.20
   5   5  -9    3.40    5.60
   5   5  -9   -2.90    3.90
  -5  -5   9    7.90    7.30
  -5  -5   9    1.50    5.20
  -5  -5   9    3.40    6.30
  -8   6   4    4.60    6.60
  -8   6   4   -0.40    4.80
  -8   6   4    4.50    5.50
   8  -6  -4    8.50    6.00
   8  -6  -4   16.00    5.70
  -7   6   3  384.76   16.20
  -7   6   3  384.96   16.10
  -7   6   3  408.76   15.00
   7  -6  -3  402.16   17.70
   7  -6  -3  436.26   15.90
   7  -6  -3  418.56   17.30
  -6   6   2    6.10    5.30
  -6   6   2   10.20    4.70
  -6   6   2   11.30    3.70
  -6   6   2    4.60    3.40
   6  -6  -2   11.80    4.80
   6  -6  -2   14.30    5.70
   6  -6  -2    7.60    3.60
   6  -6  -2    9.00    4.00
   6  -6  -2   14.80    5.30
  -5   6   1    8.40    3.20
  -5   6   1    8.80    4.70
  -5   6   1   10.10    3.90
  -5   6   1   12.40    4.30
  -5   6   1    8.40    3.30
   5  -6  -1    8.40    4.70
   5  -6  -1    7.90    3.80
   5  -6  -1   -1.30    3.90
   5  -6  -1    9.70    3.30
   5  -6  -1    9.60    3.40
   5  -6  -1   11.10    3.70
  -4   6   0 1005.90   27.70
  -4   6   0 1027.00   27.00
  -4   6   0 1027.00   27.70
  -4   6   0  991.60   27.80
  -4   6   0  998.40   27.30
  -4   6   0  998.30   27.70
   4  -6   0  930.11   28.80
   4  -6   0  888.81   28.50
   4  -6   0  998.90   27.10
   4  -6   0  964.60   26.90
   4  -6   0  968.00   26.70
   4  -6   0 1010.60   26.00
  -3   6  -1  594.64   18.50
  -3   6  -1  604.94   18.80
  -3   6  -1  597.14   18.80
  -3   6  -1  603.84   25.10
  -3   6  -1  596.14   15.20
  -3   6  -1  597.14   15.10
  -3   6  -1  598.74   18.20
   3  -6   1  513.15   19.30
   3  -6   1  583.64   18.40
   3  -6   1  571.14   18.40
   3  -6   1  601.14   18.10
   3  -6   1  594.64   17.20
   3  -6   1  617.44   18.60
  -2   6  -2  535.15   16.40
  -2   6  -2  530.85   17.10
  -2   6  -2  557.44   17.40
  -2   6  -2  549.15   17.30
  -2   6  -2  515.45   17.30
  -2   6  -2  541.05   14.70
   2  -6   2  538.05   16.50
   2  -6   2  568.04   17.70
   2  -6   2  556.94   17.60
   2  -6   2  536.75   15.80
   2  -6   2  538.55   17.40
  -1   6  -3  223.48    9.20
  -1   6  -3  217.78    9.90
  -1   6  -3  211.58   10.60
  -1   6  -3  215.78   10.10
  -1   6  -3  209.68    8.30
  -1   6  -3  207.18    9.50
   1  -6   3  246.98   10.40
   1  -6   3  217.48   10.20
   1  -6   3  202.58    8.50
   1  -6   3  206.28    8.10
   1  -6   3  199.18    8.40
   1  -6   3  209.78    9.90
   1  -6   3  205.78   10.20
   1  -6   3  205.48    8.20
   0   6  -4 1888.91   46.10
   0   6  -4 1826.52   46.00
   0   6  -4 1911.21   44.30
   0   6  -4 1884.51   44.90
   0   6  -4 1910.91   46.20
   0   6  -4 1859.51   45.80
   0  -6   4 1913.71   43.50
   0  -6   4 1873.11   46.10
   0  -6   4 1920.51   44.90
   0  -6   4 1867.31   43.90
   0  -6   4 1821.02   43.50
   0  -6   4 1855.21   46.30
   0  -6   4 1894.41   46.00
   0  -6   4 1875.11   45.90
   1   6  -5    0.00    3.20
   1   6  -5    1.40    2.70
   1   6  -5    3.00    3.80
   1   6  -5   -0.90    2.80
   1   6  -5    3.50    2.50
   1   6  -5    2.80    2.70
  -1  -6   5   -1.00    2.60
  -1  -6   5    1.80    2.30
  -1  -6   5    3.90    2.30
  -1  -6   5   -2.80    3.40
  -1  -6   5   -4.60    3.90
  -1  -6   5    0.20    3.20
  -1  -6   5    0.50    2.40
  -1  -6   5   -4.60    3.30
   2   6  -6  417.96   16.50
   2   6  -6  421.86   15.40
   2   6  -6  405.86   14.60
   2   6  -6  402.16   15.30
   2   6  -6  417.56   13.50
  -2  -6   6  428.16   15.60
  -2  -6   6  412.96   13.20
  -2  -6   6  387.56   15.50
  -2  -6   6  420.16   15.90
  -2  -6   6  392.06   15.00
  -2  -6   6  395.26   12.80
  -2  -6   6  397.36   15.20
   3   6  -7  381.96   12.50
   3   6  -7  399.26   13.60
   3   6  -7  384.66   15.60
   3   6  -7  379.46   14.20
   3   6  -7  361.16   15.40
  -3  -6   7  381.76   13.10
  -3  -6   7  334.47   14.70
  -3  -6   7  380.96   15.40
  -3  -6   7  390.06   16.00
   4   6  -8   42.60    7.30
   4   6  -8   52.79    7.80
   4   6  -8   53.99    6.40
   4   6  -8   60.69    7.10
   4   6  -8   31.90   10.60
  -4  -6   8   50.09    7.70
  -4  -6   8   53.49    6.80
  -4  -6   8   49.60    5.80
  -7   7   3    6.00    4.80
  -7   7   3    8.30    4.90
  -7   7   3    0.80    5.60
   7  -7  -3    5.30    5.30
   7  -7  -3    6.50    5.80
  -6   7   2  560.44   20.00
  -6   7   2  549.74   19.80
  -6   7   2  569.14   19.20
   6  -7  -2  596.94   23.90
   6  -7  -2  568.64   19.60
   6  -7  -2  553.64   20.30
  -5   7   1   93.99    7.90
  -5   7   1   78.89    8.10
  -5   7   1   89.99    7.70
  -5   7   1   81.89    9.20
   5  -7  -1   83.39    8.60
   5  -7  -1  103.39    9.50
   5  -7  -1   93.19    8.10
   5  -7  -1   57.59    7.90
  -4   7   0  443.16   16.60
  -4   7   0  407.26   15.90
  -4   7   0  444.76   15.90
   4  -7   0  451.45   16.40
   4  -7   0  422.76   16.80
   4  -7   0  424.26   15.70
   4  -7   0  449.76   16.10
   4  -7   0  421.16   15.70
  -3   7  -1   72.09    8.40
  -3   7  -1   80.89    3.80
  -3   7  -1   82.09    4.10
  -3   7  -1   81.69    8.50
  -3   7  -1   82.69    7.00
  -3   7  -1   71.59    7.90
   3  -7   1   85.59    8.30
   3  -7   1   94.89    7.20
   3  -7   1   74.59    9.00
   3  -7   1   76.79    7.60
   3  -7   1   84.69    7.20
  -2   7  -2  124.29   10.00
  -2   7  -2  107.59    8.20
  -2   7  -2  131.19    8.40
  -2   7  -2  135.39    8.10
  -2   7  -2  122.89    5.80
   2  -7   2  122.29    8.80
   2  -7   2  121.69    9.90
   2  -7   2  138.79    8.90
   2  -7   2  129.79    7.70
   2  -7   2  117.69    7.40
   2  -7   2  130.49    7.60
  -1   7  -3  176.78    7.90
  -1   7  -3  186.08    9.80
  -1   7  -3  180.68    8.80
  -1   7  -3  177.68    9.90
  -1   7  -3  187.88   11.40
   1  -7   3  177.18    8.50
   1  -7   3  180.98    8.20
   1  -7   3  165.88    9.80
   1  -7   3  171.88    8.10
   1  -7   3  187.08   11.00
   1  -7   3  171.58    8.40
   1  -7   3  168.78   10.20
   0   7  -4   50.99    6.00
   0   7  -4   45.20    7.30
   0   7  -4   34.20    4.70
   0   7  -4   38.20    4.90
   0   7  -4   39.60    5.20
   0  -7   4   47.30    4.80
   0  -7   4   50.19    7.00
   0  -7   4   48.20    5.20
   0  -7   4   41.70    5.50
   0  -7   4   37.40    5.40
   0  -7   4   48.90    6.10
   0  -7   4   51.59    5.70
   1   7  -5   33.60    6.50
   1   7  -5   51.59    6.60
   1   7  -5   40.20    4.70
   1   7  -5   49.90    6.20
   1   7  -5   42.30    6.00
  -1  -7   5   51.29    5.80
  -1  -7   5   45.80    5.90
  -1  -7   5   44.40    7.50
  -1  -7   5   33.30    5.40
  -1  -7   5   43.40    5.80
  -1  -7   5   50.29    6.10
   2   7  -6  485.55   17.70
   2   7  -6  432.16   25.40
   2   7  -6  520.05   19.70
   2   7  -6  436.96   15.90
   2   7  -6  503.55   17.40
  -2  -7   6  487.55   19.30
  -2  -7   6  478.85   18.40
  -2  -7   6  506.35   16.10
  -2  -7   6  487.95   16.00
  -2  -7   6  490.85   18.50
   3   7  -7  139.79   11.50
   3   7  -7  146.09   10.90
   3   7  -7  157.88   10.20
  -3  -7   7  148.79   13.00
  -3  -7   7  139.09   11.30
  -3  -7   7  130.39   13.50
  -6   8   2    0.40    5.50
  -6   8   2    7.70    6.30
  -6   8   2    7.00    5.80
   6  -8  -2    6.90    5.70
   6  -8  -2    5.50    6.30
  -5   8   1  324.37   15.00
   5  -8  -1  337.17   15.80
   5  -8  -1  335.27   15.40
  -4   8   0  456.25   18.10
  -4   8   0  511.85   18.20
   4  -8   0  496.95   18.10
   4  -8   0  533.05   22.20
   4  -8   0  493.05   18.90
  -3   8  -1    0.20    4.40
  -3   8  -1    3.90    3.50
  -3   8  -1   -0.40    4.60
   3  -8   1    6.10    4.50
   3  -8   1    1.90    4.90
   3  -8   1    5.00    3.90
  -2   8  -2  372.36   15.40
  -2   8  -2  364.66   11.00
  -2   8  -2  400.66   15.80
  -2   8  -2  357.86   14.10
   2  -8   2  359.36   13.50
   2  -8   2  370.36   14.20
   2  -8   2  352.16   14.50
   2  -8   2  369.96   15.60
   2  -8   2  457.95   26.80
   2  -8   2  382.66   15.80
  -1   8  -3   27.00    6.00
  -1   8  -3   31.20    3.90
  -1   8  -3   17.90    4.70
  -1   8  -3   19.50    4.50
   1  -8   3   29.70    5.90
   1  -8   3   27.00    5.10
   1  -8   3   24.10    4.60
   1  -8   3   19.00    4.20
   1  -8   3   24.70    4.10
   1  -8   3   19.00    5.40
   1  -8   3   31.60    7.30
   0   8  -4 1052.89   28.00
   0   8  -4 1052.99   30.30
   0   8  -4 1044.20   30.40
   0  -8   4 1041.60   31.40
   0  -8   4 1053.59   31.30
   0  -8   4 1066.09   28.60
   0  -8   4 1076.99   31.00
   0  -8   4 1056.29   27.00
   0  -8   4 1081.09   28.70
   0  -8   4 1073.39   28.70
   1   8  -5  101.29    9.80
   1   8  -5  106.09    8.80
   1   8  -5  123.29   11.00
  -1  -8   5  113.69   10.60
  -1  -8   5  109.59   11.40
  -1  -8   5  110.79   10.30
  -1  -8   5  114.69    8.80
  -1  -8   5  113.29    9.70
   2   8  -6   58.99    7.10
   2   8  -6   56.59    7.30
   2   8  -6   32.10    6.00
  -2  -8   6   38.40    9.90
  -2  -8   6   30.00    6.10
  -3   9  -1  181.18   13.00
  -3   9  -1  163.48   12.30
   3  -9   1  183.08   11.60
   3  -9   1  171.48   13.60
   3  -9   1  169.28   11.70
  -2   9  -2   55.99    8.40
  -2   9  -2   38.50    6.90
   2  -9   2   43.30    7.80
   2  -9   2   41.60    5.70
   2  -9   2   42.90    6.60
  -1   9  -3  114.69   10.90
  -1   9  -3  148.49   12.30
   1  -9   3  137.99   10.20
   1  -9   3  144.49   12.50
   0   9  -4   35.00    7.60
   0   9  -4   25.20    8.20
   0  -9   4   29.30    6.30
  -5  -8   0  135.79   12.90
  -5  -8   0  154.88   10.00
  -5  -8   0  141.29   11.30
   5   8   0  135.19    7.10
   5   8   0  112.79   11.30
  -4  -8  -1   63.69    6.80
  -4  -8  -1   59.29    7.80
   4   8   1   68.69    4.70
   4   8   1   66.89    5.40
   4   8   1   69.99    8.90
  -3  -8  -2  192.68   10.80
  -3  -8  -2  184.28   12.20
  -2  -8  -3  383.96   11.90
  -2  -8  -3  360.06   16.30
  -2  -8  -3  386.06   15.70
  -2  -8  -3  375.86   15.20
  -1  -8  -4    5.20    5.30
  -1  -8  -4    9.70    3.90
  -1  -8  -4    8.30    4.70
  -1  -8  -4    7.30    5.40
   0  -8  -5   58.39    6.20
   0  -8  -5   52.59    7.30
   0  -8  -5   66.49    7.90
   0  -8  -5   62.79    7.50
   1  -8  -6   20.20    5.60
   1  -8  -6   17.60    6.80
   1  -8  -6    5.10    6.20
   1  -8  -6   22.20    5.40
  -7  -7   2   90.79   11.70
   7   7  -2  112.39   12.50
  -6  -7   1  142.09   11.00
  -6  -7   1  152.88   11.90
  -6  -7   1  160.08    8.20
   6   7  -1  144.99    7.80
   6   7  -1  139.49   11.70
  -5  -7   0   82.49    8.10
  -5  -7   0   62.49    7.30
  -5  -7   0   78.59    6.80
  -5  -7   0   75.59    7.10
   5   7   0   84.79    5.40
   5   7   0   76.49    6.40
   5   7   0   70.19    8.60
  -4  -7  -1   93.49    8.80
  -4  -7  -1   95.19    6.10
  -4  -7  -1   96.09    7.00
   4   7   1   96.99    5.20
   4   7   1  101.29    8.80
   4   7   1  100.19    4.80
  -3  -7  -2 1126.19   26.40
  -3  -7  -2 1136.89   25.10
  -3  -7  -2 1114.49   31.10
  -3  -7  -2 1094.39   29.00
  -3  -7  -2 1112.59   31.60
  -3  -7  -2 1140.09   26.80
  -2  -7  -3   65.09    6.10
  -2  -7  -3   65.69    7.80
  -2  -7  -3   49.00    5.70
  -2  -7  -3   58.89    6.50
  -2  -7  -3   64.89    7.40
  -2  -7  -3   70.49    5.10
  -1  -7  -4  426.26   15.20
  -1  -7  -4  443.76   16.20
  -1  -7  -4  424.66   15.10
  -1  -7  -4  414.76   14.80
  -1  -7  -4  426.26   13.70
  -1  -7  -4  417.46   14.20
  -1  -7  -4  418.66   15.20
   0  -7  -5  151.38    9.70
   0  -7  -5  144.19    8.20
   0  -7  -5  123.29    9.00
   0  -7  -5  116.89    9.70
   0  -7  -5  128.59   11.30
   0  -7  -5  127.39    9.40
   0  -7  -5  127.09    9.20
   1  -7  -6  848.42   27.80
   1  -7  -6  775.62   22.80
   1  -7  -6  780.32   24.60
   1  -7  -6  784.32   24.70
   1  -7  -6  784.82   22.70
   1  -7  -6  776.02   23.20
   1  -7  -6  770.92   23.40
   1  -7  -6  772.42   22.20
   2  -7  -7   20.50    4.20
   2  -7  -7   19.10    4.50
   2  -7  -7   15.00    5.20
   2  -7  -7    0.70    4.80
  -8  -6   3   17.80    5.70
   8   6  -3   16.10    5.70
  -7  -6   2  661.03   22.10
  -7  -6   2  602.74   22.30
   7   6  -2  611.14   22.50
   7   6  -2  623.34   18.80
  -6  -6   1   -2.30    4.10
  -6  -6   1   -0.60    3.80
  -6  -6   1    3.60    2.70
  -6  -6   1   -2.40    3.30
   6   6  -1    5.30    2.60
   6   6  -1    3.60    4.00
   6   6  -1    3.30    3.40
  -5  -6   0  503.75   12.60
  -5  -6   0  493.15   14.90
  -5  -6   0  518.05   18.10
  -5  -6   0  507.95   14.50
  -5  -6   0  499.85   17.70
  -5  -6   0  526.25   14.70
   5   6   0  501.85   18.00
   5   6   0  506.95   14.40
   5   6   0  484.45   14.10
  -4  -6  -1  256.37    8.40
  -4  -6  -1  263.07    9.30
  -4  -6  -1  248.48    7.80
  -4  -6  -1  246.08   12.00
  -4  -6  -1  251.07   11.10
  -4  -6  -1  249.58   11.70
  -4  -6  -1  258.37    8.50
   4   6   1  259.37   11.60
   4   6   1  247.58    8.10
   4   6   1  254.47    7.90
  -3  -6  -2  264.27    7.30
  -3  -6  -2  273.57    9.30
  -3  -6  -2  266.07    8.70
  -3  -6  -2  243.78   11.50
  -3  -6  -2  254.17   11.50
  -3  -6  -2  279.97    9.90
  -3  -6  -2  268.07    9.80
  -3  -6  -2  262.17   11.70
  -3  -6  -2  250.07    7.20
  -2  -6  -3   87.09    7.10
  -2  -6  -3   76.49    7.70
  -2  -6  -3   80.79    6.80
  -2  -6  -3   90.89    5.90
  -2  -6  -3   79.59    5.90
  -2  -6  -3   94.29    6.30
  -2  -6  -3   91.29    5.30
  -1  -6  -4    1.80    2.70
  -1  -6  -4    4.20    3.40
  -1  -6  -4    8.40    3.30
  -1  -6  -4    2.10    3.00
  -1  -6  -4    2.80    2.40
  -1  -6  -4    4.40    3.20
  -1  -6  -4    0.00    3.80
  -1  -6  -4    3.70    2.90
  -1  -6  -4    5.10    3.00
   0  -6  -5  232.98   11.40
   0  -6  -5  219.08   10.60
   0  -6  -5  233.78   10.20
   0  -6  -5  246.38   11.10
   0  -6  -5  245.68   10.10
   0  -6  -5  248.78   10.70
   0  -6  -5  243.58   10.50
   0  -6  -5  254.87   11.30
   0  -6  -5  254.27   10.80
   0  -6  -5  240.48   11.50
   1  -6  -6  191.88    9.80
   1  -6  -6  204.38   10.60
   1  -6  -6  194.68    9.00
   1  -6  -6  189.18    9.10
   1  -6  -6  184.68    9.60
   1  -6  -6  189.78    9.50
   1  -6  -6  201.68   11.10
   1  -6  -6  211.98   11.00
   2  -6  -7    0.10    3.90
   2  -6  -7    1.90    3.90
   2  -6  -7    1.70    4.20
   2  -6  -7    1.20    3.70
   2  -6  -7    1.80    3.20
   2  -6  -7    1.20    3.00
   3  -6  -8  549.95   17.70
   3  -6  -8  571.64   16.50
   3  -6  -8  526.35   20.30
   3  -6  -8  550.84   19.90
  -8  -5   3    3.00    4.60
  -8  -5   3   -4.50    5.10
   8   5  -3    8.60    5.60
   8   5  -3    8.10    4.40
  -7  -5   2    1.00    4.10
  -7  -5   2    1.00    2.60
  -7  -5   2    5.50    4.40
  -7  -5   2    2.90    1.70
  -7  -5   2    1.70    3.30
   7   5  -2    3.70    3.10
   7   5  -2    0.70    2.40
   7   5  -2   -2.00    4.00
   7   5  -2    0.20    3.80
  -6  -5   1  350.36   10.60
  -6  -5   1  367.66    9.90
  -6  -5   1  351.46   14.50
  -6  -5   1  364.26   14.10
  -6  -5   1  377.46   12.70
   6   5  -1  351.96   10.20
   6   5  -1  354.96   12.10
   6   5  -1  343.87   14.60
   6   5  -1  359.06   12.00
  -5  -5   0  792.92   19.30
  -5  -5   0  758.72   22.70
  -5  -5   0  782.52   20.00
  -5  -5   0  733.73   22.60
  -5  -5   0  749.62   23.30
  -5  -5   0  717.93   19.70
  -5  -5   0  788.12   18.80
  -5  -5   0  803.22   23.20
   5   5   0  783.52   23.50
   5   5   0  793.82   20.20
   5   5   0  791.32   20.20
   5   5   0  774.92   23.90
  -4  -5  -1   16.70    2.50
  -4  -5  -1   28.00    3.60
  -4  -5  -1   18.80    3.90
  -4  -5  -1   16.90    3.20
  -4  -5  -1   18.20    2.50
  -4  -5  -1   11.70    3.40
  -4  -5  -1   23.90    2.70
  -4  -5  -1   16.80    5.60
   4   5   1   20.10    2.40
   4   5   1   21.80    7.00
   4   5   1   19.80    2.50
  -3  -5  -2  582.44   17.90
  -3  -5  -2  568.34   13.50
  -3  -5  -2  565.74   18.00
  -3  -5  -2  583.34   13.70
  -3  -5  -2  565.14   17.50
  -3  -5  -2  566.74   15.60
  -3  -5  -2  584.84   15.80
   3   5   2  570.74   13.10
  -2  -5  -3  263.67   10.60
  -2  -5  -3  252.97   10.30
  -2  -5  -3  260.87    9.20
  -2  -5  -3  254.47    9.10
  -2  -5  -3  260.57    9.00
  -2  -5  -3  265.17   10.90
  -2  -5  -3  255.37   10.50
  -2  -5  -3  260.17   10.30
  -2  -5  -3  262.57    9.50
  -1  -5  -4 1713.63   41.00
  -1  -5  -4 1683.43   41.50
  -1  -5  -4 1718.53   41.70
  -1  -5  -4 1718.73   42.00
  -1  -5  -4 1754.32   42.00
  -1  -5  -4 1723.93   42.10
  -1  -5  -4 1691.23   40.80
  -1  -5  -4 1707.03   40.70
  -1  -5  -4 1745.83   42.10
  -1  -5  -4 1779.22   41.10
   0  -5  -5   58.19    5.50
   0  -5  -5   53.89    5.90
   0  -5  -5   59.69    5.00
   0  -5  -5   59.19    5.80
   0  -5  -5   48.10    5.10
   0  -5  -5   52.79    5.40
   0  -5  -5   46.10    4.80
   0  -5  -5   54.69    5.30
   0  -5  -5   49.30    5.00
   0  -5  -5   49.30    5.60
   1  -5  -6  706.63   19.10
   1  -5  -6  687.63   19.00
   1  -5  -6  656.93   19.70
   1  -5  -6  687.93   20.40
   1  -5  -6  686.43   20.40
   1  -5  -6  670.93   20.00
   1  -5  -6  687.53   20.60
   1  -5  -6  686.03   20.40
   1  -5  -6  679.13   20.50
   2  -5  -7   27.50    3.60
   2  -5  -7   23.50    4.70
   2  -5  -7   19.70    4.40
   2  -5  -7   18.70    3.30
   2  -5  -7   19.30    4.40
   2  -5  -7   25.20    4.50
   2  -5  -7   18.20    3.80
   3  -5  -8  344.27   13.30
   3  -5  -8  355.46   10.90
   3  -5  -8  339.17   14.60
   3  -5  -8  358.76   11.00
   3  -5  -8  345.67   14.20
   3  -5  -8  370.36   15.50
   4  -5  -9  216.88   12.70
   4  -5  -9  235.68   11.60
   4  -5  -9  210.48   13.60
  -9  -4   4  719.83   25.20
  -9  -4   4  714.43   23.40
   9   4  -4  708.33   25.40
   9   4  -4  733.83   23.40
  -8  -4   3    8.60    4.20
  -8  -4   3    8.30    4.60
  -8  -4   3   12.00    5.50
  -8  -4   3   15.30    3.80
   8   4  -3    3.90    4.90
   8   4  -3   14.30    4.00
   8   4  -3    7.40    3.40
  -7  -4   2 1124.59   29.30
  -7  -4   2 1141.99   27.70
  -7  -4   2 1104.69   31.40
  -7  -4   2 1099.09   30.70
   7   4  -2 1106.09   31.70
   7   4  -2 1090.49   27.20
   7   4  -2 1084.59   28.90
   7   4  -2 1127.29   28.90
  -6  -4   1    1.30    2.10
  -6  -4   1    2.40    2.50
  -6  -4   1   -1.90    2.70
  -6  -4   1   11.90    3.90
  -6  -4   1   -0.30    2.50
  -6  -4   1   -1.00    2.50
  -6  -4   1    0.50    3.50
   6   4  -1   -1.20    2.90
   6   4  -1    1.10    2.70
   6   4  -1   -3.00    3.60
   6   4  -1    1.20    1.90
   6   4  -1    2.60    2.00
  -5  -4   0  901.21   25.30
  -5  -4   0  916.91   26.10
  -5  -4   0  922.61   24.50
  -5  -4   0  898.41   25.40
  -5  -4   0  934.91   25.50
  -5  -4   0  901.71   20.60
  -5  -4   0  929.61   23.00
  -5  -4   0  923.81   22.90
  -5  -4   0  936.41   20.80
   5   4   0  907.81   22.80
   5   4   0  903.11   22.80
   5   4   0  930.71   22.90
   5   4   0  921.51   32.50
   5   4   0  935.61   25.50
  -4  -4  -1  223.78    9.60
  -4  -4  -1  206.58    9.10
  -4  -4  -1  219.18    6.80
  -4  -4  -1  216.38    9.40
  -4  -4  -1  215.78    7.30
  -4  -4  -1  211.68    7.90
  -4  -4  -1  217.58    6.60
  -4  -4  -1  235.98   10.10
  -4  -4  -1  227.88    7.30
   4   4   1  213.48    7.00
   4   4   1  217.58    7.00
   4   4   1  219.08    9.80
   4   4   1  227.38    9.50
   4   4   1  208.28    7.50
  -3  -4  -2  112.89    4.10
  -3  -4  -2  113.79    4.10
  -3  -4  -2  111.59    6.50
  -3  -4  -2  114.29    4.90
  -3  -4  -2  116.49    5.70
  -3  -4  -2  118.09    5.00
  -3  -4  -2  113.09    6.30
  -3  -4  -2  131.19    7.10
  -3  -4  -2  108.69    6.40
   3   4   2  109.49    3.70
   3   4   2  107.59    3.70
  -2  -4  -3  143.19    6.20
  -2  -4  -3  157.18    7.30
  -2  -4  -3  155.08    7.80
  -2  -4  -3  155.88    7.20
  -2  -4  -3  147.69    6.90
  -2  -4  -3  150.88    6.10
  -2  -4  -3  149.79    6.80
  -2  -4  -3  159.48    7.40
  -1  -4  -4   39.20    4.10
  -1  -4  -4   37.90    4.10
  -1  -4  -4   38.60    3.90
  -1  -4  -4   36.60    4.10
  -1  -4  -4   40.30    4.00
  -1  -4  -4   44.50    4.50
  -1  -4  -4   34.50    3.80
  -1  -4  -4   39.60    4.40
  -1  -4  -4   40.60    4.60
  -1  -4  -4   34.30    3.90
   0  -4  -5  113.29    6.50
   0  -4  -5  113.09    6.00
   0  -4  -5  115.59    6.80
   0  -4  -5  115.09    6.20
   0  -4  -5  116.29    6.30
   0  -4  -5  110.69    5.90
   0  -4  -5  113.09    6.50
   0  -4  -5  125.09    6.90
   0  -4  -5  120.39    6.50
   0  -4  -5  113.49    6.40
   1  -4  -6  466.35   14.00
   1  -4  -6  490.85   14.30
   1  -4  -6  473.95   15.40
   1  -4  -6  493.95   15.80
   1  -4  -6  524.25   16.70
   1  -4  -6  489.35   15.80
   1  -4  -6  491.85   15.10
   2  -4  -7    4.60    3.80
   2  -4  -7    8.90    3.20
   2  -4  -7    4.50    2.30
   2  -4  -7    8.40    3.00
   2  -4  -7   -4.80    3.30
   2  -4  -7    3.70    2.20
   2  -4  -7    0.80    2.70
   3  -4  -8  626.14   15.40
   3  -4  -8  621.74   15.70
   3  -4  -8  634.64   19.40
   3  -4  -8  629.04   15.60
   3  -4  -8  608.94   20.20
   3  -4  -8  617.74   19.60
   4  -4  -9    3.40    5.40
   4  -4  -9    8.90    4.10
   4  -4  -9    6.20    3.60
   4  -4  -9    4.20    4.30
  -4   4   9    3.40    4.10
  -4   4   9    5.00    2.20
   5  -4 -10  995.40   29.10
  -5   4  10  917.21   23.80
  -5   4  10  946.41   27.70
  -5   4  10  951.00   26.10
  -9  -3   4   24.90    5.50
  -9  -3   4   17.50    5.50
  -9  -3   4   18.80    4.60
   9   3  -4   16.50    5.30
   9   3  -4   24.50    5.80
   9   3  -4   18.10    5.20
  -8  -3   3   63.99    7.50
  -8  -3   3   63.99    6.90
  -8  -3   3   58.19    8.50
  -8  -3   3   73.49    6.80
   8   3  -3   65.29    7.00
   8   3  -3   67.59    6.30
   8   3  -3   66.29    8.10
   8   3  -3   77.79    6.90
  -7  -3   2    1.20    3.30
  -7  -3   2    1.10    2.80
  -7  -3   2    3.30    3.80
  -7  -3   2    6.20    4.40
  -7  -3   2    4.20    3.20
  -7  -3   2   -0.40    3.40
  -7  -3   2    4.00    2.70
   7   3  -2   -1.90    4.00
   7   3  -2    0.40    2.50
   7   3  -2   10.80    3.70
   7   3  -2    6.30    2.50
  -6  -3   1   37.10    4.70
  -6  -3   1   36.40    4.60
  -6  -3   1   40.20    4.70
  -6  -3   1   33.90    4.30
  -6  -3   1   28.00    4.00
  -6  -3   1   31.00    4.50
   6   3  -1   37.70    5.20
   6   3  -1   40.50    4.60
   6   3  -1   34.00    4.20
   6   3  -1   37.30    4.00
   6   3  -1   29.80    3.80
  -5  -3   0  977.20   25.80
  -5  -3   0  944.51   23.60
  -5  -3   0  981.40   25.90
  -5  -3   0  941.61   26.30
  -5  -3   0  941.01   23.60
  -5  -3   0  935.61   25.30
   5   3   0  948.21   23.60
   5   3   0  931.81   23.40
   5   3   0  972.60   25.40
   5   3   0  941.11   23.90
   5   3   0  960.10   26.50
  -4  -3  -1  572.24   17.50
  -4  -3  -1  584.74   14.80
  -4  -3  -1  558.64   13.20
  -4  -3  -1  584.74   16.20
  -4  -3  -1  578.64   17.20
  -4  -3  -1  604.04   17.40
  -4  -3  -1  575.04   16.70
  -4  -3  -1  578.24   13.40
  -4  -3  -1  573.44   16.00
   4   3   1  575.94   16.50
   4   3   1  580.64   14.60
   4   3   1  553.44   15.50
   4   3   1  570.44   14.50
   4   3   1  552.94   17.40
  -3  -3  -2  772.32   22.40
  -3  -3  -2  828.22   21.50
  -3  -3  -2  825.32   19.30
  -3  -3  -2  840.22   19.00
  -3  -3  -2  787.92   21.90
  -3  -3  -2  847.92   19.20
  -3  -3  -2  835.82   19.20
   3   3   2  821.02   18.80
   3   3   2  817.12   18.70
   3   3   2  804.42   20.80
  -2  -3  -3   24.40    3.20
  -2  -3  -3   23.20    2.60
  -2  -3  -3   26.70    3.70
  -2  -3  -3   28.20    3.40
  -2  -3  -3   25.10    2.70
  -2  -3  -3   30.60    3.50
  -2  -3  -3   26.20    2.90
  -1  -3  -4 3080.59   70.69
  -1  -3  -4 3134.99   69.59
  -1  -3  -4 3138.09   71.29
  -1  -3  -4 3214.88   71.49
  -1  -3  -4 3075.99   73.29
  -1  -3  -4 3170.18   69.59
  -1  -3  -4 3071.69   70.19
  -1  -3  -4 3246.48   70.69
   0  -3  -5    1.80    2.30
   0  -3  -5   -0.20    1.50
   0  -3  -5    0.40    1.90
   0  -3  -5    0.00    1.70
   0  -3  -5   -0.20    1.60
   0  -3  -5    0.70    1.50
   0  -3  -5   -0.60    2.10
   0  -3  -5    6.20    2.00
   0  -3  -5   -3.10    1.40
   1  -3  -6  926.41   25.20
   1  -3  -6  951.70   23.80
   1  -3  -6  937.51   24.60
   1  -3  -6  953.20   23.00
   1  -3  -6  930.71   23.10
   1  -3  -6  921.51   25.10
   1  -3  -6  936.11   25.20
   2  -3  -7   64.79    5.90
   2  -3  -7   72.89    4.20
   2  -3  -7   76.79    6.60
   2  -3  -7   74.19    4.20
   2  -3  -7   79.69    6.10
   2  -3  -7   76.39    3.70
   2  -3  -7   74.09    5.60
   2  -3  -7   70.09    6.40
   2  -3  -7   75.59    3.70
   3  -3  -8  545.85   20.50
   3  -3  -8  605.14   14.10
   3  -3  -8  594.64   15.50
   3  -3  -8  579.74   19.30
   3  -3  -8  608.04   14.10
   3  -3  -8  604.34   18.00
  -3   3   8  585.14   17.50
  -3   3   8  598.34   15.00
  -3   3   8  613.14   15.20
   4  -3  -9   12.70    4.70
   4  -3  -9    8.20    3.80
   4  -3  -9    8.40    3.60
   4  -3  -9    5.60    4.00
  -4   3   9   11.90    3.90
  -4   3   9    8.70    2.60
  -4   3   9    8.40    2.90
   5  -3 -10   74.29    9.10
   5  -3 -10   52.69    6.60
  -5   3  10   77.69    8.20
  -5   3  10   60.69    6.50
 -10  -2   5    2.00    5.60
  10   2  -5   16.10    6.20
  10   2  -5   18.50    6.50
  10   2  -5   10.30    6.20
  -9  -2   4  728.93   22.60
  -9  -2   4  759.72   23.80
  -9  -2   4  732.53   22.80
  -9  -2   4  721.23   24.10
   9   2  -4  731.53   22.80
   9   2  -4  702.43   22.00
   9   2  -4  718.43   24.20
  -8  -2   3   22.70    4.70
  -8  -2   3   13.50    5.00
  -8  -2   3   21.10    4.20
  -8  -2   3   18.90    3.90
  -8  -2   3   17.50    4.90
  -8  -2   3   19.70    4.50
   8   2  -3   21.70    4.70
   8   2  -3   23.90    5.40
   8   2  -3   19.20    4.00
   8   2  -3   18.30    3.80
  -7  -2   2 1374.76   40.70
  -7  -2   2 1468.25   38.20
  -7  -2   2 1502.95   36.60
  -7  -2   2 1458.95   37.60
  -7  -2   2 1457.75   36.30
  -7  -2   2 1485.05   36.10
   7   2  -2 1445.06   37.70
   7   2  -2 1464.05   35.70
   7   2  -2 1358.26   36.00
   7   2  -2 1482.95   37.20
   7   2  -2 1426.96   35.70
  -6  -2   1   40.90    4.60
  -6  -2   1   47.50    4.90
  -6  -2   1   38.80    4.60
  -6  -2   1   42.00    4.70
  -6  -2   1   41.40    4.50
   6   2  -1   41.60    4.10
   6   2  -1   43.70    4.30
   6   2  -1   44.70    5.20
   6   2  -1   41.50    4.90
  -5  -2   0 1838.22   41.70
  -5  -2   0 1784.02   42.80
  -5  -2   0 1779.42   41.70
  -5  -2   0 1801.32   43.30
  -5  -2   0 1795.62   44.00
  -5  -2   0 1835.62   42.50
   5   2   0 1839.42   43.90
   5   2   0 1742.43   41.80
   5   2   0 1791.42   41.30
   5   2   0 1733.63   41.00
   5   2   0 1815.32   42.40
  -4  -2  -1    0.80    1.40
  -4  -2  -1    2.50    1.60
  -4  -2  -1    0.60    1.60
  -4  -2  -1    1.90    1.40
  -4  -2  -1    0.70    1.70
  -4  -2  -1    5.90    2.10
   4   2   1    2.70    1.50
   4   2   1    1.70    1.70
   4   2   1    1.60    1.20
   4   2   1    1.20    1.50
   4   2   1    1.30    1.70
  -3  -2  -2  223.18    7.80
  -3  -2  -2  239.98    7.00
  -3  -2  -2  230.68    8.40
  -3  -2  -2  220.98    8.60
  -3  -2  -2  230.08    6.30
  -3  -2  -2  230.08    6.30
  -3  -2  -2  248.68    9.40
  -3  -2  -2  217.98    9.50
   3   2   2  231.88    6.80
   3   2   2  226.38    6.80
   3   2   2  219.78    8.10
   3   2   2  230.48    7.90
  -2  -2  -3  315.97    8.00
  -2  -2  -3  306.87    8.60
  -2  -2  -3  310.17   10.90
  -2  -2  -3  304.37   10.30
  -2  -2  -3  304.77    9.20
  -2  -2  -3  298.57    7.90
  -2  -2  -3  313.77   10.30
   2   2   3  303.77    7.70
   2   2   3  308.27    7.70
   2   2   3  296.87    9.90
  -1  -2  -4    0.80    0.80
  -1  -2  -4    2.50    1.20
  -1  -2  -4    3.80    1.80
  -1  -2  -4   -0.80    1.70
  -1  -2  -4    0.30    1.60
  -1  -2  -4    1.20    0.80
  -1  -2  -4    0.10    1.20
  -1  -2  -4    1.50    1.30
  -1  -2  -4    2.50    1.30
   1   2   4    3.60    0.70
   1   2   4    1.80    0.70
   0  -2  -5   38.10    2.10
   0  -2  -5   35.90    2.10
   0  -2  -5   38.00    4.00
   0  -2  -5   34.20    2.90
   0  -2  -5   35.40    3.20
   0  -2  -5   34.60    2.90
   0  -2  -5   47.20    4.20
   0  -2  -5   38.90    3.60
   0   2   5   30.70    3.40
   0   2   5   34.90    1.70
   0   2   5   36.00    1.80
   1  -2  -6  994.10   26.40
   1  -2  -6 1032.90   25.70
   1  -2  -6 1001.40   22.70
   1  -2  -6 1014.80   22.70
   1  -2  -6  997.80   24.20
   1  -2  -6  978.50   26.40
   1  -2  -6  988.90   23.90
   1  -2  -6  990.70   24.10
   1  -2  -6  967.10   26.20
  -1   2   6  980.40   25.50
  -1   2   6  984.30   22.40
  -1   2   6 1018.10   22.50
   2  -2  -7  100.19    4.70
   2  -2  -7   97.59    4.60
   2  -2  -7  100.89    4.30
   2  -2  -7  102.39    6.60
   2  -2  -7   87.69    7.20
   2  -2  -7   95.69    6.80
   2  -2  -7   92.79    6.40
   2  -2  -7  101.59    4.50
  -2   2   7   98.29    4.20
  -2   2   7  105.29    6.40
  -2   2   7   91.19    4.20
  -2   2   7   90.49    4.90
   3  -2  -8  552.94   24.50
   3  -2  -8  642.34   20.20
   3  -2  -8  635.14   19.80
   3  -2  -8  610.24   16.80
   3  -2  -8  695.33   18.40
   3  -2  -8  650.13   20.20
   3  -2  -8  690.13   17.20
  -3   2   8  686.63   21.20
  -3   2   8  684.63   20.60
  -3   2   8  687.53   17.60
  -3   2   8  697.13   18.80
  -3   2   8  672.13   17.50
   4  -2  -9   68.59    7.30
   4  -2  -9   55.19    6.30
   4  -2  -9   66.99    7.10
   4  -2  -9   56.09    6.80
  -4   2   9   58.59    5.00
  -4   2   9   53.69    5.50
  -4   2   9   56.19    7.10
  -4   2   9   69.19    5.60
  -4   2   9   52.69    6.00
   5  -2 -10  733.33   22.90
   5  -2 -10  721.33   24.10
   5  -2 -10  743.23   24.00
  -5   2  10  726.03   20.80
  -5   2  10  746.33   21.90
 -10  -1   5   10.80    5.30
 -10  -1   5   10.40    6.00
  10   1  -5    7.30    6.20
  10   1  -5   12.20    4.70
  10   1  -5   19.40    5.90
  -9  -1   4  265.27   13.60
  -9  -1   4  242.18   12.90
  -9  -1   4  246.88   12.90
  -9  -1   4  228.08   14.20
  -9  -1   4  248.78   11.30
   9   1  -4  250.87   13.20
   9   1  -4  261.67   12.20
   9   1  -4  253.97   12.30
  -8  -1   3   49.70    5.50
  -8  -1   3   58.09    6.90
  -8  -1   3   56.29    6.50
  -8  -1   3   51.89    6.50
  -8  -1   3   56.39    6.80
  -8  -1   3   55.29    6.50
   8   1  -3   55.59    6.10
   8   1  -3   61.69    7.70
   8   1  -3   52.09    6.60
   8   1  -3   51.99    6.40
  -7  -1   2  183.68    9.40
  -7  -1   2  178.78    8.70
  -7  -1   2  177.88    8.90
  -7  -1   2  152.98   10.00
  -7  -1   2  182.38    8.80
  -7  -1   2  175.08    9.10
   7   1  -2  177.78    9.10
   7   1  -2  175.08    9.00
   7   1  -2  165.68   11.80
   7   1  -2  176.98    8.40
   7   1  -2  167.18    8.40
  -6  -1   1    0.10    1.90
  -6  -1   1    0.40    1.90
  -6  -1   1   -1.50    2.30
  -6  -1   1    0.30    1.90
  -6  -1   1    9.40    2.90
  -6  -1   1   -0.50    2.20
   6   1  -1    4.00    1.80
   6   1  -1    1.60    2.00
   6   1  -1    3.80    2.30
   6   1  -1   -0.30    2.00
   6   1  -1    6.40    2.70
  -5  -1   0  292.27   10.30
  -5  -1   0  288.67   10.60
  -5  -1   0  302.47   10.10
  -5  -1   0  310.67   10.70
  -5  -1   0  309.47   11.20
  -5  -1   0  295.47    9.90
   5   1   0  307.37   10.30
   5   1   0  284.57   10.00
   5   1   0  290.97   10.40
   5   1   0  296.67   11.10
   5   1   0  296.17    9.80
  -4  -1  -1    1.50    1.60
  -4  -1  -1    0.80    1.30
  -4  -1  -1    0.50    1.40
  -4  -1  -1    1.30    1.60
  -4  -1  -1   -0.50    1.30
   4   1   1    2.40    1.50
   4   1   1   -3.30    1.20
   4   1   1    0.00    1.90
   4   1   1   -0.50    1.50
   4   1   1    2.40    1.30
   4   1   1    0.20    1.50
  -3  -1  -2 2316.67   49.50
  -3  -1  -2 2109.89   51.09
  -3  -1  -2 2194.88   49.60
  -3  -1  -2 2211.18   48.00
  -3  -1  -2 2246.88   49.50
  -3  -1  -2 2288.67   51.29
  -3  -1  -2 2256.07   51.89
   3   1   2 2267.87   51.19
   3   1   2 2158.68   49.10
   3   1   2 2265.27   49.50
   3   1   2 2226.98   49.30
   3   1   2 2215.68   51.09
  -2  -1  -3   10.40    2.20
  -2  -1  -3    9.10    1.50
  -2  -1  -3    8.90    1.40
  -2  -1  -3   10.40    1.50
  -2  -1  -3    3.70    1.60
  -2  -1  -3   13.10    2.30
  -2  -1  -3   16.70    1.90
   2   1   3   10.90    2.30
   2   1   3    9.20    1.50
   2   1   3   12.10    2.30
   2   1   3   11.60    1.60
   2   1   3   10.80    1.50
  -1  -1  -4 1884.61   41.10
  -1  -1  -4 1842.42   42.50
  -1  -1  -4 1838.32   41.20
  -1  -1  -4 1911.61   44.00
  -1  -1  -4 1881.41   43.20
  -1  -1  -4 1867.91   44.30
  -1  -1  -4 1868.81   41.00
  -1  -1  -4 1887.71   41.20
   1   1   4 1877.61   40.70
   1   1   4 1843.92   41.80
   1   1   4 1839.72   40.60
   1   1   4 1868.41   42.60
   1   1   4 1830.22   43.30
   0  -1  -5  234.08    8.30
   0  -1  -5  230.98    8.00
   0  -1  -5  238.98    9.10
   0  -1  -5  235.08    6.70
   0  -1  -5  237.78    7.00
   0  -1  -5  239.58    6.80
   0  -1  -5  245.68    7.10
   0  -1  -5  238.78    9.40
   0   1   5  228.58    6.60
   0   1   5  224.98    8.00
   0   1   5  228.28    6.70
   1  -1  -6 3164.38   70.29
   1  -1  -6 3110.49   71.49
   1  -1  -6 3116.69   67.99
   1  -1  -6 3107.59   68.69
   1  -1  -6 3109.49   67.89
   1  -1  -6 3125.49   68.09
   1  -1  -6 3173.48   71.09
  -1   1   6 3020.20   65.09
  -1   1   6 2927.41   67.29
  -1   1   6 3036.80   65.09
   2  -1  -7  208.28    7.40
   2  -1  -7  208.58    6.60
   2  -1  -7  216.68    9.00
   2  -1  -7  197.38    9.20
   2  -1  -7  203.38    7.40
   2  -1  -7  204.98    7.30
   2  -1  -7  206.78    9.30
   2  -1  -7  202.88    9.20
  -2   1   7  215.18    9.80
  -2   1   7  204.68    8.80
  -2   1   7  200.28    7.10
  -2   1   7  199.78    6.80
  -2   1   7  194.88    7.00
   3  -1  -8  191.88    9.90
   3  -1  -8  172.58    7.40
   3  -1  -8  200.08    9.70
   3  -1  -8  173.38    8.80
   3  -1  -8  202.08    7.80
   3  -1  -8  183.68    9.40
   3  -1  -8  189.68    9.50
  -3   1   8  197.88   10.70
  -3   1   8  201.88    7.80
  -3   1   8  201.88    7.80
  -3   1   8  194.28    7.60
  -3   1   8  208.28    9.50
   4  -1  -9   13.80    3.80
   4  -1  -9   14.10    3.70
   4  -1  -9   12.00    3.40
   4  -1  -9   21.00    4.50
  -4   1   9   16.00    3.20
  -4   1   9   12.90    3.30
  -4   1   9   13.00    3.50
  -4   1   9   18.10    3.50
   5  -1 -10    3.30    4.70
   5  -1 -10   -2.60    4.50
   5  -1 -10    4.60    4.90
  -5   1  10    3.40    3.20
  -5   1  10    1.60    3.30
  -5   1  10    0.60    4.70
 -10   0   5    8.30    5.80
 -10   0   5    2.20    4.60
  10   0  -5   -3.10    5.10
  10   0  -5   -4.10    5.20
  10   0  -5    2.90    5.20
  -9   0   4 1034.00   29.70
  -9   0   4  979.10   30.00
  -9   0   4 1019.50   28.20
  -9   0   4 1033.40   29.90
   9   0  -4 1009.60   29.30
   9   0  -4 1021.00   29.10
   9   0  -4  988.00   30.60
  -8   0   3   -0.90    4.20
  -8   0   3    3.10    3.20
  -8   0   3   -3.50    3.20
  -8   0   3    0.30    3.10
  -8   0   3   -4.70    3.80
  -8   0   3   -2.30    3.60
   8   0  -3   -4.40    3.80
   8   0  -3    3.50    3.40
   8   0  -3   -2.00    4.50
   8   0  -3    4.80    3.10
   8   0  -3    0.10    3.30
  -7   0   2 2540.65   58.49
  -7   0   2 2473.75   58.19
  -7   0   2 2511.05   58.69
  -7   0   2 2514.45   58.29
  -7   0   2 2505.85   59.09
  -7   0   2 2422.16   58.49
   7   0  -2 2395.86   57.99
   7   0  -2 2457.05   58.29
   7   0  -2 2440.96   57.99
   7   0  -2 2470.95   57.69
   7   0  -2 2541.95   60.09
  -6   0   1   -0.70    2.20
  -6   0   1   -2.20    2.10
  -6   0   1    1.20    1.90
  -6   0   1   -0.70    1.90
  -6   0   1   -0.40    2.30
  -6   0   1    1.80    1.80
   6   0  -1   -1.70    2.00
   6   0  -1    1.20    2.50
   6   0  -1    1.40    2.50
   6   0  -1   -0.80    2.00
   6   0  -1    1.30    1.90
   6   0  -1    2.60    2.10
  -5   0   0  782.72   21.30
  -5   0   0  776.12   21.10
  -5   0   0  774.12   21.10
  -5   0   0  772.32   20.30
  -5   0   0  748.73   20.30
  -5   0   0  756.72   20.20
   5   0   0  747.13   20.00
   5   0   0  769.12   20.70
   5   0   0  737.43   19.80
   5   0   0  784.32   21.00
   5   0   0  749.03   21.10
   5   0   0  749.82   20.00
  -4   0  -1    2.80    1.50
  -4   0  -1    1.00    1.30
  -4   0  -1    0.00    1.50
  -4   0  -1    0.10    1.50
  -4   0  -1   -1.00    1.30
  -4   0  -1   -0.50    1.50
   4   0   1    4.30    1.60
   4   0   1    2.40    1.60
   4   0   1    2.70    1.30
   4   0   1    0.40    1.40
  -3   0  -2  836.02   20.20
  -3   0  -2  830.92   21.60
  -3   0  -2  791.12   21.60
  -3   0  -2  792.62   20.10
  -3   0  -2  811.92   19.40
  -3   0  -2  825.12   21.50
  -3   0  -2  825.62   18.70
   3   0   2  796.62   19.10
   3   0   2  797.92   18.30
   3   0   2  797.62   20.00
   3   0   2  840.52   21.30
   3   0   2  779.62   19.80
   3   0   2  816.42   21.40
  -2   0  -3   -0.80    1.50
  -2   0  -3    0.80    1.30
  -2   0  -3    1.00    1.30
  -2   0  -3   -1.00    1.30
  -2   0  -3    0.20    1.10
  -2   0  -3   -0.60    1.20
  -2   0  -3   -2.10    0.80
  -2   0  -3    2.20    1.20
   2   0   3   -1.30    1.20
   2   0   3    1.40    1.10
   2   0   3   -2.80    1.30
   2   0   3   -0.40    0.90
   2   0   3    0.20    1.40
  -1   0  -4  285.57    8.50
  -1   0  -4  299.47   10.20
  -1   0  -4  289.17    9.50
  -1   0  -4  283.47   10.30
  -1   0  -4  293.97    8.60
  -1   0  -4  285.97    9.10
   1   0   4  273.07    9.80
   1   0   4  296.07    9.50
   1   0   4  294.57    8.50
   1   0   4  285.57    8.80
   1   0   4  282.87    8.40
   0   0  -5    1.10    1.50
   0   0  -5    0.70    1.20
   0   0  -5    1.20    1.50
   0   0  -5   -1.00    1.70
   0   0  -5    0.10    1.10
   0   0  -5    0.30    1.30
   0   0   5   -0.70    1.30
   0   0   5   -1.70    1.20
   0   0   5    0.20    1.30
   0   0   5   -0.80    1.00
   1   0  -6   69.79    4.20
   1   0  -6   66.59    2.80
   1   0  -6   65.19    5.10
   1   0  -6   78.29    5.60
   1   0  -6   80.59    4.40
   1   0  -6   65.99    3.90
   1   0  -6   81.29    5.20
  -1   0   6   62.79    3.80
  -1   0   6   72.69    4.70
  -1   0   6   69.29    5.50
  -1   0   6   68.39    3.80
  -1   0   6   66.79    3.90
   2   0  -7    0.60    1.30
   2   0  -7    1.30    1.40
   2   0  -7   -0.60    2.00
   2   0  -7    3.00    2.10
   2   0  -7   -0.60    1.80
   2   0  -7    4.40    2.50
   2   0  -7    0.30    1.90
   2   0  -7    2.20    2.60
  -2   0   7    0.30    1.70
  -2   0   7    1.10    1.90
  -2   0   7   -0.10    1.80
  -2   0   7    0.00    1.30
  -2   0   7    1.00    1.60
  -2   0   7    4.10    2.70
   3   0  -8 2201.88   51.39
   3   0  -8 2252.77   48.50
   3   0  -8 2244.08   53.79
   3   0  -8 2231.28   53.69
   3   0  -8 2252.57   51.49
   3   0  -8 2232.08   54.39
   3   0  -8 2213.98   53.69
   3   0  -8 2288.37   50.39
  -3   0   8 2211.28   50.99
  -3   0   8 2229.58   49.70
  -3   0   8 2220.38   50.89
  -3   0   8 2247.88   54.09
  -3   0   8 2199.28   52.99
   4   0  -9    1.00    2.90
   4   0  -9    1.50    2.80
   4   0  -9    1.40    3.40
   4   0  -9    2.30    3.50
  -4   0   9   -0.10    2.10
  -4   0   9   -0.70    2.70
  -4   0   9   -2.40    3.00
  -4   0   9    0.90    3.10
   5   0 -10  418.76   14.80
   5   0 -10  417.06   17.20
   5   0 -10  415.46   16.70
  -5   0  10  440.06   16.90
  -5   0  10  412.26   14.00
  -5   0  10  416.86   14.90
 -10   1   5    6.30    4.60
 -10   1   5   19.20    5.90
 -10   1   5   22.70    7.30
  10  -1  -5    7.70    5.50
  10  -1  -5   12.00    7.00
  10  -1  -5   21.10    6.20
  -9   1   4  264.27   11.40
  -9   1   4  256.27   13.20
  -9   1   4  236.58   14.50
  -9   1   4  241.98   12.50
  -9   1   4  228.68   13.40
   9  -1  -4  253.37   12.90
   9  -1  -4  250.87   13.00
   9  -1  -4  247.48    8.00
   9  -1  -4  262.37   12.20
   9  -1  -4  261.27   15.50
  -8   1   3   37.30    5.00
  -8   1   3   55.79    6.90
  -8   1   3   46.40    5.80
  -8   1   3   46.90    7.10
  -8   1   3   46.30    5.60
   8  -1  -3   52.09    6.80
   8  -1  -3   41.50    6.10
   8  -1  -3   43.30    5.40
   8  -1  -3   40.90    5.00
   8  -1  -3   68.49    7.50
   8  -1  -3   48.60    3.30
  -7   1   2  166.98    8.50
  -7   1   2  181.88    8.80
  -7   1   2  172.08    9.20
  -7   1   2  184.88    9.30
  -7   1   2  194.48    9.80
  -7   1   2  169.68    8.50
   7  -1  -2  175.18    5.20
   7  -1  -2  176.98    8.80
   7  -1  -2  169.48    5.20
   7  -1  -2  172.28    8.90
   7  -1  -2  180.48    9.50
   7  -1  -2  183.68    9.10
   7  -1  -2  165.88    9.20
   7  -1  -2  172.38    8.50
  -6   1   1    2.00    1.80
  -6   1   1   -2.40    1.90
  -6   1   1    0.80    2.00
  -6   1   1    0.20    2.60
  -6   1   1    1.50    2.40
  -6   1   1   -0.20    2.50
   6  -1  -1    2.00    1.00
   6  -1  -1    1.50    2.60
   6  -1  -1    0.80    0.90
   6  -1  -1    3.00    2.30
   6  -1  -1   -0.30    2.00
   6  -1  -1    0.60    2.40
   6  -1  -1   -0.40    2.10
   6  -1  -1    3.00    2.20
  -5   1   0  304.97   11.20
  -5   1   0  309.87   10.80
  -5   1   0  295.07   10.50
  -5   1   0  316.37   10.20
  -5   1   0  305.07   10.80
  -5   1   0  315.57   11.00
   5  -1   0  310.27   10.50
   5  -1   0  294.47    7.40
   5  -1   0  299.97   10.80
   5  -1   0  280.57   10.70
   5  -1   0  297.47   10.40
   5  -1   0  301.17   10.00
  -4   1  -1   -1.20    1.30
  -4   1  -1    1.60    1.20
  -4   1  -1    0.60    1.70
  -4   1  -1    2.20    1.80
  -4   1  -1    1.70    1.60
  -4   1  -1    1.10    0.90
  -4   1  -1    0.70    1.70
   4  -1   1    0.70    1.40
   4  -1   1    2.80    1.40
   4  -1   1    1.30    1.60
   4  -1   1    0.30    1.60
   4  -1   1    1.10    0.80
   4  -1   1    2.20    2.00
  -3   1  -2 2320.77   51.89
  -3   1  -2 2233.98   49.10
  -3   1  -2 2356.06   51.89
  -3   1  -2 2205.78   48.90
  -3   1  -2 2265.47   51.69
  -3   1  -2 2166.48   50.39
  -3   1  -2 2155.98   51.39
  -3   1  -2 2215.58   50.59
   3  -1   2 2218.58   51.49
   3  -1   2 2287.07   50.29
   3  -1   2 2189.78   48.60
   3  -1   2 2244.88   48.60
   3  -1   2 2168.08   50.89
  -2   1  -3    7.40    2.00
  -2   1  -3    5.90    1.80
  -2   1  -3   10.20    2.10
  -2   1  -3    9.70    1.70
  -2   1  -3    7.90    1.80
  -2   1  -3   11.20    2.30
   2  -1   3    8.30    1.90
   2  -1   3   10.20    1.60
   2  -1   3    8.40    2.00
   2  -1   3    9.90    2.30
   2  -1   3    9.60    2.10
  -1   1  -4 1797.52   43.60
  -1   1  -4 1829.32   43.90
  -1   1  -4 1859.61   42.20
  -1   1  -4 1888.21   43.10
  -1   1  -4 1900.71   42.40
  -1   1  -4 1877.11   42.30
   1  -1   4 1858.61   43.50
   1  -1   4 1827.42   41.90
   1  -1   4 1846.72   42.00
   1  -1   4 1877.11   42.00
   1  -1   4 1812.02   43.00
   0   1  -5  253.07    9.30
   0   1  -5  247.18    8.80
   0   1  -5  238.38    8.30
   0   1  -5  222.38    9.20
   0   1  -5  248.98    8.30
   0   1  -5  243.08    8.20
[truncated: 151,106 more chars]
