# Supplementary material for: Crystal structure of CdSO4(H2O): a redetermination
Source: Acta Crystallogr E Crystallogr Commun. 2015 Sep 17;71(Pt 10):i8–9. doi: 10.1107/S2056989015016904 (PMC4647421; doi:10.1107/S2056989015016904)
Supplement: Supplementary file 2 [file e-71-000i8-Isup2.hkl]

data_I                                                                          
_shelx_title ' transformed in P2(1)/c'                                          
_shelx_refln_list_code          4                                               
_shelx_F_calc_maximum      178.37                                               
_exptl_crystal_F_000       424.00                                               
_reflns_d_resolution_high  0.7401                                               
                                                                                
loop_                                                                           
 _space_group_symop_operation_xyz                                               
 'x, y, z'                                                                      
 '-x, y+1/2, -z+1/2'                                                            
 '-x, -y, -z'                                                                   
 'x, -y-1/2, z-1/2'                                                             
                                                                                
_cell_length_a     7.6195                                                       
_cell_length_b     7.4517                                                       
_cell_length_c     8.1457                                                       
_cell_angle_alpha  90.000                                                       
_cell_angle_beta  122.244                                                       
_cell_angle_gamma  90.000                                                       
                                                                                
_shelx_F_squared_multiplier     1.000                                           
                                                                                
loop_                                                                           
 _refln_index_h                                                                 
 _refln_index_k                                                                 
 _refln_index_l                                                                 
 _refln_F_squared_calc                                                          
 _refln_F_squared_meas                                                          
 _refln_F_squared_sigma                                                         
 _refln_observed_status                                                         
   1   0   0        727.47        683.00        14.40 o                         
   3   0   0       5877.88       5963.28        42.91 o                         
   4   0   0       8916.92       8798.23        74.91 o                         
   5   0   0       2930.61       2972.20        23.14 o                         
   6   0   0       3851.82       3904.56        30.09 o                         
   7   0   0       2033.12       2009.82        26.12 o                         
   8   0   0        370.61        393.34        17.90 o                         
   2   1   0       2567.26       2511.82        14.28 o                         
   3   1   0      16298.49      16112.17        79.79 o                         
   4   1   0       5139.23       5119.67        24.81 o                         
   5   1   0       1143.33       1170.45         8.35 o                         
   6   1   0       7445.97       7434.55        40.71 o                         
   7   1   0         14.41         19.09         3.22 o                         
   8   1   0       3058.19       3032.34        42.01 o                         
   1   2   0        851.62        822.08         4.46 o                         
   2   2   0       8170.96       7842.55        33.77 o                         
   3   2   0       7557.69       7597.23        35.55 o                         
   4   2   0       5465.51       5421.51        26.76 o                         
   5   2   0       6890.11       6985.73        34.60 o                         
   6   2   0       2106.70       2077.44        13.44 o                         
   7   2   0       4223.69       4211.63        28.11 o                         
   8   2   0          6.68          8.06         6.01 o                         
   2   3   0       1672.73       1603.49         8.64 o                         
   3   3   0      17481.23      17153.55        73.25 o                         
   4   3   0       4683.73       4698.83        21.89 o                         
   5   3   0       3646.77       3695.05        19.34 o                         
   6   3   0       5936.13       5863.71        29.42 o                         
   7   3   0        422.00        431.30         7.78 o                         
   8   3   0       2686.24       2612.12        30.08 o                         
   0   4   0      16313.50      16072.85       136.64 o                         
   1   4   0       1426.37       1434.87         8.14 o                         
   2   4   0       4276.27       4253.61        20.64 o                         
   3   4   0       4738.22       4798.71        22.88 o                         
   4   4   0         80.07         85.89         3.11 o                         
   5   4   0       3523.34       3595.32        18.28 o                         
   6   4   0          3.46          8.90         2.62 o                         
   7   4   0       3480.34       3504.05        24.60 o                         
   1   5   0      10944.06      10821.60        48.95 o                         
   2   5   0        724.84        706.10         6.21 o                         
   3   5   0       9163.06       9311.81        42.23 o                         
   4   5   0       3435.59       3469.32        18.90 o                         
   5   5   0       3086.73       3050.90        16.68 o                         
   6   5   0       3351.38       3378.86        22.42 o                         
   7   5   0        302.69        309.03        11.44 o                         
   0   6   0       8232.14       8343.80        50.85 o                         
   1   6   0        469.53        464.37         4.50 o                         
   2   6   0       7012.83       7082.94        36.48 o                         
   3   6   0       1549.35       1521.48        11.36 o                         
   4   6   0       3874.54       3862.40        26.14 o                         
   5   6   0       1927.97       1937.02        13.40 o                         
   6   6   0       1412.30       1423.54        14.38 o                         
   1   7   0       2915.37       2898.93        15.84 o                         
   2   7   0        149.52        151.51         3.81 o                         
   3   7   0       1625.09       1630.58        12.88 o                         
   4   7   0       1729.38       1709.02        15.42 o                         
   5   7   0        327.32        312.48         8.00 o                         
   6   7   0       1854.46       1781.29        23.38 o                         
   0   8   0       8609.58       8700.52        67.47 o                         
   1   8   0        392.87        392.16         6.85 o                         
   2   8   0       6085.52       6058.42        37.77 o                         
   3   8   0        739.44        730.09        10.44 o                         
   4   8   0       1931.80       1943.08        22.02 o                         
   5   8   0        575.81        554.65        14.48 o                         
   1   9   0       1035.22       1033.24        13.22 o                         
   2   9   0        196.61        207.03         7.23 o                         
   3   9   0        773.73        783.44        16.36 o                         
   0  10   0        413.83        381.79        26.77 o                         
   1  10   0        160.35        131.98        19.58 o                         
  -9   1   1          7.98         -1.24         7.45 o                         
  -8   1   1          3.27         -1.06         4.39 o                         
  -7   1   1        110.04        109.29         3.73 o                         
  -6   1   1          1.79          5.15         1.45 o                         
  -5   1   1         11.15         13.88         1.25 o                         
  -4   1   1        244.37        248.75         2.92 o                         
  -3   1   1        576.61        584.33         4.00 o                         
  -2   1   1       2609.72       2677.05        13.97 o                         
  -1   1   1        147.08        116.50         1.32 o                         
   0   1   1       2081.31       2098.47        15.65 o                         
   1   1   1        160.81        155.68         1.55 o                         
   2   1   1        149.48        189.42         2.01 o                         
   3   1   1         71.89         65.19         1.70 o                         
   4   1   1          0.85          3.07         1.09 o                         
   5   1   1         23.04         24.57         1.81 o                         
   6   1   1        417.18        408.37         6.29 o                         
   7   1   1          1.66         11.23         4.29 o                         
   8   1   1        386.92        371.58        14.24 o                         
  -8   2   1         65.88         57.04         4.93 o                         
  -7   2   1       1159.98       1153.77         9.36 o                         
  -6   2   1        179.94        167.97         3.74 o                         
  -5   2   1       3187.10       3225.71        17.61 o                         
  -4   2   1         74.07         71.56         1.70 o                         
  -3   2   1       3648.23       3696.29        17.83 o                         
  -2   2   1       1025.69       1010.66         5.73 o                         
  -1   2   1       7867.83       7540.35        34.36 o                         
   1   2   1       3908.91       3818.41        19.14 o                         
   2   2   1        126.08        127.10         1.79 o                         
   3   2   1        704.81        695.75         5.02 o                         
   4   2   1          3.41          5.97         1.25 o                         
   5   2   1        615.77        614.71         5.85 o                         
   6   2   1        112.73        110.34         3.72 o                         
   7   2   1        109.79        109.85         5.45 o                         
  -8   3   1          1.15         -3.13         4.83 o                         
  -7   3   1          9.89          9.50         2.78 o                         
  -6   3   1        142.73        132.95         3.57 o                         
  -5   3   1        293.80        293.87         3.74 o                         
  -4   3   1         33.19         42.66         1.62 o                         
  -3   3   1         88.61         80.00         1.68 o                         
  -1   3   1         10.46          3.04         0.72 o                         
   0   3   1        195.77        158.40         1.75 o                         
   1   3   1       1878.70       1918.42        10.13 o                         
   2   3   1       1424.71       1368.46         8.16 o                         
   3   3   1         90.57         95.41         1.95 o                         
   4   3   1       2229.07       2231.07        11.96 o                         
   5   3   1          5.41          4.72         1.78 o                         
   6   3   1        789.48        794.51         8.38 o                         
   7   3   1        107.11        113.51         6.08 o                         
  -8   4   1         32.52         31.39         9.21 o                         
  -7   4   1         73.24         69.60         3.76 o                         
  -6   4   1          0.09          4.90         2.07 o                         
  -5   4   1        278.93        265.07         3.60 o                         
  -4   4   1          0.98          3.39         1.27 o                         
  -3   4   1         74.99         89.46         2.50 o                         
  -2   4   1       1613.14       1643.28         9.91 o                         
  -1   4   1         62.64         63.06         1.65 o                         
   0   4   1       1382.50       1386.74         7.55 o                         
   1   4   1        285.55        272.15         2.89 o                         
   2   4   1        589.33        594.01         4.77 o                         
   3   4   1        735.34        747.51         5.79 o                         
   4   4   1        861.28        851.85         6.20 o                         
   5   4   1        195.17        202.08         4.14 o                         
   6   4   1         39.15         42.62         3.28 o                         
   7   4   1        424.01        442.46        11.67 o                         
  -8   5   1       1353.18       1330.07        35.89 o                         
  -7   5   1        179.29        189.48         6.14 o                         
  -6   5   1       1350.83       1394.22        10.78 o                         
  -5   5   1        126.51        125.10         3.02 o                         
  -4   5   1       1064.06       1089.32         8.37 o                         
  -3   5   1        677.12        672.49         5.96 o                         
  -2   5   1        247.72        251.89         3.57 o                         
  -1   5   1        518.37        520.39         4.52 o                         
   0   5   1          0.92          4.84         0.98 o                         
   1   5   1       2184.33       2171.61        11.49 o                         
   2   5   1        677.56        676.93         5.45 o                         
   3   5   1        685.27        683.90         5.68 o                         
   4   5   1         78.99         81.78         2.62 o                         
   5   5   1        138.39        136.19         4.04 o                         
   6   5   1         35.43         37.50         3.85 o                         
   7   5   1         12.13          0.07        14.54 o                         
  -7   6   1          3.16          5.81         6.14 o                         
  -6   6   1          8.69          7.49         3.73 o                         
  -5   6   1         35.94         37.47         3.04 o                         
  -4   6   1         83.61         77.02         3.11 o                         
  -3   6   1         94.77         97.28         3.28 o                         
  -2   6   1       1415.77       1396.69         9.77 o                         
  -1   6   1        286.52        275.62         3.91 o                         
   0   6   1       1008.81       1012.48         6.72 o                         
   1   6   1       1294.76       1278.13         7.88 o                         
   2   6   1        577.21        597.62         5.41 o                         
   3   6   1       2308.79       2303.51        13.95 o                         
   4   6   1        975.21       1000.23         8.24 o                         
   5   6   1       1335.19       1345.89        10.99 o                         
   6   6   1        206.51        214.85         8.38 o                         
  -6   7   1        607.50        599.38        12.75 o                         
  -5   7   1        348.86        349.29         8.78 o                         
  -4   7   1       1247.02       1200.67        11.12 o                         
  -3   7   1        366.85        368.07         5.78 o                         
  -2   7   1       1951.59       1918.28        12.71 o                         
  -1   7   1        513.21        522.36         5.99 o                         
   0   7   1        426.18        411.25         4.68 o                         
   1   7   1       1433.33       1430.04         9.00 o                         
   2   7   1         13.23         17.33         2.14 o                         
   3   7   1        324.41        321.41         5.55 o                         
   4   7   1        382.50        381.57         6.96 o                         
   5   7   1         10.96         18.25         4.74 o                         
  -5   8   1       1294.17       1281.27        21.39 o                         
  -4   8   1        215.32        224.72         7.67 o                         
  -3   8   1        857.07        857.52        10.79 o                         
  -2   8   1       1182.64       1200.23        11.85 o                         
  -1   8   1        440.88        431.43         6.98 o                         
   0   8   1       1066.91       1083.59         9.23 o                         
   1   8   1         81.51         83.33         3.16 o                         
   2   8   1        505.87        499.62         7.88 o                         
   3   8   1          2.58          8.44         3.85 o                         
   4   8   1        273.63        261.65         9.01 o                         
  -4   9   1         33.27         28.77         7.83 o                         
  -3   9   1        533.28        527.36        12.51 o                         
  -2   9   1         50.79         55.28         5.46 o                         
  -1   9   1        780.08        792.40        11.87 o                         
   0   9   1        212.43        216.64         7.24 o                         
   1   9   1       1062.10       1076.96        15.07 o                         
   2   9   1        336.61        350.54        10.70 o                         
   3   9   1        666.02        659.98        13.60 o                         
  -1  10   1        516.25        502.54        27.13 o                         
   0  10   1        612.63        594.24        26.90 o                         
  -9   0   2       3454.12       3388.84        46.98 o                         
  -8   0   2        816.15        791.68        12.82 o                         
  -7   0   2       9603.30       9672.03        68.76 o                         
  -6   0   2        840.70        853.52        10.02 o                         
  -5   0   2       8500.13       8485.40        57.76 o                         
  -4   0   2        435.86        424.83         4.95 o                         
  -3   0   2       3818.71       3650.09        23.52 o                         
  -2   0   2       2514.93       2556.93        17.77 o                         
  -1   0   2       1475.37       1452.13        12.63 o                         
   0   0   2       4201.48       4160.07        26.97 o                         
   1   0   2       1010.84        954.99         8.84 o                         
   2   0   2      16665.58      16314.16       140.96 o                         
   3   0   2       3134.37       3161.90        21.78 o                         
   4   0   2       2806.80       2871.83        20.76 o                         
   5   0   2       6219.36       6215.82        46.25 o                         
   6   0   2         20.12         31.13         5.30 o                         
   7   0   2       4475.15       4438.99        61.95 o                         
  -9   1   2        111.10        103.12         7.36 o                         
  -8   1   2       4349.47       4385.07        27.03 o                         
  -7   1   2        692.42        683.18         6.55 o                         
  -6   1   2       5981.58       6107.41        29.50 o                         
  -5   1   2       4542.43       4516.66        22.37 o                         
  -4   1   2      12590.95      12618.68        57.23 o                         
  -3   1   2       7653.20       7133.17        33.33 o                         
  -2   1   2       7188.41       7028.44        31.99 o                         
   0   1   2        581.03        556.85         3.62 o                         
   2   1   2       1764.92       1777.30         9.58 o                         
   3   1   2       8704.98       8706.69        39.18 o                         
   4   1   2       3868.19       3916.02        20.59 o                         
   5   1   2       5298.84       5296.60        28.61 o                         
   6   1   2       2240.88       2275.78        19.02 o                         
   7   1   2       1134.21       1116.05        20.27 o                         
  -9   2   2       1144.23       1152.20        19.01 o                         
  -8   2   2         71.72         63.89         3.66 o                         
  -7   2   2       5675.58       5695.68        28.70 o                         
  -6   2   2        355.10        379.62         4.62 o                         
  -5   2   2      11093.35      11179.60        48.91 o                         
  -4   2   2      14845.30      14874.41        63.62 o                         
  -3   2   2       8974.13       8848.58        41.51 o                         
  -1   2   2       2447.69       2399.70        12.17 o                         
   1   2   2         46.88         49.04         2.07 o                         
   2   2   2      11685.12      11395.74        53.23 o                         
   3   2   2        897.31        888.85         6.22 o                         
   4   2   2       6470.41       6557.89        32.31 o                         
   5   2   2       3822.32       3823.46        21.00 o                         
   6   2   2       1430.84       1430.63        12.39 o                         
   7   2   2       3454.65       3397.04        34.20 o                         
  -9   3   2        838.85        810.46        18.01 o                         
  -8   3   2       3526.43       3563.70        25.86 o                         
  -7   3   2          3.78          9.63         2.45 o                         
  -6   3   2       4506.27       4570.75        22.58 o                         
  -5   3   2        673.27        636.06         5.39 o                         
  -4   3   2       6872.28       6880.19        30.92 o                         
  -3   3   2       2882.13       2799.96        13.96 o                         
  -2   3   2       4628.08       4688.01        23.17 o                         
  -1   3   2      18279.61      17772.38        78.13 o                         
   0   3   2        452.06        440.60         4.31 o                         
   1   3   2      14068.67      14113.13        70.60 o                         
   2   3   2       1048.68       1048.71         6.78 o                         
   3   3   2       3178.41       3158.47        17.30 o                         
   4   3   2       2339.38       2378.38        13.28 o                         
   5   3   2       1120.77       1142.05        10.58 o                         
   6   3   2       2013.99       2011.53        15.57 o                         
   7   3   2         40.07         45.03         7.96 o                         
  -8   4   2        261.73        265.21         8.10 o                         
  -7   4   2       4269.16       4334.99        25.95 o                         
  -6   4   2       1740.05       1744.44        10.98 o                         
  -5   4   2       4932.18       5000.41        24.56 o                         
  -4   4   2       8351.88       8484.02        43.59 o                         
  -3   4   2       2713.87       2670.94        15.38 o                         
  -2   4   2      17018.35      16596.59        76.90 o                         
  -1   4   2       1395.68       1365.65         8.05 o                         
   0   4   2      23073.88      22272.53       137.47 o                         
   1   4   2        206.20        221.34         3.05 o                         
   2   4   2      23671.70      23309.14       115.44 o                         
   3   4   2        452.07        447.07         4.37 o                         
   4   4   2       8874.20       8980.92        40.73 o                         
   5   4   2       1701.67       1701.24        13.12 o                         
   6   4   2       1296.11       1278.43        13.02 o                         
  -8   5   2       2700.78       2611.91        28.17 o                         
  -7   5   2          2.05          5.47         2.89 o                         
  -6   5   2       3417.76       3399.79        18.06 o                         
  -5   5   2        430.41        453.34         6.33 o                         
  -4   5   2       4103.34       4148.79        22.62 o                         
  -3   5   2       2159.01       2171.97        13.53 o                         
  -2   5   2       3678.18       3679.80        20.16 o                         
  -1   5   2       6627.82       6715.88        32.09 o                         
   0   5   2        136.37        136.01         2.69 o                         
   1   5   2       6038.04       6071.97        29.49 o                         
   2   5   2       1183.58       1184.24         8.87 o                         
   3   5   2       2219.78       2215.91        14.65 o                         
   4   5   2       1933.46       1942.97        12.21 o                         
   5   5   2        820.05        829.14         8.71 o                         
   6   5   2       2136.09       2138.73        22.52 o                         
  -7   6   2       2550.69       2487.04        26.70 o                         
  -6   6   2         31.05         31.92         3.61 o                         
  -5   6   2       5187.92       5176.80        29.04 o                         
  -4   6   2       2313.34       2255.88        18.01 o                         
  -3   6   2       2869.66       2890.37        17.03 o                         
  -2   6   2       3951.84       3948.33        23.10 o                         
  -1   6   2        170.58        169.31         2.72 o                         
   0   6   2       2581.17       2606.91        14.06 o                         
   1   6   2         14.49         21.85         1.78 o                         
   2   6   2       2051.91       2104.56        13.37 o                         
   3   6   2       1019.64       1020.01         8.70 o                         
   4   6   2       1908.64       1980.98        15.35 o                         
   5   6   2       2571.03       2613.66        26.15 o                         
  -7   7   2        380.02        377.80        16.02 o                         
  -6   7   2       2231.94       2220.28        24.37 o                         
  -5   7   2       1044.08       1075.07        12.66 o                         
  -4   7   2       1709.94       1679.97        15.17 o                         
  -3   7   2       3633.34       3605.38        22.21 o                         
  -2   7   2       1595.90       1570.25        11.78 o                         
  -1   7   2       7164.52       7309.69        40.53 o                         
   0   7   2         27.88         31.58         1.98 o                         
   1   7   2       7650.66       7674.39        49.09 o                         
   2   7   2        490.47        493.22         5.87 o                         
   3   7   2       4333.33       4377.37        32.12 o                         
   4   7   2        523.68        504.39        10.01 o                         
   5   7   2       1682.87       1680.70        48.22 o                         
  -6   8   2          9.83         13.03         8.41 o                         
  -5   8   2       1918.21       1900.97        23.28 o                         
  -4   8   2         85.95         98.00         5.33 o                         
  -3   8   2        724.01        719.00        10.45 o                         
  -2   8   2        449.83        465.62         7.66 o                         
  -1   8   2         69.63         81.83         3.80 o                         
   0   8   2       1522.63       1527.79        11.14 o                         
   1   8   2          1.89          4.39         2.50 o                         
   2   8   2       1434.58       1461.16        14.52 o                         
   3   8   2        716.60        696.99        14.90 o                         
   4   8   2        595.99        624.49        21.59 o                         
  -4   9   2        825.23        793.91        16.89 o                         
  -3   9   2       2066.31       2023.77        22.23 o                         
  -2   9   2       1116.77       1099.98        15.70 o                         
  -1   9   2       2819.40       2842.98        24.89 o                         
   0   9   2         88.26         88.92         4.81 o                         
   1   9   2       2736.35       2751.17        27.74 o                         
   2   9   2        166.32        170.62        10.18 o                         
  -9   1   3          0.40          1.20         4.66 o                         
  -8   1   3        200.19        197.47         5.10 o                         
  -7   1   3         75.86         77.77         2.49 o                         
  -6   1   3       1024.51       1033.73         7.32 o                         
  -5   1   3        461.51        473.87         4.26 o                         
  -4   1   3       1037.78       1054.03         6.36 o                         
  -3   1   3         28.28         26.51         0.91 o                         
  -2   1   3         10.47         19.78         0.96 o                         
  -1   1   3       1269.09       1306.16         7.57 o                         
   0   1   3        190.01        232.75         2.44 o                         
   1   1   3        119.00        114.88         1.93 o                         
   2   1   3         44.45         39.71         1.47 o                         
   3   1   3         62.50         62.75         1.87 o                         
   4   1   3        746.56        722.71         6.07 o                         
   5   1   3         27.51         29.99         2.53 o                         
   6   1   3        370.01        351.84        10.10 o                         
  -9   2   3        192.27        196.05         8.16 o                         
  -8   2   3         81.39         79.22         3.44 o                         
  -7   2   3        469.85        466.95         5.56 o                         
  -6   2   3          0.05         -0.44         1.28 o                         
  -5   2   3       1160.94       1165.49         7.14 o                         
  -4   2   3        401.94        406.17         5.02 o                         
  -3   2   3        906.56        843.53         5.22 o                         
  -2   2   3        244.87        216.83         2.15 o                         
  -1   2   3       2476.68       2496.32        12.39 o                         
   0   2   3       1558.82       1566.74         9.52 o                         
   1   2   3       1542.71       1553.37         9.94 o                         
   2   2   3       1184.70       1187.69         7.88 o                         
   3   2   3       1034.02       1023.31         7.08 o                         
   4   2   3        346.41        341.58         4.10 o                         
   5   2   3       1034.18       1013.88         9.42 o                         
   6   2   3        353.83        361.10         9.99 o                         
  -9   3   3        129.37        129.75         8.63 o                         
  -8   3   3        271.33        260.64         6.36 o                         
  -7   3   3         73.78         70.54         2.47 o                         
  -6   3   3        742.51        713.48         5.80 o                         
  -5   3   3         80.14         75.78         1.99 o                         
  -4   3   3        439.20        405.03         3.67 o                         
  -3   3   3        231.01        243.91         2.67 o                         
  -2   3   3       1738.81       1726.18         9.27 o                         
  -1   3   3        302.02        296.58         2.77 o                         
   0   3   3       3470.56       3628.76        19.28 o                         
   1   3   3          8.06          5.56         1.12 o                         
   2   3   3         92.45        100.73         2.76 o                         
   3   3   3        263.04        254.02         3.33 o                         
   4   3   3         14.54         20.67         2.01 o                         
   5   3   3         14.80         15.79         2.91 o                         
   6   3   3         23.37         19.20         5.95 o                         
  -9   4   3        446.02        418.17        16.04 o                         
  -8   4   3         46.61         44.26         4.16 o                         
  -7   4   3        744.45        774.34         7.30 o                         
  -6   4   3          0.06          2.05         1.68 o                         
  -5   4   3        683.94        699.42         5.74 o                         
  -4   4   3        302.21        291.44         3.95 o                         
  -3   4   3       1640.07       1677.57        10.22 o                         
  -2   4   3          5.33          6.75         0.87 o                         
  -1   4   3        221.03        199.25         2.72 o                         
   0   4   3        644.50        650.40         5.77 o                         
   1   4   3         90.14         83.84         2.43 o                         
   2   4   3        584.38        581.24         6.25 o                         
   3   4   3          9.84         13.41         2.15 o                         
   4   4   3         16.64         15.35         2.68 o                         
   5   4   3        138.72        145.61         5.06 o                         
   6   4   3         21.62         28.44         6.51 o                         
  -8   5   3          1.08          6.61         5.48 o                         
  -7   5   3          3.19          2.78         2.52 o                         
  -6   5   3        454.38        422.53         6.47 o                         
  -5   5   3         79.47         79.12         2.93 o                         
  -4   5   3        281.19        283.40         4.36 o                         
  -3   5   3        500.74        491.68         5.20 o                         
  -2   5   3         60.57         58.94         1.97 o                         
  -1   5   3       1813.49       1814.28        11.53 o                         
   0   5   3        507.53        491.45         5.33 o                         
   1   5   3        325.02        330.32         4.48 o                         
   2   5   3       1010.51       1005.95         8.54 o                         
   3   5   3        562.62        566.10         6.95 o                         
   4   5   3        247.92        246.58         6.92 o                         
   5   5   3        280.98        295.84        12.17 o                         
  -8   6   3         64.13         56.16         9.01 o                         
  -7   6   3       1586.97       1611.60        18.77 o                         
  -6   6   3         17.25         17.18         3.60 o                         
  -5   6   3       2012.22       2001.16        14.28 o                         
  -4   6   3        351.79        355.01         5.49 o                         
  -3   6   3       3472.67       3499.44        19.88 o                         
  -2   6   3        101.26        106.80         3.05 o                         
  -1   6   3       1851.31       1853.27        10.78 o                         
   0   6   3        531.44        529.92         5.42 o                         
   1   6   3        821.18        828.67         8.04 o                         
   2   6   3        337.01        327.65         5.76 o                         
   3   6   3        120.53        120.08         4.21 o                         
   4   6   3          3.45         10.70         4.54 o                         
   5   6   3         27.74         41.73         9.68 o                         
  -7   7   3          3.00         10.26         6.41 o                         
  -6   7   3        163.76        183.15         7.70 o                         
  -5   7   3         72.57         66.86         4.41 o                         
  -4   7   3         69.62         73.94         3.70 o                         
  -3   7   3        567.69        556.28         7.11 o                         
  -2   7   3         99.24         97.02         3.23 o                         
  -1   7   3       1025.47       1049.66         7.69 o                         
   0   7   3         66.87         67.14         2.38 o                         
   1   7   3        684.98        700.84         8.28 o                         
   2   7   3        242.81        251.95         6.59 o                         
   3   7   3        877.65        867.86        13.86 o                         
   4   7   3        605.13        574.34        21.48 o                         
  -6   8   3          0.29         -6.35         7.53 o                         
  -5   8   3        146.27        141.08         7.48 o                         
  -4   8   3        189.99        179.69         7.28 o                         
  -3   8   3         60.40         65.04         4.25 o                         
  -2   8   3        435.89        437.19         8.05 o                         
  -1   8   3         12.90         11.82         3.08 o                         
   0   8   3       1394.26       1414.25        11.36 o                         
   1   8   3         98.04        101.24         4.68 o                         
   2   8   3       1447.57       1467.10        16.16 o                         
   3   8   3        281.79        255.39        11.33 o                         
  -4   9   3       1757.80       1688.89        22.72 o                         
  -3   9   3        376.93        386.84        12.88 o                         
  -2   9   3        806.38        782.13        12.91 o                         
  -1   9   3        888.54        899.34        13.17 o                         
   0   9   3        125.87        133.41         6.85 o                         
   1   9   3        539.72        531.89        18.63 o                         
 -10   0   4        164.17        171.88        12.73 o                         
  -9   0   4       3931.44       3950.55        43.51 o                         
  -8   0   4        182.15        181.15         7.45 o                         
  -7   0   4       7083.33       7311.25        50.55 o                         
  -6   0   4       4848.75       4886.99        36.31 o                         
  -5   0   4      12151.66      12014.07       134.08 o                         
  -4   0   4       5982.58       5903.48        37.71 o                         
  -3   0   4       9968.58       9936.17        63.34 o                         
  -2   0   4      15797.21      15317.54        91.54 o                         
  -1   0   4       4932.34       4837.27        30.68 o                         
   0   0   4      31815.74      29696.64       176.45 o                         
   1   0   4       1133.44       1124.64        10.74 o                         
   2   0   4      16869.02      16888.77       102.48 o                         
   3   0   4        259.45        267.01         5.36 o                         
   4   0   4       8769.28       8702.07        74.14 o                         
   5   0   4        471.55        458.91        11.97 o                         
   6   0   4       2561.95       2478.06       106.90 o                         
 -10   1   4        912.37        901.86        19.84 o                         
  -9   1   4        977.72        977.93        11.36 o                         
  -8   1   4       4069.21       4113.75        22.24 o                         
  -7   1   4        721.15        711.35         6.38 o                         
  -6   1   4       9570.33       9713.62        42.63 o                         
  -5   1   4        422.65        439.76         4.05 o                         
  -4   1   4       8445.39       8469.72        37.51 o                         
  -3   1   4       9546.91       9746.10        44.86 o                         
  -2   1   4       6314.99       6387.14        27.53 o                         
  -1   1   4       5318.71       5184.30        27.26 o                         
   0   1   4        734.67        709.49         5.09 o                         
   1   1   4       7236.51       7253.06        33.72 o                         
   2   1   4         43.77         54.08         2.11 o                         
   3   1   4       5707.63       5793.46        31.43 o                         
   4   1   4       1308.52       1290.44        10.51 o                         
   5   1   4        911.56        913.55        14.37 o                         
   6   1   4       2854.91       2875.41        71.44 o                         
  -9   2   4       2807.19       2830.65        21.08 o                         
  -8   2   4        485.20        495.11         6.82 o                         
  -7   2   4       3132.53       3158.38        16.39 o                         
  -6   2   4        150.86        144.95         2.88 o                         
  -5   2   4       7778.22       7924.79        34.95 o                         
  -4   2   4       1258.32       1201.75         8.35 o                         
  -3   2   4      11624.46      11821.67        50.76 o                         
  -2   2   4      11915.85      12306.75        57.16 o                         
  -1   2   4       3939.24       4094.65        19.20 o                         
   0   2   4      17533.99      17581.43        87.51 o                         
   1   2   4          0.09          8.40         1.35 o                         
   2   2   4       3950.02       4063.60        21.07 o                         
   3   2   4       1425.66       1400.72        10.71 o                         
   4   2   4       1971.06       1981.35        14.43 o                         
   5   2   4       1314.41       1303.36        14.74 o                         
  -9   3   4         84.64         83.11         5.41 o                         
  -8   3   4       3929.31       3988.73        22.01 o                         
  -7   3   4          0.06         13.87         3.34 o                         
  -6   3   4       8399.14       8571.34        37.60 o                         
  -5   3   4       1773.68       1815.21        10.25 o                         
  -4   3   4       7422.84       7507.26        34.35 o                         
  -3   3   4       9617.12       9789.74        42.74 o                         
  -2   3   4       3298.78       3263.40        17.57 o                         
  -1   3   4       9628.92       9678.63        49.62 o                         
   0   3   4        390.37        379.21         4.76 o                         
   1   3   4      12200.68      12227.41        61.55 o                         
   2   3   4         26.55         33.80         2.24 o                         
   3   3   4       9780.41       9866.29        49.76 o                         
   4   3   4        918.31        909.81         9.60 o                         
   5   3   4       3202.41       3149.30        27.89 o                         
  -9   4   4       2978.53       2938.38        48.74 o                         
  -8   4   4        983.47        992.53         9.93 o                         
  -7   4   4       5098.40       5150.04        27.26 o                         
  -6   4   4         78.19         86.21         2.68 o                         
  -5   4   4       5021.47       5100.00        24.48 o                         
  -4   4   4         28.04         34.73         1.46 o                         
  -3   4   4       2991.79       3023.96        14.92 o                         
  -2   4   4        617.11        619.18         4.79 o                         
  -1   4   4        698.07        693.65         6.50 o                         
   0   4   4       4161.55       4172.38        21.78 o                         
   1   4   4        146.12        156.62         3.20 o                         
   2   4   4       3523.37       3541.75        21.81 o                         
   3   4   4       1469.10       1470.35        12.64 o                         
   4   4   4       1639.29       1635.07        15.70 o                         
   5   4   4       1820.16       1773.05        26.30 o                         
  -8   5   4       2159.12       2165.30        20.67 o                         
  -7   5   4          5.86         10.87         2.91 o                         
  -6   5   4       4817.07       4802.29        26.12 o                         
  -5   5   4       1910.27       1887.74        13.49 o                         
  -4   5   4       5317.59       5390.81        27.19 o                         
  -3   5   4       6452.93       6609.78        30.62 o                         
  -2   5   4       2398.55       2433.77        13.56 o                         
  -1   5   4       6967.97       7179.60        36.81 o                         
   0   5   4        822.07        844.93         7.13 o                         
   1   5   4       6569.30       6741.35        33.86 o                         
   2   5   4         13.93         19.87         2.40 o                         
   3   5   4       5083.18       5230.44        32.52 o                         
   4   5   4        641.52        628.23        12.03 o                         
  -8   6   4          1.02         14.86         7.14 o                         
  -7   6   4       1969.46       1950.29        19.20 o                         
  -6   6   4        292.22        305.16         7.53 o                         
  -5   6   4       2750.31       2724.30        17.43 o                         
  -4   6   4       2027.98       2007.00        13.74 o                         
  -3   6   4       4637.53       4653.43        25.25 o                         
  -2   6   4       6756.03       6822.99        43.53 o                         
  -1   6   4       2450.53       2442.08        14.42 o                         
   0   6   4       7291.15       7297.51        36.53 o                         
   1   6   4          9.60         11.42         2.52 o                         
   2   6   4       3425.79       3378.58        21.99 o                         
   3   6   4        149.46        153.20         5.69 o                         
   4   6   4       1279.86       1259.29        21.09 o                         
  -7   7   4        253.99        254.94        10.50 o                         
  -6   7   4       2714.63       2653.27        25.75 o                         
  -5   7   4         55.91         56.41         4.41 o                         
  -4   7   4       2699.68       2695.34        18.69 o                         
  -3   7   4        594.57        588.57         7.70 o                         
  -2   7   4        608.68        618.02         7.57 o                         
  -1   7   4       1409.59       1448.61        10.90 o                         
   0   7   4        168.17        169.62         5.11 o                         
   1   7   4       1633.62       1649.15        13.56 o                         
   2   7   4         17.95         15.90         4.03 o                         
   3   7   4       1271.92       1260.18        18.87 o                         
  -6   8   4        655.57        648.14        18.14 o                         
  -5   8   4       1618.01       1599.91        21.37 o                         
  -4   8   4       1571.11       1546.92        18.27 o                         
  -3   8   4       1538.61       1503.96        14.61 o                         
  -2   8   4       2817.00       2832.95        21.68 o                         
  -1   8   4        896.25        884.22        10.17 o                         
   0   8   4       4090.94       4150.23        28.39 o                         
   1   8   4         17.76         26.47         5.57 o                         
   2   8   4       4398.96       4381.68        46.86 o                         
  -4   9   4       1308.73       1262.69        22.87 o                         
  -3   9   4        545.81        486.86        13.26 o                         
  -2   9   4        264.65        259.19        13.26 o                         
  -1   9   4        973.02        913.02        19.99 o                         
   0   9   4         96.55        107.54        12.29 o                         
 -10   1   5         47.43         52.07         6.71 o                         
  -9   1   5         75.03         75.78         4.07 o                         
  -8   1   5         41.34         49.48         2.90 o                         
  -7   1   5          2.82          5.43         1.79 o                         
  -6   1   5         48.48         52.37         1.94 o                         
  -5   1   5         90.19         82.00         1.84 o                         
  -4   1   5         84.71         86.53         2.15 o                         
  -3   1   5        287.26        286.93         3.09 o                         
  -2   1   5          2.31          3.21         0.79 o                         
  -1   1   5         16.38         16.94         1.00 o                         
   0   1   5        917.11        923.84         6.48 o                         
   1   1   5        304.71        303.06         3.67 o                         
   2   1   5        794.21        768.82         6.68 o                         
   3   1   5         46.73         43.93         2.58 o                         
   4   1   5        288.10        285.70         6.59 o                         
   5   1   5         36.90         30.69         7.58 o                         
 -10   2   5         53.08         54.58         7.57 o                         
  -9   2   5        628.08        629.03         9.14 o                         
  -8   2   5         16.61         21.19         2.63 o                         
  -7   2   5       1497.27       1491.90         9.60 o                         
  -6   2   5         59.43         62.68         2.09 o                         
  -5   2   5       2530.37       2552.97        13.49 o                         
  -4   2   5        152.02        144.86         2.74 o                         
  -3   2   5       2009.90       2003.57        11.62 o                         
  -2   2   5          0.12          1.79         0.93 o                         
  -1   2   5       2252.78       2319.82        12.74 o                         
   0   2   5        141.34        143.21         2.45 o                         
   1   2   5        775.68        776.22         6.58 o                         
   2   2   5         97.29        100.25         3.17 o                         
   3   2   5        236.46        232.43         4.92 o                         
   4   2   5         32.96         34.50         3.59 o                         
   5   2   5        112.29        102.07         9.93 o                         
  -9   3   5        171.71        158.16         6.05 o                         
  -8   3   5         30.76         37.26         2.92 o                         
  -7   3   5         90.79         86.73         2.77 o                         
  -6   3   5         26.01         24.13         1.73 o                         
  -5   3   5        600.32        593.15         5.46 o                         
  -4   3   5         20.60         22.48         1.31 o                         
  -3   3   5        521.37        517.86         4.38 o                         
  -2   3   5         39.74         50.98         1.62 o                         
  -1   3   5        143.50        154.51         3.40 o                         
   0   3   5          0.95          3.68         1.56 o                         
   1   3   5        429.15        434.10         5.88 o                         
   2   3   5         10.96         11.68         2.70 o                         
   3   3   5        147.35        160.78         5.45 o                         
   4   3   5        351.29        354.28         9.28 o                         
  -9   4   5          0.99          0.49         6.21 o                         
  -8   4   5          9.94         12.10         3.11 o                         
  -7   4   5        119.12        108.27         3.39 o                         
  -6   4   5         10.52         11.76         1.90 o                         
  -5   4   5        309.23        299.91         3.91 o                         
  -4   4   5          7.48         10.23         1.35 o                         
  -3   4   5          9.76         14.12         1.41 o                         
  -2   4   5        963.00        970.19         7.22 o                         
  -1   4   5         50.73         60.89         2.16 o                         
   0   4   5        446.04        440.63         4.88 o                         
   1   4   5         44.76         39.11         2.60 o                         
   2   4   5        489.13        485.74         7.29 o                         
   3   4   5         76.84         76.50         4.82 o                         
   4   4   5        501.13        506.15        14.20 o                         
  -8   5   5        809.51        830.41        13.48 o                         
  -7   5   5         94.14         98.98         4.03 o                         
  -6   5   5        827.95        825.23         9.04 o                         
  -5   5   5          0.25          6.22         1.92 o                         
  -4   5   5       2245.57       2247.69        12.55 o                         
  -3   5   5          1.84          4.28         1.42 o                         
  -2   5   5       1574.11       1581.57        10.51 o                         
  -1   5   5        303.79        316.98         4.79 o                         
   0   5   5        209.93        212.57         4.27 o                         
   1   5   5       1044.79       1038.00         9.61 o                         
   2   5   5         95.84        101.98         4.64 o                         
   3   5   5        157.98        154.91         6.66 o                         
  -8   6   5         26.25         15.42         6.46 o                         
  -7   6   5          3.02         11.21         4.96 o                         
  -6   6   5          0.50         -1.39         3.46 o                         
  -5   6   5          6.20          4.28         2.74 o                         
  -4   6   5        203.95        200.28         4.84 o                         
  -3   6   5         17.92         20.40         2.01 o                         
  -2   6   5       1434.24       1427.66        10.60 o                         
  -1   6   5          1.19          1.97         2.29 o                         
   0   6   5        939.18        952.02         8.79 o                         
   1   6   5        202.67        208.45         5.35 o                         
   2   6   5        839.99        852.22        12.43 o                         
   3   6   5        408.13        422.33        15.63 o                         
  -7   7   5        127.56        123.83         8.45 o                         
  -6   7   5        846.01        859.57        14.81 o                         
  -5   7   5        131.71        137.04         5.52 o                         
  -4   7   5        924.10        922.16        10.46 o                         
  -3   7   5        157.34        165.92         5.06 o                         
  -2   7   5        680.86        703.65         8.42 o                         
  -1   7   5        170.72        173.61         5.45 o                         
   0   7   5        525.83        535.40         8.51 o                         
   1   7   5        399.18        408.17        11.42 o                         
   2   7   5        227.89        249.60         9.93 o                         
  -6   8   5         60.75         43.32        10.39 o                         
  -5   8   5       1553.62       1545.60        19.44 o                         
  -4   8   5          1.59         10.03         5.01 o                         
  -3   8   5       1075.05       1056.96        14.23 o                         
  -2   8   5        242.73        260.22         8.83 o                         
  -1   8   5        442.37        431.48        10.18 o                         
   0   8   5        217.53        219.60         8.33 o                         
   1   8   5         38.27         34.27         7.34 o                         
 -10   0   6       2529.62       2482.59        36.51 o                         
  -9   0   6       1299.07       1298.19        16.99 o                         
  -8   0   6       2744.70       2790.60        23.70 o                         
  -7   0   6       6922.80       6976.00        44.72 o                         
  -6   0   6       1500.84       1495.73        12.84 o                         
  -5   0   6       7990.98       8166.85        54.76 o                         
  -4   0   6        582.83        586.95         7.89 o                         
  -3   0   6       3538.84       3599.68        27.31 o                         
  -2   0   6        847.18        836.15         7.80 o                         
  -1   0   6        257.09        272.51         5.64 o                         
   0   0   6        874.50        894.28        10.55 o                         
   1   0   6         68.02         75.89         3.76 o                         
   2   0   6       3652.41       3708.81        33.17 o                         
   3   0   6        394.20        415.34        10.67 o                         
   4   0   6       2299.53       2249.41        43.12 o                         
 -10   1   6       1912.97       1900.14        24.93 o                         
  -9   1   6        706.03        709.62         9.11 o                         
  -8   1   6       3587.48       3640.79        21.02 o                         
  -7   1   6         42.92         47.23         2.23 o                         
  -6   1   6       6094.05       6263.93        30.32 o                         
  -5   1   6        792.08        789.61         6.15 o                         
  -4   1   6       8768.43       8806.26        41.93 o                         
  -3   1   6       2862.66       2870.28        14.94 o                         
  -2   1   6       5064.99       5214.68        24.68 o                         
  -1   1   6      11705.80      12077.10        58.63 o                         
   0   1   6       1676.64       1681.29        10.90 o                         
   1   1   6       8506.28       8627.93        44.84 o                         
   2   1   6          0.51          3.91         2.79 o                         
   3   1   6       4441.78       4476.76        30.73 o                         
   4   1   6        292.28        271.20        11.64 o                         
 -10   2   6        762.07        747.27        18.85 o                         
  -9   2   6       1906.42       1923.03        15.79 o                         
  -8   2   6        501.78        479.20         6.57 o                         
  -7   2   6       4656.41       4717.67        23.84 o                         
  -6   2   6         60.31         61.48         2.39 o                         
  -5   2   6       5456.62       5500.93        28.64 o                         
  -4   2   6       2584.73       2572.15        14.26 o                         
  -3   2   6       6651.43       6778.65        31.56 o                         
  -2   2   6       5901.41       5939.92        26.79 o                         
  -1   2   6       3868.44       3871.41        20.17 o                         
   0   2   6       6435.99       6464.52        32.72 o                         
   1   2   6        561.61        543.45         5.52 o                         
   2   2   6       5912.82       5920.10        35.02 o                         
   3   2   6         28.33         36.86         3.82 o                         
   4   2   6       1882.67       1780.98        46.89 o                         
  -9   3   6       1512.60       1522.34        14.50 o                         
  -8   3   6       2848.16       2867.60        18.12 o                         
  -7   3   6        209.49        211.79         4.28 o                         
  -6   3   6       4697.18       4766.50        24.22 o                         
  -5   3   6          0.28          6.78         1.81 o                         
  -4   3   6       6274.25       6416.07        31.13 o                         
  -3   3   6        430.98        440.76         4.17 o                         
  -2   3   6       4020.23       4133.80        20.36 o                         
  -1   3   6       3616.74       3672.01        22.74 o                         
   0   3   6        843.53        859.22         8.20 o                         
   1   3   6       3030.82       3053.15        20.75 o                         
   2   3   6         71.77         81.19         4.69 o                         
   3   3   6       1437.26       1412.88        17.99 o                         
  -9   4   6       1376.41       1361.36        29.35 o                         
  -8   4   6          3.31         -0.42         3.25 o                         
  -7   4   6       5721.18       5798.48        30.28 o                         
  -6   4   6        654.14        654.51         6.12 o                         
  -5   4   6       9065.38       9181.63        41.73 o                         
  -4   4   6       4773.97       4807.14        24.60 o                         
  -3   4   6       5533.21       5630.64        27.13 o                         
  -2   4   6       5339.18       5455.04        30.34 o                         
  -1   4   6       1878.71       1904.67        13.16 o                         
   0   4   6       4753.08       4801.95        27.91 o                         
   1   4   6        746.95        750.36         8.78 o                         
   2   4   6       6008.27       6144.56        45.19 o                         
   3   4   6         46.24         60.35         6.77 o                         
  -8   5   6       2034.98       1980.53        21.85 o                         
  -7   5   6        243.52        244.26         5.87 o                         
  -6   5   6       2640.29       2674.00        16.90 o                         
  -5   5   6          0.45          4.93         1.93 o                         
  -4   5   6       3050.23       3052.46        16.79 o                         
  -3   5   6        704.52        689.60         6.31 o                         
  -2   5   6       2518.81       2499.11        17.37 o                         
  -1   5   6       2755.24       2703.55        17.24 o                         
   0   5   6        389.00        368.89         6.82 o                         
   1   5   6       2524.38       2483.69        19.48 o                         
   2   5   6         66.34         80.60         5.91 o                         
  -8   6   6        780.37        743.03        18.87 o                         
  -7   6   6       1630.58       1599.55        20.95 o                         
  -6   6   6        114.15        114.92         5.20 o                         
  -5   6   6       2411.62       2389.82        17.66 o                         
  -4   6   6        250.81        253.51         4.92 o                         
  -3   6   6       1693.01       1712.93        12.74 o                         
  -2   6   6       1543.09       1567.33        12.86 o                         
  -1   6   6        756.85        764.68         9.04 o                         
   0   6   6       2576.81       2598.34        19.23 o                         
   1   6   6        123.74        125.10         6.80 o                         
   2   6   6       2066.16       2038.03        24.24 o                         
  -7   7   6         67.98         93.14        10.65 o                         
  -6   7   6       2229.02       2239.31        26.08 o                         
  -5   7   6        387.73        381.99         9.27 o                         
  -4   7   6       2149.22       2139.44        18.69 o                         
  -3   7   6       1542.65       1529.12        12.68 o                         
  -2   7   6       1946.63       1921.40        17.06 o                         
  -1   7   6       3003.63       3039.25        22.71 o                         
   0   7   6        300.60        294.90         9.30 o                         
   1   7   6       3699.50       3692.78        35.44 o                         
  -5   8   6       2209.17       2160.56        30.17 o                         
  -4   8   6         52.11         59.01         6.62 o                         
  -3   8   6        680.69        661.12        17.39 o                         
  -2   8   6        211.99        187.22        16.46 o                         
  -1   8   6         62.84         70.49         8.80 o                         
 -10   1   7         82.32         78.31         8.53 o                         
  -9   1   7          0.24          3.36         3.95 o                         
  -8   1   7        148.18        150.31         4.16 o                         
  -7   1   7         60.27         59.88         2.62 o                         
  -6   1   7        303.09        301.06         5.09 o                         
  -5   1   7         14.64         13.01         1.95 o                         
  -4   1   7        431.71        421.64         4.98 o                         
  -3   1   7        104.25         97.47         2.55 o                         
  -2   1   7        803.57        807.32         6.04 o                         
  -1   1   7         29.12         28.79         2.21 o                         
   0   1   7        382.99        373.31         5.64 o                         
   1   1   7          2.52          3.07         2.95 o                         
   2   1   7         22.93         29.68         4.06 o                         
   3   1   7         13.94         19.50         6.77 o                         
  -9   2   7        179.58        186.14         6.13 o                         
  -8   2   7          2.57          0.92         3.03 o                         
  -7   2   7        362.42        357.04         5.62 o                         
  -6   2   7        112.46        110.60         3.24 o                         
  -5   2   7        381.71        375.97         5.27 o                         
  -4   2   7        455.16        445.80         4.88 o                         
  -3   2   7        165.94        164.92         3.47 o                         
  -2   2   7        395.87        384.18         4.21 o                         
  -1   2   7        266.91        262.71         5.84 o                         
   0   2   7        796.34        773.62         6.97 o                         
   1   2   7        107.23        105.92         4.24 o                         
   2   2   7        510.87        505.56        11.40 o                         
   3   2   7        118.74        109.97        12.88 o                         
  -9   3   7        213.50        213.29         7.54 o                         
  -8   3   7        211.44        201.53         5.84 o                         
  -7   3   7        223.77        219.75         5.18 o                         
  -6   3   7        869.80        839.99         8.03 o                         
  -5   3   7        111.62        113.30         3.11 o                         
  -4   3   7        404.09        404.01         4.89 o                         
  -3   3   7        260.27        254.87         3.62 o                         
  -2   3   7        280.12        293.35         4.50 o                         
  -1   3   7        184.22        167.26         4.88 o                         
   0   3   7        330.04        340.13         6.88 o                         
   1   3   7          0.86          0.78         4.00 o                         
   2   3   7        210.16        233.56        10.23 o                         
  -9   4   7        300.28        304.08        12.62 o                         
  -8   4   7        171.96        182.84         6.31 o                         
  -7   4   7        352.28        370.75         6.70 o                         
  -6   4   7         24.03         23.79         2.81 o                         
  -5   4   7        590.69        587.40         6.51 o                         
  -4   4   7          0.71          4.04         1.75 o                         
  -3   4   7        776.20        765.27         6.38 o                         
  -2   4   7         16.06         10.56         2.63 o                         
  -1   4   7        120.17        114.89         4.43 o                         
   0   4   7        142.92        150.04         5.53 o                         
   1   4   7         50.52         47.26         5.01 o                         
   2   4   7         94.05        105.86         8.40 o                         
  -8   5   7          0.21         -4.41         6.21 o                         
  -7   5   7         16.70         13.40         4.23 o                         
  -6   5   7        108.53        111.61         3.94 o                         
  -5   5   7         22.52         25.37         2.89 o                         
  -4   5   7         41.98         47.14         2.65 o                         
  -3   5   7         30.24         33.61         3.05 o                         
  -2   5   7         78.50         84.85         4.07 o                         
  -1   5   7        180.93        183.30         5.76 o                         
   0   5   7          6.98          7.27         4.53 o                         
   1   5   7        303.97        316.73        11.18 o                         
  -7   6   7        995.48        958.12        18.62 o                         
  -6   6   7         91.97         80.72         5.88 o                         
  -5   6   7       1245.57       1231.96        11.62 o                         
  -4   6   7          4.94          0.94         2.83 o                         
  -3   6   7       1444.25       1472.78        13.96 o                         
  -2   6   7          4.54          3.78         3.83 o                         
  -1   6   7        791.71        797.37        13.09 o                         
   0   6   7        110.50        122.06         7.84 o                         
  -6   7   7        264.72        246.14        11.10 o                         
  -5   7   7          1.51          2.02         5.62 o                         
  -4   7   7        146.07        150.28         6.56 o                         
  -3   7   7        551.84        562.17        15.66 o                         
  -2   7   7         56.63         52.85         7.90 o                         
  -1   7   7        677.33        663.03        15.14 o                         
  -9   0   8       1834.40       1865.21        32.19 o                         
  -8   0   8         17.71         24.16         5.38 o                         
  -7   0   8       4264.51       4215.31        34.72 o                         
  -6   0   8        468.29        463.83         9.57 o                         
  -5   0   8       9959.41       9963.04        73.52 o                         
  -4   0   8       1055.55       1025.40        12.31 o                         
  -3   0   8       8669.72       8711.00        56.15 o                         
  -2   0   8       4242.49       4216.21        33.17 o                         
  -1   0   8       3828.66       3809.76        35.54 o                         
   0   0   8       4879.21       4846.81        44.14 o                         
   1   0   8        742.29        744.82        17.46 o                         
  -9   1   8       1497.66       1492.71        17.86 o                         
  -8   1   8       2425.62       2378.71        21.79 o                         
  -7   1   8       1510.55       1496.73        12.38 o                         
  -6   1   8       4420.40       4356.39        26.79 o                         
  -5   1   8         15.64         24.82         2.48 o                         
  -4   1   8       4286.54       4285.36        23.79 o                         
  -3   1   8        787.14        763.76         6.48 o                         
  -2   1   8       2691.83       2671.85        20.60 o                         
  -1   1   8        874.51        872.69         8.81 o                         
   0   1   8        587.94        572.62         9.10 o                         
   1   1   8       1944.89       1925.15        21.49 o                         
  -9   2   8       2120.05       2095.80        23.63 o                         
  -8   2   8        815.08        845.99        10.98 o                         
  -7   2   8       2711.52       2723.12        19.16 o                         
  -6   2   8         41.40         47.48         2.83 o                         
  -5   2   8       3053.79       3073.93        18.40 o                         
  -4   2   8          6.25         12.04         1.99 o                         
  -3   2   8       2644.58       2622.23        18.19 o                         
  -2   2   8       1621.52       1637.38        12.51 o                         
  -1   2   8       2088.76       2128.00        14.95 o                         
   0   2   8       3908.33       3991.37        31.91 o                         
   1   2   8        435.79        408.75        13.81 o                         
  -9   3   8        412.17        410.85        12.07 o                         
  -8   3   8       2341.91       2378.75        22.30 o                         
  -7   3   8        177.28        190.33         6.90 o                         
  -6   3   8       4492.68       4526.37        27.52 o                         
  -5   3   8        425.03        416.61         6.13 o                         
  -4   3   8       4442.39       4469.30        25.81 o                         
  -3   3   8       2316.28       2331.18        14.52 o                         
  -2   3   8       2649.31       2622.32        19.74 o                         
  -1   3   8       2706.26       2730.72        22.61 o                         
   0   3   8        942.95        957.14        16.23 o                         
   1   3   8       3833.04       3706.63        45.72 o                         
  -8   4   8       1381.46       1356.08        16.57 o                         
  -7   4   8       1500.88       1543.54        14.92 o                         
  -6   4   8        523.39        520.66         8.14 o                         
  -5   4   8       2817.01       2801.31        19.26 o                         
  -4   4   8         29.94         41.71         3.04 o                         
  -3   4   8       2437.84       2435.63        17.53 o                         
  -2   4   8        520.53        510.03         8.93 o                         
  -1   4   8        576.05        561.59        10.86 o                         
   0   4   8       1060.52       1012.16        16.82 o                         
  -8   5   8       1614.90       1621.84        40.70 o                         
  -7   5   8        136.49        132.02         8.85 o                         
  -6   5   8       3140.89       3129.68        24.23 o                         
  -5   5   8        219.94        221.78         5.86 o                         
  -4   5   8       3289.73       3369.01        20.79 o                         
  -3   5   8       1334.90       1364.43        13.25 o                         
  -2   5   8       1874.37       1927.77        18.45 o                         
  -1   5   8       2072.74       2065.91        23.40 o                         
   0   5   8        946.23        931.00        17.57 o                         
  -6   6   8          2.55          3.70         6.02 o                         
  -5   6   8       1759.24       1703.21        23.27 o                         
  -4   6   8        192.57        195.51         7.29 o                         
  -3   6   8       2139.22       2143.89        24.24 o                         
  -2   6   8       1058.79       1024.45        18.52 o                         
  -9   1   9          3.81          8.35         7.21 o                         
  -8   1   9         28.66         29.94         5.57 o                         
  -7   1   9         40.58         40.57         4.50 o                         
  -6   1   9         62.99         59.51         4.07 o                         
  -5   1   9        126.52        121.03         4.38 o                         
  -4   1   9         52.18         58.61         3.46 o                         
  -3   1   9          0.34         -1.40         2.43 o                         
  -2   1   9         39.90         43.70         3.12 o                         
  -1   1   9          2.70          2.08         4.17 o                         
   0   1   9         27.77         38.52         7.18 o                         
  -9   2   9        299.66        292.28        15.01 o                         
  -8   2   9        178.92        178.02         8.06 o                         
  -7   2   9        645.25        655.36        11.93 o                         
  -6   2   9        345.49        339.48         7.67 o                         
  -5   2   9        615.43        616.82         8.58 o                         
  -4   2   9        241.10        240.90         5.49 o                         
  -3   2   9        395.63        377.83         8.07 o                         
  -2   2   9         67.36         71.47         3.92 o                         
  -1   2   9        354.16        352.35         8.18 o                         
   0   2   9        103.06         84.26         9.77 o                         
  -8   3   9          0.08          5.54         6.16 o                         
  -7   3   9        110.18        112.63         6.08 o                         
  -6   3   9          5.05          2.88         3.93 o                         
  -5   3   9          1.26          5.48         3.06 o                         
  -4   3   9         26.24         31.00         3.31 o                         
  -3   3   9         41.22         49.28         3.88 o                         
  -2   3   9          7.94          8.56         5.15 o                         
  -1   3   9        342.58        312.95        12.46 o                         
  -8   4   9          1.79          4.81         8.53 o                         
  -7   4   9         65.10         56.68         5.92 o                         
  -6   4   9          8.65          4.53         4.61 o                         
  -5   4   9        128.48        140.23         5.55 o                         
  -4   4   9         12.11         24.25         3.96 o                         
  -3   4   9        116.24        130.94         7.55 o                         
  -2   4   9        167.59        173.64         9.53 o                         
  -1   4   9        142.98        144.72        16.28 o                         
  -7   5   9         44.95         46.37        11.20 o                         
  -6   5   9        460.09        410.33        12.00 o                         
  -5   5   9         21.32         22.37         5.34 o                         
  -4   5   9        869.14        892.28        17.86 o                         
  -3   5   9         23.51          8.43         7.26 o                         
  -2   5   9        732.18        788.05        19.45 o                         
  -8   0  10       1962.14       1941.99        33.24 o                         
  -7   0  10        930.53        923.02        21.98 o                         
  -6   0  10        989.52        943.98        31.68 o                         
  -5   0  10       1662.91       1636.44        24.85 o                         
  -4   0  10          5.40          9.06         6.46 o                         
  -3   0  10       2044.59       2046.51        36.92 o                         
  -2   0  10        231.25        236.53        15.00 o                         
  -8   1  10       1475.71       1413.76        21.04 o                         
  -7   1  10         63.50         71.18         6.48 o                         
  -6   1  10       2808.57       2749.14        25.24 o                         
  -5   1  10          4.72         15.01         4.61 o                         
  -4   1  10       3314.28       3330.81        33.16 o                         
  -3   1  10        490.99        477.14        19.12 o                         
  -2   1  10       2475.65       2342.67        38.05 o                         
  -8   2  10        962.12        908.33        17.67 o                         
  -7   2  10       2930.78       2855.88        30.80 o                         
  -6   2  10        237.15        223.03         8.66 o                         
  -5   2  10       2855.58       2858.55        28.07 o                         
  -4   2  10        185.93        196.51         7.81 o                         
  -3   2  10       1910.12       1860.34        25.99 o                         
  -2   2  10        453.19        439.30        13.07 o                         
  -7   3  10        571.49        573.01        15.62 o                         
  -6   3  10       1887.96       1822.52        22.94 o                         
  -5   3  10        243.59        249.37        12.07 o                         
  -4   3  10       2206.01       2153.72        25.86 o                         
  -3   3  10          4.64         14.73         9.02 o                         
  -6   4  10          0.62         12.63         8.94 o                         
  -5   4  10       3620.20       3671.38        42.98 o                         
  -4   4  10        493.05        537.27        49.30 o                         
                                                                                
